# Supplementary material for: Cancer-associated fibroblasts facilitate premetastatic niche formation through lncRNA SNHG5-mediated angiogenesis and vascular permeability in breast cancer
Source: Theranostics. 2022 Oct 17;12(17):7351–70. doi: 10.7150/thno.74753 (PMC9691361; doi:10.7150/thno.74753)
Supplement: Supplementary file 2 — CAF VS NF (LncRNA). [file thnov12p7351s2.zip]

Archive with 1 entries (1 files):
- CAF VS NF.txt
