# Supplementary material for: Cancer-associated fibroblasts facilitate premetastatic niche formation through lncRNA SNHG5-mediated angiogenesis and vascular permeability in breast cancer
Source: Theranostics. 2022 Oct 17;12(17):7351–70. doi: 10.7150/thno.74753 (PMC9691361; doi:10.7150/thno.74753)
Supplement: Supplementary file 2 — CAF VS NF (LncRNA). [file thnov12p7351s2.zip › CAF VS NF.txt]

ProbeName	s14312_CAF_N_427_NS	s14312_CAF_N_427_flags	s14312_NF_N_424_NS	s14312_NF_N_424_flags	foldchange	ControlType	type	PrimaryAccession	RefSeqAccession	GenbankAccession	EntrezGeneID	UniGeneID	GeneSymbol	GeneName	EnsemblID	TIGRID	GO_Avadis_	Description	GenomicCoordinates	Cytoband	result_source	lncRNA_seq_title	Sources	chr	start	end	strand	gene_id	transcript_id	gene_name	transcript_name	cis_gene	trans_gene	cis_region	relation_
LNCA_21_P0011174	1.000775	A	0.93073416	A	1.04974639956091	0	lncRNA	TCONS_l2_00007058	NA	NA	NA	NA	XLOC_l2_003888	NA	NA	NA	NA	BROAD Institute lincRNA (XLOC_l2_003888), lincRNA [TCONS_l2_00007058]	chr13:19869379-19869320	hs|13q12.11	Agilent_HUMAN_G3V2	TCONS_l2_00007058	TCONS_l2_00007058	chr13	19869320	19869379	-	NA	NA	NA	NA	NA	NA	NA	Unknown
CUST_8647_PI429285431	2.879073	A	1.8873404	A	1.98857172627734	0	lncRNA	10199-2_{3001..4479}	lnc-AC016251.1-2:1	NA	NA	NA	NA	NA	NA	NA	NA	NA	NA	NA	lncipedia2.1	lncipedia2.1,NONCODERv3,	>lnc-AC016251.1-2:1	chr15	96906842	96908320	-	lnc-AC016251.1-2	lnc-AC016251.1-2:1	ENSG00000248661	AC087477.1	NA	NA	NA	inter
CUST_1486_PI429285431	3.8777165	P	3.9164596	P	0.973502709876076	0	lncRNA	1473-1_{1..492}	transcript_id "ENST00000476987.1" | genecode_v17	NA	NA	NA	NA	NA	NA	NA	NA	NA	NA	NA	gencode_v17	gencode_v17,lncipedia2.1,NONCODERv3,ensembl.GRCh37.72,	>transcript_id "ENST00000476987.1" | genecode_v17	chr3	147810962	147811453	+	ENSG00000241792.1	ENST00000476987.1	RP11-501O2.1	RP11-501O2.1-001	NA	NA	NA	inter
CUST_1231_PI429285431	0.93016106	A	0.9170002	A	1.00916414902679	0	lncRNA	1223-1_{1..404}	transcript_id "ENST00000448086.1" | genecode_v17	NA	NA	NA	NA	NA	NA	NA	NA	NA	NA	NA	gencode_v17	gencode_v17,lncipedia2.1,NONCODERv3,ensembl.GRCh37.72,	>transcript_id "ENST00000448086.1" | genecode_v17	chr2	216139715	216140118	+	ENSG00000237571.1	ENST00000448086.1	AC073284.4	AC073284.4-001	NA	hg19_refFlat_ISY1:range=chr3:128848924-1288798185'pad=0,hg19_refFlat_ISY1:range=chr3:128848924-1288798185'pad=0 3'pad=0 strand=- repeatMasking=none,-84.60;hg19_refFlat_TCF4:range=chr18:52895456-533031285'pad=0,hg19_refFlat_TCF4:range=chr18:52895456-533031285'pad=0 3'pad=0 strand=- repeatMasking=none,-79.70;hg19_refFlat_ADAMTS2:range=chr5:178578130-1787723295'pad=0,hg19_refFlat_ADAMTS2:range=chr5:…	NA	inter
CUST_4510_PI429285431	2.0717933	A	1.5902822	A	1.39620530671379	0	lncRNA	4459-1_{1..1656}	transcript_id "ENST00000541258.1" | genecode_v17	NA	NA	NA	NA	NA	NA	NA	NA	NA	NA	NA	gencode_v17	gencode_v17,lncipedia2.1,NONCODERv3,ensembl.GRCh37.72,	>transcript_id "ENST00000541258.1" | genecode_v17	chr12	128602762	128604417	+	ENSG00000256659.1	ENST00000541258.1	RP13-653N12.2	RP13-653N12.2-001	NA	NA	NA	inter
CUST_28243_PI429285431	1.1812226	A	1.3601241	A	0.883375361873029	0	lncRNA	29879-1_{1..2063}	n325535|NULL|mRNAlikelncRNA|Homosapiens|vegalncRNA|GENCODE|OTTHUMT00000255303|http://vega.sanger.ac.uk/Homo_sapiens/Transcript/Summary?db=core;t=OTTHUMT00000255303|-0.0266541|-0.4046909	NA	NA	NA	NA	NA	NA	NA	NA	NA	NA	NA	NONCODERv3	NONCODERv3,	>n325535|NULL|mRNAlikelncRNA|Homosapiens|vegalncRNA|GENCODE|OTTHUMT00000255303|http://vega.sanger.ac.uk/Homo_sapiens/Transcript/Summary?db=core;t=OTTHUMT00000255303|-0.0266541|-0.4046909	chr17	67580068	67582130	+	NA	NA	NA	NA	NA	hg19_refFlat_FBLIM1:range=chr1:16091479-161015265'pad=0,hg19_refFlat_FBLIM1:range=chr1:16091479-161015265'pad=0 3'pad=0 strand=+ repeatMasking=none,-85.90;hg19_refFlat_PKP2:range=chr12:32945358-330496655'pad=0,hg19_refFlat_PKP2:range=chr12:32945358-330496655'pad=0 3'pad=0 strand=- repeatMasking=none,-84.30;hg19_refFlat_ZNF829:range=chr19:37382394-374068565'pad=0,hg19_refFlat_ZNF829:range=chr19:37…	NA	inter
CUST_18082_PI429285431	14.247134	P	13.784952	P	1.37762382650645	0	lncRNA	19817-1_{1..468}	lnc-MINA-3:4	NA	NA	NA	NA	NA	NA	NA	NA	NA	NA	NA	lncipedia2.1	lncipedia2.1,NONCODERv3,UCSC,	>lnc-MINA-3:4	chr3	96336802	96337269	-	lnc-MINA-3	lnc-MINA-3:4	XLOC_003181	linc-DHFRL1-4	NA	NA	NA	inter
CUST_38235_PI429285431	8.756071	P	6.978596	P	3.42825636924176	0	lncRNA	39296-2_{3001..3770}	n381720|NULL|lncRNA|Homosapiens||UCSCGeneNoncode|uc001nxj.1||0.2624210|-0.3810727	NA	NA	NA	NA	NA	NA	NA	NA	NA	NA	NA	NONCODERv3	NONCODERv3,	>n381720|NULL|lncRNA|Homosapiens||UCSCGeneNoncode|uc001nxj.1||0.2624210|-0.3810727	chr11	63394555	63395324	-	NA	NA	NA	NA	ATL3	hg19_refFlat_PKP2:range=chr12:32945358-330496655'pad=0,hg19_refFlat_PKP2:range=chr12:32945358-330496655'pad=0 3'pad=0 strand=- repeatMasking=none,-84.20;hg19_refFlat_FBLIM1:range=chr1:16091479-161015265'pad=0,hg19_refFlat_FBLIM1:range=chr1:16091479-161015265'pad=0 3'pad=0 strand=+ repeatMasking=none,-79.50;hg19_refFlat_CYB561D1:range=chr1:110036762-1100384895'pad=0,hg19_refFlat_CYB561D1:range=chr…	NA	inter
CUST_50661_PI429285431	2.2726324	A	1.3842878	A	1.8510509425612	0	lncRNA	54337-1_{1..894}	hg19_lincRNAsTranscripts_TCONS_l2_00002997 range=chr10:42737724-42772282 5'pad=0 3'pad=0 strand=+ repeatMasking=none	NA	NA	NA	NA	NA	NA	NA	NA	NA	NA	NA	UCSC	UCSC,	>hg19_lincRNAsTranscripts_TCONS_l2_00002997 range=chr10:42737724-42772282 5'pad=0 3'pad=0 strand=+ repeatMasking=none	chr10	42737724	42738617	+	NA	NA	NA	NA	NA	hg19_refFlat_TTC28:range=chr22:28378209-290757115'pad=0,hg19_refFlat_TTC28:range=chr22:28378209-290757115'pad=0 3'pad=0 strand=- repeatMasking=none,-104.20	NA	inter
CUST_3396_PI429285431	1.0922067	A	1.4164602	A	0.798711560265468	0	lncRNA	3369-1_{1..399}	transcript_id "ENST00000422554.2" | genecode_v17	NA	NA	NA	NA	NA	NA	NA	NA	NA	NA	NA	gencode_v17	gencode_v17,ensembl.GRCh37.72,	>transcript_id "ENST00000422554.2" | genecode_v17	chr9	38360424	38360822	+	ENSG00000223716.2	ENST00000422554.2	RP11-113O24.3	RP11-113O24.3-001	NA	NA	NA	inter
CUST_39635_PI429285431	3.023469	P	2.6750064	A	1.27320312226555	0	lncRNA	40574-1_{1..225}	n405211|NULL|lncRNA|Homosapiens||GENCODE|OTTHUMT00000044765||-1.0167500|-0.3963713	NA	NA	NA	NA	NA	NA	NA	NA	NA	NA	NA	NONCODERv3	NONCODERv3,	>n405211|NULL|lncRNA|Homosapiens||GENCODE|OTTHUMT00000044765||-1.0167500|-0.3963713	chr13	44816513	44816737	+	NA	NA	NA	NA	NA	NA	NA	inter
CUST_48426_PI429285431	1.442809	A	0.91967136	A	1.43707727404228	0	lncRNA	52278-1_{1..846}	hg19_lincRNAsTranscripts_TCONS_l2_00002197 range=chr1:149369294-149378365 5'pad=0 3'pad=0 strand=+ repeatMasking=none	NA	NA	NA	NA	NA	NA	NA	NA	NA	NA	NA	UCSC	UCSC,	>hg19_lincRNAsTranscripts_TCONS_l2_00002197 range=chr1:149369294-149378365 5'pad=0 3'pad=0 strand=+ repeatMasking=none	chr1	149369294	149370139	+	NA	NA	NA	NA	NA	NA	NA	inter
CUST_32589_PI429285431	1.1188031	A	1.60666	A	0.713083585479907	0	lncRNA	34251-1_{1..3000}	n339209|AL161979|mRNAlikelncRNA|Homosapiens|HumanlncRNA|JounralRNA|1641|NULL|-1.0798900|-0.2505040	NA	NA	NA	NA	NA	NA	NA	NA	NA	NA	NA	NONCODERv3	lncipedia2.1,NONCODERv3,	>n339209|AL161979|mRNAlikelncRNA|Homosapiens|HumanlncRNA|JounralRNA|1641|NULL|-1.0798900|-0.2505040	chr16	50700121	50703120	+	NA	NA	NA	NA	SNX20	hg19_refFlat_SNX20:range=chr16:50702952-507114375'pad=0,hg19_refFlat_SNX20:range=chr16:50702952-507114375'pad=0 3'pad=0 strand=- repeatMasking=none,-92.30chr16:50700211-50715264	NA	inner
CUST_12810_PI429285431	5.1783743	P	4.719961	P	1.37402980599144	0	lncRNA	14438-1_{1..575}	lnc-GLB1-1:1	NA	NA	NA	NA	NA	NA	NA	NA	NA	NA	NA	lncipedia2.1	lncipedia2.1,NONCODERv3,UCSC,	>lnc-GLB1-1:1	chr3	33016031	33016605	-	lnc-GLB1-1	lnc-GLB1-1:1	XLOC_003077	linc-DYNC1LI1-2	NA	NA	NA	inter
CUST_8341_PI429285431	2.3752258	A	2.868769	A	0.710278538903671	0	lncRNA	9922-1_{1..1921}	lnc-NDUFV3-1:1	NA	NA	NA	NA	NA	NA	NA	NA	NA	NA	NA	lncipedia2.1	lncipedia2.1,	>lnc-NDUFV3-1:1	chr21	44338724	44340644	+	lnc-NDUFV3-1	lnc-NDUFV3-1:1	ENSG00000251415	ENST00000506887	NDUFV3	NA	chr21:44328724-44329773	inter
CUST_40507_PI429285431	2.03495	A	1.1261675	A	1.87746042827643	0	lncRNA	41272-1_{1..2678}	n409482|NR_033867|lncRNA|Homosapiens||RefGeneNoncode|NR_033867||1.9808700|-0.3327067	NA	NA	NA	NA	NA	NA	NA	NA	NA	NA	NA	NONCODERv3	NONCODERv3,ncbi,	>n409482|NR_033867|lncRNA|Homosapiens||RefGeneNoncode|NR_033867||1.9808700|-0.3327067	chr8	73117533	73120210	-	NA	NA	NA	NA	NA	NA	NA	inter
CUST_40866_PI429285431	1.9205879	A	1.9267969	A	0.995705497019976	0	lncRNA	41565-1_{1..1916}	n410662|NR_037909|lncRNA|Homosapiens||RefGeneNoncode|NR_037909||8.0103300|-0.3258669	NA	NA	NA	NA	NA	NA	NA	NA	NA	NA	NA	NONCODERv3	NONCODERv3,ncbi,	>n410662|NR_037909|lncRNA|Homosapiens||RefGeneNoncode|NR_037909||8.0103300|-0.3258669	chr10	98912798	98914713	-	NA	NA	NA	NA	SLIT1	NA	chr10:98902798-98945683	inter
CUST_23859_PI429285431	0.93023884	A	0.9152515	A	1.01044257956838	0	lncRNA	25421-1_{1..435}	lnc-UNKL-1:1	NA	NA	NA	NA	NA	NA	NA	NA	NA	NA	NA	lncipedia2.1	lncipedia2.1,	>lnc-UNKL-1:1	chr16	1411048	1411482	-	lnc-UNKL-1	lnc-UNKL-1:1	ENSG00000260425.1	LA16c-316G12.2	UNKL	hg19_refFlat_OSTC:range=chr4:109571812-1095884135'pad=0,hg19_refFlat_OSTC:range=chr4:109571812-1095884135'pad=0 3'pad=0 strand=+ repeatMasking=none,-75.70;hg19_refFlat_ADRA1A:range=chr8:26606107-267224865'pad=0,hg19_refFlat_ADRA1A:range=chr8:26606107-267224865'pad=0 3'pad=0 strand=- repeatMasking=none,-78.80;hg19_refFlat_TBXA2R:range=chr19:3594834-36006325'pad=0,hg19_refFlat_TBXA2R:range=chr19:35…	NA	inner
CUST_15264_PI429285431	0.91284966	A	0.90554345	A	1.0050771239969	0	lncRNA	16937-1_{1..326}	lnc-RAB40A-1:2	NA	NA	NA	NA	NA	NA	NA	NA	NA	NA	NA	lncipedia2.1	lncipedia2.1,NONCODERv3,UCSC,	>lnc-RAB40A-1:2	chrX	102792835	102793160	-	lnc-RAB40A-1	lnc-RAB40A-1:2	XLOC_008200	linc-RAB40A-1	NA	NA	NA	inter
CUST_40519_PI429285431	3.5352588	P	3.1549993	P	1.30157595105806	0	lncRNA	41283-1_{1..3000}	n409559|NR_033942|lncRNA|Homosapiens||RefGeneNoncode|NR_033942||11.3447000|-0.0936393	NA	NA	NA	NA	NA	NA	NA	NA	NA	NA	NA	NONCODERv3	NONCODERv3,ncbi,	>n409559|NR_033942|lncRNA|Homosapiens||RefGeneNoncode|NR_033942||11.3447000|-0.0936393	chr7	143956088	143959087	-	NA	NA	NA	NA	OR2A7	NA	chr7:143955789-143956721	inner
CUST_35273_PI429285431	6.466314	P	6.5627832	P	0.935319259475714	0	lncRNA	36673-1_{1..627}	n342282|AX800134|mRNAlikelncRNA|Homosapiens|HumanlncRNA|JounralRNA|4774|NULL|-0.8002480|-0.2748924	NA	NA	NA	NA	NA	NA	NA	NA	NA	NA	NA	NONCODERv3	NONCODERv3,	>n342282|AX800134|mRNAlikelncRNA|Homosapiens|HumanlncRNA|JounralRNA|4774|NULL|-0.8002480|-0.2748924	chr15	85958456	85959082	-	NA	NA	NA	NA	AKAP13	hg19_refFlat_FABP5:range=chr8:82192831-821968025'pad=0,hg19_refFlat_FABP5:range=chr8:82192831-821968025'pad=0 3'pad=0 strand=+ repeatMasking=none,-82.20chr15:85948456-85969083	NA	inner
CUST_34442_PI429285431	0.91921026	A	0.9077365	A	1.00798471353912	0	lncRNA	35920-1_{1..2127}	n341317|AK097910|mRNAlikelncRNA|Homosapiens|HumanlncRNA|JounralRNA|3786|NULL|-0.7676710|-0.2373691	NA	NA	NA	NA	NA	NA	NA	NA	NA	NA	NA	NONCODERv3	NONCODERv3,	>n341317|AK097910|mRNAlikelncRNA|Homosapiens|HumanlncRNA|JounralRNA|3786|NULL|-0.7676710|-0.2373691	chr7	130007189	130009315	-	NA	NA	NA	NA	CPA5	hg19_refFlat_CPA1:range=chr7:130020362-1300278525'pad=0,hg19_refFlat_CPA1:range=chr7:130020362-1300278525'pad=0 3'pad=0 strand=+ repeatMasking=none,-85.80;hg19_refFlat_CPA5:range=chr7:129986327-1300084245'pad=0,hg19_refFlat_CPA5:range=chr7:129986327-1300084245'pad=0 3'pad=0 strand=+ repeatMasking=none,-101.10;hg19_refFlat_CPA5:range=chr7:129986327-1300084385'pad=0,hg19_refFlat_CPA5:range=chr7:129…	NA	inner
CUST_52083_PI429285431	3.0146847	A	1.6145492	A	2.63926369335982	0	lncRNA	55612-1_{1..3000}	hg19_lincRNAsTranscripts_TCONS_l2_00017550 range=chr22:17082289-17134690 5'pad=0 3'pad=0 strand=+ repeatMasking=none	NA	NA	NA	NA	NA	NA	NA	NA	NA	NA	NA	UCSC	gencode_v17,lncipedia2.1,ensembl.GRCh37.72,UCSC,	>hg19_lincRNAsTranscripts_TCONS_l2_00017550 range=chr22:17082289-17134690 5'pad=0 3'pad=0 strand=+ repeatMasking=none	chr22	17082289	17085288	+	NA	NA	NA	NA	CCT8L2	hg19_refFlat_CREM:range=chr10:35456654-354682575'pad=0,hg19_refFlat_CREM:range=chr10:35456654-354682575'pad=0 3'pad=0 strand=+ repeatMasking=none,-75.30;hg19_refFlat_MRPL10:range=chr17:45901571-459065865'pad=0,hg19_refFlat_MRPL10:range=chr17:45901571-459065865'pad=0 3'pad=0 strand=- repeatMasking=none,-71.10;hg19_refFlat_SUGT1:range=chr13:53227056-532619705'pad=0,hg19_refFlat_SUGT1:range=chr13:53…	NA	inter
CUST_6608_PI429285431	1.1481776	A	0.915318	A	1.17516195860291	0	lncRNA	6556-1_{1..1290}	transcript_id "ENST00000599641.1" | genecode_v17	NA	NA	NA	NA	NA	NA	NA	NA	NA	NA	NA	gencode_v17	gencode_v17,lncipedia2.1,NONCODERv3,ensembl.GRCh37.72,ncbi,	>transcript_id "ENST00000599641.1" | genecode_v17	chr19	57352270	57353559	+	ENSG00000268654.1	ENST00000599641.1	MIMT1	MIMT1-001	ZIM2	NA	chr19:57342270-57352097	inter
CUST_31980_PI429285431	1.376527	A	1.0419656	A	1.26099399027924	0	lncRNA	33702-1_{1..1338}	n338539|BC039513|mRNAlikelncRNA|Homosapiens|HumanlncRNA|JounralRNA|942|NULL|-1.1023500|-0.2332092	NA	NA	NA	NA	NA	NA	NA	NA	NA	NA	NA	NONCODERv3	lncipedia2.1,NONCODERv3,	>n338539|BC039513|mRNAlikelncRNA|Homosapiens|HumanlncRNA|JounralRNA|942|NULL|-1.1023500|-0.2332092	chr1	224407314	224408651	+	NA	NA	NA	NA	NVL	hg19_refFlat_NVL:range=chr1:224415328-2245178295'pad=0,hg19_refFlat_NVL:range=chr1:224415328-2245178295'pad=0 3'pad=0 strand=- repeatMasking=none,-80.00;hg19_refFlat_NVL:range=chr1:224415328-2244995255'pad=0,hg19_refFlat_NVL:range=chr1:224415328-2244995255'pad=0 3'pad=0 strand=- repeatMasking=none,-80.00;hg19_refFlat_NVL:range=chr1:224415328-2244928355'pad=0,hg19_refFlat_NVL:range=chr1:224415328-…	NA	inner
CUST_15568_PI429285431	1.688298	A	2.7889063	A	0.466319834549212	0	lncRNA	17253-1_{1..626}	lnc-CBLB-7:8	NA	NA	NA	NA	NA	NA	NA	NA	NA	NA	NA	lncipedia2.1	lncipedia2.1,NONCODERv3,UCSC,	>lnc-CBLB-7:8	chr3	106848735	106849360	-	lnc-CBLB-7	lnc-CBLB-7:8	XLOC_003204	linc-CBLB-6	NA	NA	NA	inter
CUST_22696_PI429285431	1.0825897	A	0.91102713	A	1.12627768553025	0	lncRNA	24279-1_{1..229}	lnc-SMYD2-1:1	NA	NA	NA	NA	NA	NA	NA	NA	NA	NA	NA	lncipedia2.1	lncipedia2.1,ensembl.GRCh37.72,	>lnc-SMYD2-1:1	chr1	214168313	214168541	+	lnc-SMYD2-1	lnc-SMYD2-1:1	ENSG00000223365.1	PROX1-IT1	PROX1	NA	chr1:214161860-214178426	inner
LNCA_21_P0010716	1.4152174	A	2.6753633	A	0.417501735556139	0	lncRNA	ENST00000450675	NA	NA	NA	NA	XLOC_l2_000384	NA	ENST00000450675	NA	NA	BROAD Institute lincRNA (XLOC_l2_000384), lincRNA [TCONS_l2_00002145]	chr1:120145043-120145102	hs|1p12	Agilent_HUMAN_G3V2	ENST00000450675	ENST00000450675	chr1	120145043	120145102	+	NA	NA	NA	NA	NA	NA	NA	Unknown
CUST_21047_PI429285431	1.5840976	A	2.0842774	A	0.70701866147065	0	lncRNA	22674-1_{1..577}	lnc-ZFC3H1-3:1	NA	NA	NA	NA	NA	NA	NA	NA	NA	NA	NA	lncipedia2.1	lncipedia2.1,	>lnc-ZFC3H1-3:1	chr12	72104012	72104588	-	lnc-ZFC3H1-3	lnc-ZFC3H1-3:1	ENSG00000257515.1	RP11-498M15.1	TMEM19	NA	chr12:72094012-72097840	inter
CUST_41422_PI429285431	3.4990168	P	1.1179888	A	5.20907785570867	0	lncRNA	42572-1_{1..91}	ENST00000583614 ncrna:miRNA chromosome:GRCh37:2:65894390:65894480:1 gene:ENSG00000265899 gene_biotype:miRNA transcript_biotype:miRNA	NA	NA	NA	NA	NA	NA	NA	NA	NA	NA	NA	ensembl.GRCh37.72	ensembl.GRCh37.72,	>ENST00000583614 ncrna:miRNA chromosome:GRCh37:2:65894390:65894480:1 gene:ENSG00000265899 gene_biotype:miRNA transcript_biotype:miRNA	chr2	65894390	65894480	+	ENSG00000265899	ENST00000583614	NA	NA	NA	NA	NA	inter
CUST_51378_PI429285431	4.3279724	P	4.6245933	P	0.814157094730837	0	lncRNA	54972-1_{1..312}	hg19_lincRNAsTranscripts_TCONS_l2_00008877 range=chr15:100347248-100353277 5'pad=0 3'pad=0 strand=+ repeatMasking=none	NA	NA	NA	NA	NA	NA	NA	NA	NA	NA	NA	UCSC	UCSC,	>hg19_lincRNAsTranscripts_TCONS_l2_00008877 range=chr15:100347248-100353277 5'pad=0 3'pad=0 strand=+ repeatMasking=none	chr15	100347248	100347559	+	NA	NA	NA	NA	NA	NA	NA	inter
CUST_1981_PI429285431	0.9197271	A	0.9258085	A	0.995793566665036	0	lncRNA	1972-1_{1..1824}	transcript_id "ENST00000511291.1" | genecode_v17	NA	NA	NA	NA	NA	NA	NA	NA	NA	NA	NA	gencode_v17	gencode_v17,lncipedia2.1,NONCODERv3,ensembl.GRCh37.72,	>transcript_id "ENST00000511291.1" | genecode_v17	chr4	174845358	174847181	-	ENSG00000251216.1	ENST00000511291.1	RP11-161D15.3	RP11-161D15.3-001	NA	NA	NA	inter
CUST_40529_PI429285431	7.4818726	P	7.394312	P	1.06257199871614	0	lncRNA	41291-1_{1..1759}	n409637|NR_034021|lncRNA|Homosapiens||RefGeneNoncode|NR_034021||2.6967100|-0.1943404	NA	NA	NA	NA	NA	NA	NA	NA	NA	NA	NA	NONCODERv3	NONCODERv3,ncbi,	>n409637|NR_034021|lncRNA|Homosapiens||RefGeneNoncode|NR_034021||2.6967100|-0.1943404	chr5	69776869	69778627	-	NA	NA	NA	NA	LOC100652848	hg19_refFlat_STAP2:range=chr19:4324130-43387505'pad=0,hg19_refFlat_STAP2:range=chr19:4324130-43387505'pad=0 3'pad=0 strand=- repeatMasking=none,-77.20;hg19_refFlat_MTO1:range=chr6:74171578-742104585'pad=0,hg19_refFlat_MTO1:range=chr6:74171578-742104585'pad=0 3'pad=0 strand=+ repeatMasking=none,-41.10;hg19_refFlat_ASCC1:range=chr10:73862127-739730565'pad=0,hg19_refFlat_ASCC1:range=chr10:73862127-7…	NA	inter
CUST_7326_PI429285431	9.298046	P	9.339357	P	0.971771481814549	0	lncRNA	8651-1_{1..291}	transcript_id "ENST00000577587.1" | genecode_v17	NA	NA	NA	NA	NA	NA	NA	NA	NA	NA	NA	gencode_v17	gencode_v17,ensembl.GRCh37.72,	>transcript_id "ENST00000577587.1" | genecode_v17	chr17	55489272	55489562	-	ENSG00000263902.1	ENST00000577587.1	RN7SL437P	RN7SL437P-201	MSI2	hg19_refFlat_NOP2:range=chr12:6666159-66770845'pad=0,hg19_refFlat_NOP2:range=chr12:6666159-66770845'pad=0 3'pad=0 strand=- repeatMasking=none,-77.10;hg19_refFlat_CSF2RA:range=chrX:1401597-14283725'pad=0,hg19_refFlat_CSF2RA:range=chrX:1401597-14283725'pad=0 3'pad=0 strand=+ repeatMasking=none,-71.90;hg19_refFlat_MRPL10:range=chr17:45901571-459065865'pad=0,hg19_refFlat_MRPL10:range=chr17:45901571-4…	NA	inner
CUST_718_PI429285431	0.92681456	A	1.4286602	A	0.706202757748552	0	lncRNA	711-1_{1..456}	transcript_id "ENST00000587050.1" | genecode_v17	NA	NA	NA	NA	NA	NA	NA	NA	NA	NA	NA	gencode_v17	gencode_v17,ensembl.GRCh37.72,	>transcript_id "ENST00000587050.1" | genecode_v17	chr2	6789236	6789691	-	ENSG00000236172.2	ENST00000587050.1	AC097517.2	AC097517.2-025	NA	NA	NA	inter
CUST_50082_PI429285431	0.92543066	A	0.91883904	A	1.00457941644362	0	lncRNA	53816-1_{1..574}	hg19_lincRNAsTranscripts_TCONS_l2_00027895 range=chr8:95565966-95582741 5'pad=0 3'pad=0 strand=+ repeatMasking=none	NA	NA	NA	NA	NA	NA	NA	NA	NA	NA	NA	UCSC	UCSC,	>hg19_lincRNAsTranscripts_TCONS_l2_00027895 range=chr8:95565966-95582741 5'pad=0 3'pad=0 strand=+ repeatMasking=none	chr8	95565966	95566539	+	NA	NA	NA	NA	KIAA1429	NA	chr8:95555966-95565746	inter
CUST_3475_PI429285431	2.475231	A	2.5037415	A	0.980432015128662	0	lncRNA	3446-1_{1..295}	transcript_id "ENST00000427745.1" | genecode_v17	NA	NA	NA	NA	NA	NA	NA	NA	NA	NA	NA	gencode_v17	gencode_v17,lncipedia2.1,NONCODERv3,ensembl.GRCh37.72,	>transcript_id "ENST00000427745.1" | genecode_v17	chr9	93719542	93719836	-	ENSG00000228216.1	ENST00000427745.1	RP11-367F23.1	RP11-367F23.1-001	NA	NA	NA	inter
CUST_230_PI429285431	0.9181994	A	0.9220395	A	0.997341784839439	0	lncRNA	220-1_{1..270}	transcript_id "ENST00000431986.1" | genecode_v17	NA	NA	NA	NA	NA	NA	NA	NA	NA	NA	NA	gencode_v17	gencode_v17,lncipedia2.1,NONCODERv3,ensembl.GRCh37.72,	>transcript_id "ENST00000431986.1" | genecode_v17	chr1	48671637	48671906	+	ENSG00000223720.1	ENST00000431986.1	RP5-1024N4.2	RP5-1024N4.2-001	NA	NA	NA	inter
CUST_26268_PI429285431	0.9322534	A	0.91836566	A	1.00967272917623	0	lncRNA	27774-1_{1..591}	lnc-REM2-2:2	NA	NA	NA	NA	NA	NA	NA	NA	NA	NA	NA	lncipedia2.1	lncipedia2.1,	>lnc-REM2-2:2	chr14	23424339	23424929	+	lnc-REM2-2	lnc-REM2-2:2	ENSG00000257285.1	RP11-298I3.1	HAUS4	NA	chr14:23415437-23426351	inner
CUST_215_PI429285431	0.89977556	A	1.773084	A	0.545893551457437	0	lncRNA	205-1_{1..709}	transcript_id "ENST00000445073.1" | genecode_v17	NA	NA	NA	NA	NA	NA	NA	NA	NA	NA	NA	gencode_v17	gencode_v17,lncipedia2.1,ensembl.GRCh37.72,	>transcript_id "ENST00000445073.1" | genecode_v17	chr1	41708247	41708955	+	ENSG00000235358.1	ENST00000445073.1	RP11-399E6.1	RP11-399E6.1-002	SCMH1	NA	chr1:41698247-41707815	inter
CUST_35257_PI429285431	2.379089	A	2.4143312	A	0.975867918076379	0	lncRNA	36658-1_{1..1272}	n342263|AF130850|mRNAlikelncRNA|Homosapiens|HumanlncRNA|JounralRNA|4753|NULL|4.7271700|-0.0927624	NA	NA	NA	NA	NA	NA	NA	NA	NA	NA	NA	NONCODERv3	NONCODERv3,	>n342263|AF130850|mRNAlikelncRNA|Homosapiens|HumanlncRNA|JounralRNA|4753|NULL|4.7271700|-0.0927624	chr22	19014308	19015579	+	NA	NA	NA	NA	DGCR2	NA	chr22:19023795-19025512	inter
CUST_13506_PI429285431	1.2737738	A	0.91090333	A	1.28598201846808	0	lncRNA	15146-1_{1..1185}	lnc-NR2F1-1:1	NA	NA	NA	NA	NA	NA	NA	NA	NA	NA	NA	lncipedia2.1	lncipedia2.1,NONCODERv3,UCSC,	>lnc-NR2F1-1:1	chr5	92907588	92908772	+	lnc-NR2F1-1	lnc-NR2F1-1:1	XLOC_004475	linc-NR2F1-1	NA	NA	NA	inter
CUST_47199_PI429285431	6.9946995	P	7.209947	P	0.861398370762114	0	lncRNA	51274-1_{1..755}	gi|52317159|ref|NR_002166.1| Homo sapiens trafficking protein particle complex 2 pseudogene 1 (TRAPPC2P1), non-coding RNA	NA	NA	NA	NA	NA	NA	NA	NA	NA	NA	NA	ncbi	NONCODERv3,ncbi,	>gi|52317159|ref|NR_002166.1| Homo sapiens trafficking protein particle complex 2 pseudogene 1 (TRAPPC2P1), non-coding RNA	Chr19	57874879	57875633	+	10597	NR_002166.1	NA	NA	NA	NA	NA	inter
CUST_12104_PI429285431	3.555383	P	2.8996773	A	1.5753863711869	0	lncRNA	13701-1_{1..214}	lnc-MTX2-1:2	NA	NA	NA	NA	NA	NA	NA	NA	NA	NA	NA	lncipedia2.1	lncipedia2.1,NONCODERv3,UCSC,	>lnc-MTX2-1:2	chr2	177520426	177520639	+	lnc-MTX2-1	lnc-MTX2-1:2	XLOC_001765	linc-HNRNPA3-4	NA	NA	NA	inter
CUST_25413_PI429285431	4.38429	P	4.854607	P	0.721805979599332	0	lncRNA	26943-1_{1..337}	lnc-GGPS1-1:1	NA	NA	NA	NA	NA	NA	NA	NA	NA	NA	NA	lncipedia2.1	lncipedia2.1,	>lnc-GGPS1-1:1	chr1	235590250	235590586	+	lnc-GGPS1-1	lnc-GGPS1-1:1	ENSG00000243533.1	RP11-293G6__A.2	TBCE	NA	chr1:235580250-235600298	inner
CUST_47653_PI429285431	0.92995095	A	1.1228391	A	0.874852588296182	0	lncRNA	51637-1_{1..701}	gi|336285279|ref|NR_038461.1| Homo sapiens uncharacterized LOC100128420 (LOC100128420), transcript variant 1, non-coding RNA	NA	NA	NA	NA	NA	NA	NA	NA	NA	NA	NA	ncbi	lncipedia2.1,NONCODERv3,ncbi,	>gi|336285279|ref|NR_038461.1| Homo sapiens uncharacterized LOC100128420 (LOC100128420), transcript variant 1, non-coding RNA	ChrX	135721702	135722402	+	100128420	NR_038461.1	NA	NA	NA	NA	NA	inter
CUST_30485_PI429285431	10.183065	P	9.390653	P	1.73196766992656	0	lncRNA	32265-1_{1..796}	n335636|CR605399|mRNAlikelncRNA|Homosapiens|NULL|H-invitationalv7.5|HIT000284594|http://h-invitational.jp/hinv/spsoup/transcript_view?hit_id=HIT000284594|-1.2147600|-0.4693872	NA	NA	NA	NA	NA	NA	NA	NA	NA	NA	NA	NONCODERv3	NONCODERv3,	>n335636|CR605399|mRNAlikelncRNA|Homosapiens|NULL|H-invitationalv7.5|HIT000284594|http://h-invitational.jp/hinv/spsoup/transcript_view?hit_id=HIT000284594|-1.2147600|-0.4693872	chr7	26252175	26252970	+	NA	NA	NA	NA	CBX3	NA	chr7:26242175-26253227	inner
CUST_35889_PI429285431	0.9168575	A	0.9172622	A	0.999719522677148	0	lncRNA	37274-3_{6001..6976}	n344549|NULL|lincRNA|Homosapiens|HumanlincRNA|ScriptureReconstructionLincRNAsByLuo[unpublished]|linc_luo_97|NULL|-1.3386900|-0.3545874	NA	NA	NA	NA	NA	NA	NA	NA	NA	NA	NA	NONCODERv3	NONCODERv3,	>n344549|NULL|lincRNA|Homosapiens|HumanlincRNA|ScriptureReconstructionLincRNAsByLuo[unpublished]|linc_luo_97|NULL|-1.3386900|-0.3545874	chr5	88242140	88243115	+	NA	NA	NA	NA	NA	hg19_refFlat_TSFM:range=chr12:58176585-581903665'pad=0,hg19_refFlat_TSFM:range=chr12:58176585-581903665'pad=0 3'pad=0 strand=+ repeatMasking=none,-41.30;hg19_refFlat_CYB561D1:range=chr1:110036762-1100388815'pad=0,hg19_refFlat_CYB561D1:range=chr1:110036762-1100388815'pad=0 3'pad=0 strand=+ repeatMasking=none,-79.20;hg19_refFlat_FAM122C:range=chrX:133941629-1339434035'pad=0,hg19_refFlat_FAM122C:ran…	NA	inter
CUST_11399_PI429285431	0.98506504	A	0.95773965	A	1.01912102647531	0	lncRNA	12965-1_{1..458}	lnc-RP11-201M22.1.1-2:1	NA	NA	NA	NA	NA	NA	NA	NA	NA	NA	NA	lncipedia2.1	lncipedia2.1,NONCODERv3,UCSC,	>lnc-RP11-201M22.1.1-2:1	chr11	91589502	91589959	+	lnc-RP11-201M22.1.1-2	lnc-RP11-201M22.1.1-2:1	XLOC_009249	linc-FAT3-2	NA	NA	NA	inter
CUST_5499_PI429285431	1.0661187	A	0.92411405	A	1.10343729656293	0	lncRNA	5431-1_{1..650}	transcript_id "ENST00000568904.1" | genecode_v17	NA	NA	NA	NA	NA	NA	NA	NA	NA	NA	NA	gencode_v17	gencode_v17,lncipedia2.1,ensembl.GRCh37.72,	>transcript_id "ENST00000568904.1" | genecode_v17	chr16	33006858	33007507	+	ENSG00000260921.1	ENST00000568904.1	RP11-989E6.8	RP11-989E6.8-001	LOC100132941	NA	chr16:33006369-33017127	inter
CUST_25126_PI429285431	2.8665109	A	2.738861	A	1.09251258599604	0	lncRNA	26664-1_{1..476}	lnc-FBRSL1-3:1	NA	NA	NA	NA	NA	NA	NA	NA	NA	NA	NA	lncipedia2.1	lncipedia2.1,	>lnc-FBRSL1-3:1	chr12	132908045	132908520	+	lnc-FBRSL1-3	lnc-FBRSL1-3:1	ENSG00000255916.1	RP13-895J2.7	GALNT9	NA	chr12:132898045-132905905	inter
CUST_2360_PI429285431	1.2974629	A	1.0256257	M	1.20734434179839	0	lncRNA	2353-1_{1..914}	transcript_id "ENST00000509185.2" | genecode_v17	NA	NA	NA	NA	NA	NA	NA	NA	NA	NA	NA	gencode_v17	gencode_v17,lncipedia2.1,ensembl.GRCh37.72,	>transcript_id "ENST00000509185.2" | genecode_v17	chr5	126087655	126088568	-	ENSG00000251072.2	ENST00000509185.2	RP11-434D11.4	RP11-434D11.4-001	LMNB1	NA	chr5:126112315-126122178	inter
CUST_389_PI429285431	3.3642123	P	4.289914	P	0.526424412669531	0	lncRNA	381-1_{1..426}	transcript_id "ENST00000450546.1" | genecode_v17	NA	NA	NA	NA	NA	NA	NA	NA	NA	NA	NA	gencode_v17	gencode_v17,lncipedia2.1,NONCODERv3,ensembl.GRCh37.72,	>transcript_id "ENST00000450546.1" | genecode_v17	chr1	121315744	121316169	-	ENSG00000224857.1	ENST00000450546.1	AL592494.1	AL592494.1-001	NA	NA	NA	inter
CUST_18507_PI429285431	1.1055226	A	0.9101639	A	1.14500881091957	0	lncRNA	20222-1_{1..3000}	lnc-C8orf22-5:2	NA	NA	NA	NA	NA	NA	NA	NA	NA	NA	NA	lncipedia2.1	gencode_v17,lncipedia2.1,NONCODERv3,ensembl.GRCh37.72,	>lnc-C8orf22-5:2	chr8	49700197	49703196	+	lnc-C8orf22-5	lnc-C8orf22-5:2	ENSG00000233858	AC026904.1	NA	NA	NA	inter
CUST_24816_PI429285431	5.544647	P	6.351242	P	0.571729643761375	0	lncRNA	26356-1_{1..562}	lnc-SCIN-2:3	NA	NA	NA	NA	NA	NA	NA	NA	NA	NA	NA	lncipedia2.1	lncipedia2.1,UCSC,	>lnc-SCIN-2:3	chr7	12580546	12581107	+	lnc-SCIN-2	lnc-SCIN-2:3	ENSG00000226690.2	AC005281.1	NA	NA	NA	inter
CUST_7505_PI429285431	4.062715	P	3.9721627	P	1.06477772817278	0	lncRNA	9146-1_{1..1628}	lnc-ZNF192-2:1	NA	NA	NA	NA	NA	NA	NA	NA	NA	NA	NA	lncipedia2.1	lncipedia2.1,NONCODERv3,ncbi,	>lnc-ZNF192-2:1	chr6	28137180	28138807	+	lnc-ZNF192-2	lnc-ZNF192-2:1	ENSG00000226314	AL022393.5	ZNF389	NA	chr6:28129551-28137376	inter
CUST_3224_PI429285431	4.8557787	P	5.168638	P	0.805044646422607	0	lncRNA	3203-1_{1..577}	transcript_id "ENST00000518416.1" | genecode_v17	NA	NA	NA	NA	NA	NA	NA	NA	NA	NA	NA	gencode_v17	gencode_v17,lncipedia2.1,ensembl.GRCh37.72,	>transcript_id "ENST00000518416.1" | genecode_v17	chr8	92577208	92577784	-	ENSG00000253901.1	ENST00000518416.1	RP11-122C21.1	RP11-122C21.1-002	NA	hg19_refFlat_JAM2:range=chr21:27012134-270866175'pad=0,hg19_refFlat_JAM2:range=chr21:27012134-270866175'pad=0 3'pad=0 strand=+ repeatMasking=none,-82.50;hg19_refFlat_CAGE1:range=chr6:7329398-73874065'pad=0,hg19_refFlat_CAGE1:range=chr6:7329398-73874065'pad=0 3'pad=0 strand=- repeatMasking=none,-86.90;hg19_refFlat_BIRC5:range=chr17:76210398-762196355'pad=0,hg19_refFlat_BIRC5:range=chr17:76210398-7…	NA	inter
CUST_39248_PI429285431	7.1278267	P	7.663626	P	0.689776412235933	0	lncRNA	40219-1_{1..1212}	n386108|NULL|lncRNA|Homosapiens||UCSCGeneNoncode|uc010bao.1||0.5411530|-0.2342201	NA	NA	NA	NA	NA	NA	NA	NA	NA	NA	NA	NONCODERv3	NONCODERv3,UCSC,	>n386108|NULL|lncRNA|Homosapiens||UCSCGeneNoncode|uc010bao.1||0.5411530|-0.2342201	chr15	32888448	32889659	+	NA	NA	NA	NA	LOC643699	NA	chr15:32885755-32896179	inter
CUST_35706_PI429285431	3.5585778	P	4.2244906	P	0.630289790889379	0	lncRNA	37126-1_{1..2311}	n342873|BC043374|mRNAlikelncRNA|Homosapiens|HumanlncRNA|JounralRNA|5378|NULL|1.9610200|-0.1409049	NA	NA	NA	NA	NA	NA	NA	NA	NA	NA	NA	NONCODERv3	lncipedia2.1,NONCODERv3,ncbi,	>n342873|BC043374|mRNAlikelncRNA|Homosapiens|HumanlncRNA|JounralRNA|5378|NULL|1.9610200|-0.1409049	chr9	99837952	99840262	-	NA	NA	NA	NA	NA	NA	NA	inter
CUST_45782_PI429285431	2.0870492	A	2.5731816	A	0.713936466968262	0	lncRNA	50125-1_{1..2128}	gi|410170612|ref|XR_171058.1| PREDICTED: Homo sapiens uncharacterized LOC101060148 (LOC101060148), misc_RNA	NA	NA	NA	NA	NA	NA	NA	NA	NA	NA	NA	ncbi	ncbi,	>gi|410170612|ref|XR_171058.1| PREDICTED: Homo sapiens uncharacterized LOC101060148 (LOC101060148), misc_RNA	NA	NA	NA	NA	NA	XR_171058.1	NA	NA	NA	hg19_refFlat_CYB561D1:range=chr1:110036762-1100383975'pad=0,hg19_refFlat_CYB561D1:range=chr1:110036762-1100383975'pad=0 3'pad=0 strand=+ repeatMasking=none,-82.50;hg19_refFlat_C8orf44:range=chr8:67589944-675921895'pad=0,hg19_refFlat_C8orf44:range=chr8:67589944-675921895'pad=0 3'pad=0 strand=+ repeatMasking=none,-83.10;hg19_refFlat_CAGE1:range=chr6:7329398-73874065'pad=0,hg19_refFlat_CAGE1:range=c…	NA	Unknown
CUST_15392_PI429285431	1.1797155	A	0.90135044	A	1.21281967250254	0	lncRNA	17077-1_{1..2613}	lnc-P2RY1-3:5	NA	NA	NA	NA	NA	NA	NA	NA	NA	NA	NA	lncipedia2.1	lncipedia2.1,NONCODERv3,UCSC,	>lnc-P2RY1-3:5	chr3	152455433	152458045	+	lnc-P2RY1-3	lnc-P2RY1-3:5	XLOC_002878	linc-P2RY1-2	NA	NA	NA	inter
CUST_34472_PI429285431	7.487915	P	6.9122486	P	1.49036572387366	0	lncRNA	35940-2_{3001..4010}	n341347|D83492|mRNAlikelncRNA|Homosapiens|HumanlncRNA|JounralRNA|3816|NULL|17.5249000|-0.0658758	NA	NA	NA	NA	NA	NA	NA	NA	NA	NA	NA	NONCODERv3	NONCODERv3,	>n341347|D83492|mRNAlikelncRNA|Homosapiens|HumanlncRNA|JounralRNA|3816|NULL|17.5249000|-0.0658758	chr7	142555822	142556831	+	NA	NA	NA	NA	EPHB6	NA	chr7:142552792-142568847	inner
CUST_13005_PI429285431	1.025767	A	0.9174671	A	1.07795720193526	0	lncRNA	14632-1_{1..1899}	lnc-C10orf35-2:1	NA	NA	NA	NA	NA	NA	NA	NA	NA	NA	NA	lncipedia2.1	lncipedia2.1,NONCODERv3,UCSC,	>lnc-C10orf35-2:1	chr10	71450357	71452255	+	lnc-C10orf35-2	lnc-C10orf35-2:1	XLOC_008506	linc-COL13A1	NA	NA	NA	inter
CUST_41390_PI429285431	10.883506	P	10.831541	P	1.03667595079921	0	lncRNA	42498-1_{1..78}	ENST00000579927 ncrna:miRNA chromosome:GRCh37:2:12877493:12877570:1 gene:ENSG00000264370 gene_biotype:miRNA transcript_biotype:miRNA	NA	NA	NA	NA	NA	NA	NA	NA	NA	NA	NA	ensembl.GRCh37.72	ensembl.GRCh37.72,	>ENST00000579927 ncrna:miRNA chromosome:GRCh37:2:12877493:12877570:1 gene:ENSG00000264370 gene_biotype:miRNA transcript_biotype:miRNA	chr2	12877493	12877570	+	ENSG00000264370	ENST00000579927	NA	NA	TRIB2	NA	chr2:12867493-12882860	inter
CUST_28517_PI429285431	0.9070047	A	1.2432172	A	0.792118128261819	0	lncRNA	30186-1_{1..574}	n325862|NULL|mRNAlikelncRNA|Homosapiens|vegalncRNA|GENCODE|OTTHUMT00000050848|http://vega.sanger.ac.uk/Homo_sapiens/Transcript/Summary?db=core;t=OTTHUMT00000050848|-0.8499990|-0.2391683	NA	NA	NA	NA	NA	NA	NA	NA	NA	NA	NA	NONCODERv3	NONCODERv3,	>n325862|NULL|mRNAlikelncRNA|Homosapiens|vegalncRNA|GENCODE|OTTHUMT00000050848|http://vega.sanger.ac.uk/Homo_sapiens/Transcript/Summary?db=core;t=OTTHUMT00000050848|-0.8499990|-0.2391683	chr10	125198858	125199431	+	NA	NA	NA	NA	NA	NA	NA	inter
LNCA_21_P0000986	6.5853524	P	6.690566	P	0.929667289381962	0	lncRNA	ENST00000411903	NA	NA	NA	NA	XLOC_000256	NA	ENST00000411903	NA	NA	BROAD Institute lincRNA (XLOC_000256), lincRNA [TCONS_00000230]	chr1:73773102-73773161	hs|1p31.1	Agilent_HUMAN_G3V2	ENST00000411903	ENST00000411903	chr1	73773102	73773161	+	NA	NA	NA	NA	NA	NA	NA	Unknown
CUST_49625_PI429285431	1.4626484	A	2.2285655	A	0.588079416335979	0	lncRNA	53409-1_{1..469}	hg19_lincRNAsTranscripts_TCONS_l2_00025688 range=chr7:16955704-17052232 5'pad=0 3'pad=0 strand=+ repeatMasking=none	NA	NA	NA	NA	NA	NA	NA	NA	NA	NA	NA	UCSC	UCSC,	>hg19_lincRNAsTranscripts_TCONS_l2_00025688 range=chr7:16955704-17052232 5'pad=0 3'pad=0 strand=+ repeatMasking=none	chr7	16955704	16956172	+	NA	NA	NA	NA	NA	NA	NA	inter
CUST_41285_PI429285431	10.300545	P	10.428674	P	0.915017347291354	0	lncRNA	42273-1_{1..84}	ENST00000581900 ncrna:miRNA chromosome:GRCh37:1:92694813:92694896:-1 gene:ENSG00000265543 gene_biotype:miRNA transcript_biotype:miRNA	NA	NA	NA	NA	NA	NA	NA	NA	NA	NA	NA	ensembl.GRCh37.72	ensembl.GRCh37.72,	>ENST00000581900 ncrna:miRNA chromosome:GRCh37:1:92694813:92694896:-1 gene:ENSG00000265543 gene_biotype:miRNA transcript_biotype:miRNA	chr1	92694813	92694896	-	ENSG00000265543	ENST00000581900	NA	NA	C1orf146	NA	chr1:92684813-92704896	inner
CUST_16791_PI429285431	1.2510383	A	0.91167986	A	1.26519384283804	0	lncRNA	18500-1_{1..1205}	lnc-FAR2-1:1	NA	NA	NA	NA	NA	NA	NA	NA	NA	NA	NA	lncipedia2.1	lncipedia2.1,NONCODERv3,UCSC,	>lnc-FAR2-1:1	chr12	29209092	29210296	+	lnc-FAR2-1	lnc-FAR2-1:1	XLOC_009696	linc-FAR2-1	NA	NA	NA	inter
CUST_24791_PI429285431	2.6905198	P	2.4950202	A	1.14512064302222	0	lncRNA	26334-1_{1..483}	lnc-GDF5-1:3	NA	NA	NA	NA	NA	NA	NA	NA	NA	NA	NA	lncipedia2.1	lncipedia2.1,	>lnc-GDF5-1:3	chr20	34078682	34079164	-	lnc-GDF5-1	lnc-GDF5-1:3	ENSG00000230155.1	RP3-477O4.14	CEP250	hg19_refFlat_CEP250:range=chr20:34050193-340994555'pad=0,hg19_refFlat_CEP250:range=chr20:34050193-340994555'pad=0 3'pad=0 strand=+ repeatMasking=none,-86.90;hg19_refFlat_GAMT:range=chr19:1398675-14014755'pad=0,hg19_refFlat_GAMT:range=chr19:1398675-14014755'pad=0 3'pad=0 strand=- repeatMasking=none,-65.60;hg19_refFlat_OR1J1:range=chr9:125239237-1252402055'pad=0,hg19_refFlat_OR1J1:range=chr9:125239…	NA	inner
CUST_51458_PI429285431	2.1076088	A	2.0791647	A	1.01991159066253	0	lncRNA	55035-1_{1..583}	hg19_lincRNAsTranscripts_TCONS_l2_00010118 range=chr16:33120909-33123235 5'pad=0 3'pad=0 strand=- repeatMasking=none	NA	NA	NA	NA	NA	NA	NA	NA	NA	NA	NA	UCSC	UCSC,	>hg19_lincRNAsTranscripts_TCONS_l2_00010118 range=chr16:33120909-33123235 5'pad=0 3'pad=0 strand=- repeatMasking=none	chr16	33120909	33121491	-	NA	NA	NA	NA	LOC653550	NA	chr16:33110909-33133235	inter
CUST_34456_PI429285431	5.569912	P	4.6871533	P	1.84389780629648	0	lncRNA	35931-2_{3001..6000}	n341331|D86978|mRNAlikelncRNA|Homosapiens|HumanlncRNA|JounralRNA|3800|NULL|19.5145000|-0.3275288	NA	NA	NA	NA	NA	NA	NA	NA	NA	NA	NA	NONCODERv3	NONCODERv3,	>n341331|D86978|mRNAlikelncRNA|Homosapiens|HumanlncRNA|JounralRNA|3800|NULL|19.5145000|-0.3275288	chr7	135245687	135248686	+	NA	NA	NA	NA	NUP205	NA	chr7:135242662-135333501	inner
CUST_16449_PI429285431	0.92045367	A	0.9165766	A	1.00269099438223	0	lncRNA	18148-1_{1..404}	lnc-TWIST1-1:2	NA	NA	NA	NA	NA	NA	NA	NA	NA	NA	NA	lncipedia2.1	lncipedia2.1,NONCODERv3,UCSC,	>lnc-TWIST1-1:2	chr7	19095674	19096077	-	lnc-TWIST1-1	lnc-TWIST1-1:2	XLOC_006364	linc-PRPS1L1	NA	NA	NA	inter
CUST_8485_PI429285431	12.007391	P	11.988009	P	1.01352522809622	0	lncRNA	10049-1_{1..915}	lnc-KIAA1919-3:9	NA	NA	NA	NA	NA	NA	NA	NA	NA	NA	NA	lncipedia2.1	lncipedia2.1,NONCODERv3,	>lnc-KIAA1919-3:9	chr6	111824499	111825413	+	lnc-KIAA1919-3	lnc-KIAA1919-3:9	ENSG00000231889	TRAF3IP2-AS1	NA	NA	NA	inter
CUST_25173_PI429285431	0.91792274	A	0.9088447	A	1.00631225668171	0	lncRNA	26704-1_{1..882}	lnc-PPFIA2-1:1	NA	NA	NA	NA	NA	NA	NA	NA	NA	NA	NA	lncipedia2.1	lncipedia2.1,	>lnc-PPFIA2-1:1	chr12	81519363	81520244	-	lnc-PPFIA2-1	lnc-PPFIA2-1:1	ENSG00000258026.1	RP11-543H12.1	ACSS3	NA	chr12:81509363-81529624	inner
CUST_26609_PI429285431	1.387696	A	1.5929066	A	0.867412055876754	0	lncRNA	28112-1_{1..545}	lnc-SERPINI1-6:1	NA	NA	NA	NA	NA	NA	NA	NA	NA	NA	NA	lncipedia2.1	lncipedia2.1,UCSC,	>lnc-SERPINI1-6:1	chr3	168008928	168009472	+	lnc-SERPINI1-6	lnc-SERPINI1-6:1	ENSG00000241882.1	RP11-637O11.2	NA	hg19_refFlat_CNGA1:range=chr4:47938438-479731175'pad=0,hg19_refFlat_CNGA1:range=chr4:47938438-479731175'pad=0 3'pad=0 strand=- repeatMasking=none,-81.30;hg19_refFlat_ZMAT1:range=chrX:101138482-1011736065'pad=0,hg19_refFlat_ZMAT1:range=chrX:101138482-1011736065'pad=0 3'pad=0 strand=- repeatMasking=none,-78.20;hg19_refFlat_PPIL3:range=chr2:201736118-2017523385'pad=0,hg19_refFlat_PPIL3:range=chr2:20…	NA	inter
CUST_2213_PI429285431	2.3962798	A	2.3012106	A	1.06811663987214	0	lncRNA	2205-1_{1..449}	transcript_id "ENST00000512952.1" | genecode_v17	NA	NA	NA	NA	NA	NA	NA	NA	NA	NA	NA	gencode_v17	gencode_v17,lncipedia2.1,ensembl.GRCh37.72,	>transcript_id "ENST00000512952.1" | genecode_v17	chr5	81841681	81842129	-	ENSG00000248393.1	ENST00000512952.1	CTD-2015A6.1	CTD-2015A6.1-001	NA	NA	NA	inter
CUST_35403_PI429285431	0.99978936	A	1.243149	A	0.844775769542192	0	lncRNA	36814-1_{1..1035}	n342463|BC038542|mRNAlikelncRNA|Homosapiens|HumanlncRNA|JounralRNA|4957|NULL|0.1379380|-0.1918366	NA	NA	NA	NA	NA	NA	NA	NA	NA	NA	NA	NONCODERv3	lncipedia2.1,NONCODERv3,	>n342463|BC038542|mRNAlikelncRNA|Homosapiens|HumanlncRNA|JounralRNA|4957|NULL|0.1379380|-0.1918366	chr2	219765535	219766569	-	NA	NA	NA	NA	WNT10A	NA	chr2:219755535-219758651	inter
CUST_27729_PI429285431	0.9139469	A	1.1740465	A	0.835030269070257	0	lncRNA	29311-1_{1..374}	n324944|NULL|mRNAlikelncRNA|Homosapiens|vegalncRNA|GENCODE|OTTHUMT00000079753|http://vega.sanger.ac.uk/Homo_sapiens/Transcript/Summary?db=core;t=OTTHUMT00000079753|-1.0090000|-0.2469459	NA	NA	NA	NA	NA	NA	NA	NA	NA	NA	NA	NONCODERv3	NONCODERv3,	>n324944|NULL|mRNAlikelncRNA|Homosapiens|vegalncRNA|GENCODE|OTTHUMT00000079753|http://vega.sanger.ac.uk/Homo_sapiens/Transcript/Summary?db=core;t=OTTHUMT00000079753|-1.0090000|-0.2469459	chr20	50735067	50735440	+	NA	NA	NA	NA	ZFP64	NA	chr20:50725067-50750875	inner
LNCA_21_P0002026	0.9493614	A	0.9683463	A	0.98692687552406	0	lncRNA	ENST00000443897	NA	BC043433	NA	Hs.565600	XLOC_002006	NA	ENST00000443897	THC2530643	NA	BROAD Institute lincRNA (XLOC_002006), lincRNA [TCONS_00003221]	chr2:19658040-19657981	hs|2p24.1	Agilent_HUMAN_G3V2	ENST00000443897	ENST00000443897	chr2	19657981	19658040	-	NA	NA	NA	NA	NA	NA	NA	Unknown
CUST_34053_PI429285431	8.493895	P	8.002625	P	1.40568174856325	0	lncRNA	35583-1_{1..1464}	n340871|BC044607|mRNAlikelncRNA|Homosapiens|HumanlncRNA|JounralRNA|3336|NULL|-0.8542170|-0.1647215	NA	NA	NA	NA	NA	NA	NA	NA	NA	NA	NA	NONCODERv3	NONCODERv3,	>n340871|BC044607|mRNAlikelncRNA|Homosapiens|HumanlncRNA|JounralRNA|3336|NULL|-0.8542170|-0.1647215	chr17	74565873	74567336	+	NA	NA	NA	NA	ST6GALNAC2	hg19_refFlat_ST6GALNAC2:range=chr17:74562186-745818905'pad=0,hg19_refFlat_ST6GALNAC2:range=chr17:74562186-745818905'pad=0 3'pad=0 strand=- repeatMasking=none,-94.60chr17:74561461-74577322	NA	inner
LNCA_21_P0006338	6.1069546	P	6.42813	P	0.800417491570319	0	lncRNA	TCONS_00016520	NA	NA	NA	NA	XLOC_007904	NA	NA	NA	NA	BROAD Institute lincRNA (XLOC_007904), lincRNA [TCONS_00016520]	chr9:140769955-140768666	hs|9q34.3	Agilent_HUMAN_G3V2	TCONS_00016520	TCONS_00016520	chr9	140768666	140769955	-	NA	NA	NA	NA	NA	NA	NA	Unknown
CUST_24549_PI429285431	0.98433274	A	0.9460027	A	1.02692444455142	0	lncRNA	26099-1_{1..745}	lnc-TRPM1-1:3	NA	NA	NA	NA	NA	NA	NA	NA	NA	NA	NA	lncipedia2.1	lncipedia2.1,	>lnc-TRPM1-1:3	chr15	31522910	31523654	-	lnc-TRPM1-1	lnc-TRPM1-1:3	ENSG00000259772.1	RP11-16E12.2	LOC283710	NA	chr15:31514970-31523050	inner
CUST_26646_PI429285431	0.98250926	A	0.94798934	A	1.02421594197614	0	lncRNA	28147-1_{1..3000}	lnc-DCUN1D5-1:1	NA	NA	NA	NA	NA	NA	NA	NA	NA	NA	NA	lncipedia2.1	lncipedia2.1,NONCODERv3,ensembl.GRCh37.72,	>lnc-DCUN1D5-1:1	chr11	102921416	102924415	-	lnc-DCUN1D5-1	lnc-DCUN1D5-1:1	ENSG00000260966.1	RP11-690D19.3	DCUN1D5	NA	chr11:102921413-102936528	inner
CUST_51222_PI429285431	1.8408749	A	1.2556747	A	1.50024716123808	0	lncRNA	54840-1_{1..292}	hg19_lincRNAsTranscripts_TCONS_l2_00008912 range=chr15:22145577-22145988 5'pad=0 3'pad=0 strand=- repeatMasking=none	NA	NA	NA	NA	NA	NA	NA	NA	NA	NA	NA	UCSC	UCSC,	>hg19_lincRNAsTranscripts_TCONS_l2_00008912 range=chr15:22145577-22145988 5'pad=0 3'pad=0 strand=- repeatMasking=none	chr15	22145577	22145868	-	NA	NA	NA	NA	NA	NA	NA	inter
CUST_29158_PI429285431	4.2532153	P	4.7946386	P	0.687092718881548	0	lncRNA	30901-1_{1..483}	n326669|NULL|mRNAlikelncRNA|Homosapiens|vegalncRNA|GENCODE|OTTHUMT00000012834|http://vega.sanger.ac.uk/Homo_sapiens/Transcript/Summary?db=core;t=OTTHUMT00000012834|0.2313690|-0.3586840	NA	NA	NA	NA	NA	NA	NA	NA	NA	NA	NA	NONCODERv3	NONCODERv3,	>n326669|NULL|mRNAlikelncRNA|Homosapiens|vegalncRNA|GENCODE|OTTHUMT00000012834|http://vega.sanger.ac.uk/Homo_sapiens/Transcript/Summary?db=core;t=OTTHUMT00000012834|0.2313690|-0.3586840	chr1	25780555	25781037	+	NA	NA	NA	NA	TMEM57	NA	chr1:25770555-25799434	inner
CUST_9136_PI429285431	0.92838407	A	0.9267701	A	1.00111934475425	0	lncRNA	10655-1_{1..2535}	lnc-C1QL4-3:2	NA	NA	NA	NA	NA	NA	NA	NA	NA	NA	NA	lncipedia2.1	lncipedia2.1,NONCODERv3,UCSC,	>lnc-C1QL4-3:2	chr12	49675882	49678416	-	lnc-C1QL4-3	lnc-C1QL4-3:2	ENSG00000250773	XLOC_010068	TUBA1C	hg19_refFlat_RQCD1:range=chr2:219433678-2194589995'pad=0,hg19_refFlat_RQCD1:range=chr2:219433678-2194589995'pad=0 3'pad=0 strand=+ repeatMasking=none,-37.90;hg19_refFlat_KCNRG:range=chr13:50589630-505943635'pad=0,hg19_refFlat_KCNRG:range=chr13:50589630-505943635'pad=0 3'pad=0 strand=+ repeatMasking=none,-82.20;hg19_refFlat_ZNF283:range=chr19:44337657-443527935'pad=0,hg19_refFlat_ZNF283:range=chr1…	NA	inter
CUST_24472_PI429285431	6.7046685	P	6.7543373	P	0.966158104717884	0	lncRNA	26025-1_{1..3000}	lnc-HMBS-1:4	NA	NA	NA	NA	NA	NA	NA	NA	NA	NA	NA	lncipedia2.1	lncipedia2.1,	>lnc-HMBS-1:4	chr11	118952169	118955168	+	lnc-HMBS-1	lnc-HMBS-1:4	ENSG00000160695.8	VPS11	HMBS	NA	chr11:118955587-118962674	inner
CUST_36988_PI429285431	2.0689144	A	2.49929	A	0.742068565520728	0	lncRNA	38133-1_{1..1008}	n345449|NULL|lincRNA|Homosapiens|HumanlincRNA|ScriptureReconstructionLincRNAsByLuo[unpublished]|linc_luo_998|NULL|-1.3040000|-0.3485477	NA	NA	NA	NA	NA	NA	NA	NA	NA	NA	NA	NONCODERv3	NONCODERv3,	>n345449|NULL|lincRNA|Homosapiens|HumanlincRNA|ScriptureReconstructionLincRNAsByLuo[unpublished]|linc_luo_998|NULL|-1.3040000|-0.3485477	chr1	90200754	90201761	+	NA	NA	NA	NA	NA	NA	NA	inter
CUST_42185_PI429285431	0.9166498	A	0.9133218	A	1.0023094565128	0	lncRNA	44246-1_{1..78}	ENST00000577473 ncrna:miRNA chromosome:GRCh37:6:92231378:92231455:1 gene:ENSG00000263734 gene_biotype:miRNA transcript_biotype:miRNA	NA	NA	NA	NA	NA	NA	NA	NA	NA	NA	NA	ensembl.GRCh37.72	ensembl.GRCh37.72,	>ENST00000577473 ncrna:miRNA chromosome:GRCh37:6:92231378:92231455:1 gene:ENSG00000263734 gene_biotype:miRNA transcript_biotype:miRNA	chr6	92231378	92231455	+	ENSG00000263734	ENST00000577473	NA	NA	NA	NA	NA	inter
CUST_2253_PI429285431	1.8606513	A	1.2162218	A	1.56312104271164	0	lncRNA	2245-1_{1..549}	transcript_id "ENST00000514239.1" | genecode_v17	NA	NA	NA	NA	NA	NA	NA	NA	NA	NA	NA	gencode_v17	gencode_v17,lncipedia2.1,ensembl.GRCh37.72,	>transcript_id "ENST00000514239.1" | genecode_v17	chr5	90519236	90519784	+	ENSG00000212930.3	ENST00000514239.1	RP11-414H23.2	RP11-414H23.2-001	NA	hg19_refFlat_JAM2:range=chr21:27012134-270866175'pad=0,hg19_refFlat_JAM2:range=chr21:27012134-270866175'pad=0 3'pad=0 strand=+ repeatMasking=none,-69.30	NA	inter
CUST_51132_PI429285431	0.9245747	A	1.1323651	A	0.865862352024149	0	lncRNA	54762-2_{3001..4398}	hg19_lincRNAsTranscripts_TCONS_l2_00008356 range=chr14:39218545-39417475 5'pad=0 3'pad=0 strand=- repeatMasking=none	NA	NA	NA	NA	NA	NA	NA	NA	NA	NA	NA	UCSC	gencode_v17,lncipedia2.1,ensembl.GRCh37.72,UCSC,	>hg19_lincRNAsTranscripts_TCONS_l2_00008356 range=chr14:39218545-39417475 5'pad=0 3'pad=0 strand=- repeatMasking=none	chr14	39221545	39222942	-	NA	NA	NA	NA	NA	hg19_refFlat_ZFP41:range=chr8:144332014-1443326105'pad=0,hg19_refFlat_ZFP41:range=chr8:144332014-1443326105'pad=0 3'pad=0 strand=+ repeatMasking=none,-83.80	NA	inter
CUST_18081_PI429285431	0.95494336	A	1.4611051	A	0.704093173409529	0	lncRNA	19816-1_{1..323}	lnc-RORB-2:2	NA	NA	NA	NA	NA	NA	NA	NA	NA	NA	NA	lncipedia2.1	lncipedia2.1,NONCODERv3,UCSC,	>lnc-RORB-2:2	chr9	76552803	76553125	+	lnc-RORB-2	lnc-RORB-2:2	XLOC_007407	linc-RORB-2	NA	NA	NA	inter
CUST_29566_PI429285431	2.4121368	A	2.6151907	A	0.868709728998939	0	lncRNA	31326-1_{1..576}	n333063|AF258678|mRNAlikelncRNA|Homosapiens|NULL|H-invitationalv7.5|HIT000075244|http://h-invitational.jp/hinv/spsoup/transcript_view?hit_id=HIT000075244|1.7995400|-0.2066035	NA	NA	NA	NA	NA	NA	NA	NA	NA	NA	NA	NONCODERv3	NONCODERv3,	>n333063|AF258678|mRNAlikelncRNA|Homosapiens|NULL|H-invitationalv7.5|HIT000075244|http://h-invitational.jp/hinv/spsoup/transcript_view?hit_id=HIT000075244|1.7995400|-0.2066035	chr11	624213	624788	-	NA	NA	NA	NA	CDHR5	NA	chr11:616565-625067	inner
CUST_33136_PI429285431	4.199739	P	5.0838337	P	0.541827416141055	0	lncRNA	34732-1_{1..1640}	n339825|BC035844|mRNAlikelncRNA|Homosapiens|HumanlncRNA|JounralRNA|2272|NULL|-1.1049700|-0.1756804	NA	NA	NA	NA	NA	NA	NA	NA	NA	NA	NA	NONCODERv3	lncipedia2.1,NONCODERv3,	>n339825|BC035844|mRNAlikelncRNA|Homosapiens|HumanlncRNA|JounralRNA|2272|NULL|-1.1049700|-0.1756804	chr18	29522537	29524176	+	NA	NA	NA	NA	TRAPPC8	hg19_refFlat_TRAPPC8:range=chr18:29410718-295227275'pad=0,hg19_refFlat_TRAPPC8:range=chr18:29410718-295227275'pad=0 3'pad=0 strand=- repeatMasking=none,-95.40chr18:29512537-29523091	NA	inner
CUST_28688_PI429285431	3.7111313	P	3.3401859	P	1.29319998872658	0	lncRNA	30386-1_{1..916}	n326074|NULL|mRNAlikelncRNA|Homosapiens|vegalncRNA|GENCODE|OTTHUMT00000046727|http://vega.sanger.ac.uk/Homo_sapiens/Transcript/Summary?db=core;t=OTTHUMT00000046727|-0.6159290|-0.2685009	NA	NA	NA	NA	NA	NA	NA	NA	NA	NA	NA	NONCODERv3	NONCODERv3,	>n326074|NULL|mRNAlikelncRNA|Homosapiens|vegalncRNA|GENCODE|OTTHUMT00000046727|http://vega.sanger.ac.uk/Homo_sapiens/Transcript/Summary?db=core;t=OTTHUMT00000046727|-0.6159290|-0.2685009	chr10	8341299	8342214	-	NA	NA	NA	NA	NA	hg19_refFlat_BTG3:range=chr21:18966411-189814625'pad=0,hg19_refFlat_BTG3:range=chr21:18966411-189814625'pad=0 3'pad=0 strand=- repeatMasking=none,-83.10;hg19_refFlat_AMBRA1:range=chr11:46419000-465699305'pad=0,hg19_refFlat_AMBRA1:range=chr11:46419000-465699305'pad=0 3'pad=0 strand=- repeatMasking=none,-52.70;hg19_refFlat_PODXL:range=chr7:131189070-1312411185'pad=0,hg19_refFlat_PODXL:range=chr7:13…	NA	inter
CUST_40145_PI429285431	2.2826402	A	1.8432018	A	1.35607634287642	0	lncRNA	40982-2_{3001..3571}	n407766|NR_027287|lncRNA|Homosapiens||RefGeneNoncode|NR_027287||0.1748390|-0.0990199	NA	NA	NA	NA	NA	NA	NA	NA	NA	NA	NA	NONCODERv3	NONCODERv3,ncbi,	>n407766|NR_027287|lncRNA|Homosapiens||RefGeneNoncode|NR_027287||0.1748390|-0.0990199	chr20	62587736	62588306	+	NA	NA	NA	NA	UCKL1	hg19_refFlat_UGT2A1:range=chr4:70455090-705133625'pad=0,hg19_refFlat_UGT2A1:range=chr4:70455090-705133625'pad=0 3'pad=0 strand=- repeatMasking=none,-86.40;hg19_refFlat_UTY:range=chrY:15434994-155915455'pad=0,hg19_refFlat_UTY:range=chrY:15434994-155915455'pad=0 3'pad=0 strand=- repeatMasking=none,-81.80;hg19_refFlat_BCAS4:range=chr20:49411531-494930725'pad=0,hg19_refFlat_BCAS4:range=chr20:49411531…	NA	inter
CUST_5635_PI429285431	2.9579008	A	3.6307342	P	0.627273534572365	0	lncRNA	5563-1_{1..506}	transcript_id "ENST00000568389.1" | genecode_v17	NA	NA	NA	NA	NA	NA	NA	NA	NA	NA	NA	gencode_v17	gencode_v17,lncipedia2.1,ensembl.GRCh37.72,	>transcript_id "ENST00000568389.1" | genecode_v17	chr16	79787283	79787788	-	ENSG00000261390.1	ENST00000568389.1	RP11-345M22.2	RP11-345M22.2-004	NA	NA	NA	inter
CUST_20291_PI429285431	0.91418654	A	1.0813178	A	0.890611866827197	0	lncRNA	21935-1_{1..544}	lnc-ARHGAP28-5:1	NA	NA	NA	NA	NA	NA	NA	NA	NA	NA	NA	lncipedia2.1	lncipedia2.1,	>lnc-ARHGAP28-5:1	chr18	6082357	6082900	+	lnc-ARHGAP28-5	lnc-ARHGAP28-5:1	ENSG00000266846.1	RP11-793A3.2	L3MBTL4	NA	chr18:6072357-6092454	inner
CUST_37148_PI429285431	1.5226728	A	0.99691457	A	1.43969003188358	0	lncRNA	38267-1_{1..1189}	n345586|NULL|lincRNA|Homosapiens|HumanlincRNA|ScriptureReconstructionLincRNAsByLuo[unpublished]|linc_luo_1135|NULL|-1.4551200|-0.3670801	NA	NA	NA	NA	NA	NA	NA	NA	NA	NA	NA	NONCODERv3	NONCODERv3,	>n345586|NULL|lincRNA|Homosapiens|HumanlincRNA|ScriptureReconstructionLincRNAsByLuo[unpublished]|linc_luo_1135|NULL|-1.4551200|-0.3670801	chr3	37427706	37428894	+	NA	NA	NA	NA	C3orf35	hg19_refFlat_C8orf44:range=chr8:67589944-675921895'pad=0,hg19_refFlat_C8orf44:range=chr8:67589944-675921895'pad=0 3'pad=0 strand=+ repeatMasking=none,-58.30;hg19_refFlat_ZNF714:range=chr19:21281075-213011355'pad=0,hg19_refFlat_ZNF714:range=chr19:21281075-213011355'pad=0 3'pad=0 strand=+ repeatMasking=none,-62.90chr3:37440968-37442830	NA	inter
CUST_36065_PI429285431	7.9837775	P	7.871574	P	1.08087785500052	0	lncRNA	37375-1_{1..1284}	n344657|NULL|lincRNA|Homosapiens|HumanlincRNA|ScriptureReconstructionLincRNAsByLuo[unpublished]|linc_luo_206|NULL|-1.3266800|-0.3477592	NA	NA	NA	NA	NA	NA	NA	NA	NA	NA	NA	NONCODERv3	NONCODERv3,	>n344657|NULL|lincRNA|Homosapiens|HumanlincRNA|ScriptureReconstructionLincRNAsByLuo[unpublished]|linc_luo_206|NULL|-1.3266800|-0.3477592	chr15	29969379	29970662	-	NA	NA	NA	NA	NA	NA	NA	inter
CUST_51348_PI429285431	2.5153515	A	1.281575	A	2.35181813246892	0	lncRNA	54946-2_{3001..3126}	hg19_lincRNAsTranscripts_TCONS_l2_00008761 range=chr15:78996146-79029199 5'pad=0 3'pad=0 strand=+ repeatMasking=none	NA	NA	NA	NA	NA	NA	NA	NA	NA	NA	NA	UCSC	UCSC,	>hg19_lincRNAsTranscripts_TCONS_l2_00008761 range=chr15:78996146-79029199 5'pad=0 3'pad=0 strand=+ repeatMasking=none	chr15	78999146	78999271	+	NA	NA	NA	NA	NA	hg19_refFlat_TMEM230:range=chr20:5081437-50936745'pad=0,hg19_refFlat_TMEM230:range=chr20:5081437-50936745'pad=0 3'pad=0 strand=- repeatMasking=none,-81.50;hg19_refFlat_CSF2RA:range=chrX:1401597-14283725'pad=0,hg19_refFlat_CSF2RA:range=chrX:1401597-14283725'pad=0 3'pad=0 strand=+ repeatMasking=none,-79.30;hg19_refFlat_ZNF700:range=chr19:12037391-120610685'pad=0,hg19_refFlat_ZNF700:range=chr19:1203…	NA	inter
CUST_12388_PI429285431	1.7735347	A	1.6137204	A	1.11714333299695	0	lncRNA	14001-1_{1..1859}	lnc-SCCPDH-1:8	NA	NA	NA	NA	NA	NA	NA	NA	NA	NA	NA	lncipedia2.1	lncipedia2.1,NONCODERv3,UCSC,	>lnc-SCCPDH-1:8	chr1	246955359	246957217	+	lnc-SCCPDH-1	lnc-SCCPDH-1:8	XLOC_000643	linc-VN1R5-3	LOC100130097	NA	chr1:246945359-246948062	inter
CUST_6333_PI429285431	0.9368208	A	0.91419613	A	1.01580583765338	0	lncRNA	6256-2_{3001..3381}	transcript_id "ENST00000344893.3" | genecode_v17	NA	NA	NA	NA	NA	NA	NA	NA	NA	NA	NA	gencode_v17	gencode_v17,ensembl.GRCh37.72,	>transcript_id "ENST00000344893.3" | genecode_v17	chr19	11753591	11753971	+	ENSG00000197332.7	ENST00000344893.3	ZNF833P	ZNF833P-001	NA	NA	NA	inter
CUST_2191_PI429285431	2.586473	A	3.0618422	P	0.719282694859915	0	lncRNA	2183-1_{1..591}	transcript_id "ENST00000506250.1" | genecode_v17	NA	NA	NA	NA	NA	NA	NA	NA	NA	NA	NA	gencode_v17	gencode_v17,lncipedia2.1,NONCODERv3,ensembl.GRCh37.72,	>transcript_id "ENST00000506250.1" | genecode_v17	chr5	71870013	71870603	-	ENSG00000248371.1	ENST00000506250.1	CTC-347C20.2	CTC-347C20.2-002	LOC389300	NA	chr5:71869991-71886804	inter
LNCA_21_P0006005	2.791665	A	3.0111403	A	0.858877748604815	0	lncRNA	ENST00000431981	NA	NA	NA	NA	XLOC_007339	NA	ENST00000431981	THC2684702	NA	BROAD Institute lincRNA (XLOC_007339), lincRNA [TCONS_00015664]	chr9:35790154-35790213	hs|9p13.3	Agilent_HUMAN_G3V2	ENST00000431981	ENST00000431981	chr9	35790154	35790213	+	NA	NA	NA	NA	NA	NA	NA	Unknown
CUST_24487_PI429285431	4.518018	P	4.3404946	P	1.13094079037413	0	lncRNA	26039-1_{1..347}	lnc-MRP63-5:1	NA	NA	NA	NA	NA	NA	NA	NA	NA	NA	NA	lncipedia2.1	lncipedia2.1,UCSC,	>lnc-MRP63-5:1	chr13	21878606	21878952	+	lnc-MRP63-5	lnc-MRP63-5:1	ENSG00000244054.1	LINC00539	NA	NA	NA	inter
CUST_35621_PI429285431	4.238382	P	4.474883	P	0.848801434755656	0	lncRNA	37036-1_{1..338}	n342762|X64990|mRNAlikelncRNA|Homosapiens|HumanlncRNA|JounralRNA|5265|NULL|1.2101900|-0.3632053	NA	NA	NA	NA	NA	NA	NA	NA	NA	NA	NA	NONCODERv3	NONCODERv3,	>n342762|X64990|mRNAlikelncRNA|Homosapiens|HumanlncRNA|JounralRNA|5265|NULL|1.2101900|-0.3632053	chr11	55595068	55595405	+	NA	NA	NA	NA	OR5L2	NA	chr11:55594695-55595630	inner
CUST_41377_PI429285431	0.91809964	A	1.3987777	A	0.716640727015254	0	lncRNA	42469-1_{1..86}	ENST00000577904 ncrna:miRNA chromosome:GRCh37:8:130496303:130496388:-1 gene:ENSG00000263763 gene_biotype:miRNA transcript_biotype:miRNA	NA	NA	NA	NA	NA	NA	NA	NA	NA	NA	NA	ensembl.GRCh37.72	ensembl.GRCh37.72,	>ENST00000577904 ncrna:miRNA chromosome:GRCh37:8:130496303:130496388:-1 gene:ENSG00000263763 gene_biotype:miRNA transcript_biotype:miRNA	chr8	130496303	130496388	-	ENSG00000263763	ENST00000577904	NA	NA	NA	NA	NA	inter
LNCA_21_P0007180	2.5459998	A	2.6909492	A	0.904411097638943	0	lncRNA	ENST00000532242	NA	NA	NA	NA	XLOC_009074	NA	ENST00000532242	NA	NA	BROAD Institute lincRNA (XLOC_009074), lincRNA [TCONS_00019243]	chr11:15725980-15726755	hs|11p15.2	Agilent_HUMAN_G3V2	ENST00000532242	ENST00000532242	chr11	15725980	15726755	+	NA	NA	NA	NA	NA	NA	NA	Unknown
CUST_33054_PI429285431	1.4171441	A	1.4516375	A	0.976374552911887	0	lncRNA	34665-1_{1..2211}	n339743|BC005856|mRNAlikelncRNA|Homosapiens|HumanlncRNA|JounralRNA|2189|NULL|-0.8382670|-0.3518084	NA	NA	NA	NA	NA	NA	NA	NA	NA	NA	NA	NONCODERv3	NONCODERv3,ncbi,	>n339743|BC005856|mRNAlikelncRNA|Homosapiens|HumanlncRNA|JounralRNA|2189|NULL|-0.8382670|-0.3518084	chr3	192959567	192961777	+	NA	NA	NA	NA	HRASLS	NA	chr3:192958918-192971761	inner
CUST_12688_PI429285431	0.9100841	A	0.90309495	A	1.00485626322622	0	lncRNA	14306-1_{1..494}	lnc-POM121L12-1:1	NA	NA	NA	NA	NA	NA	NA	NA	NA	NA	NA	lncipedia2.1	lncipedia2.1,NONCODERv3,UCSC,	>lnc-POM121L12-1:1	chr7	52842357	52842850	+	lnc-POM121L12-1	lnc-POM121L12-1:1	XLOC_006101	linc-POM121L12-1	NA	NA	NA	inter
CUST_49907_PI429285431	0.98054326	A	0.9275634	A	1.03740545430076	0	lncRNA	53656-1_{1..413}	hg19_lincRNAsTranscripts_TCONS_l2_00026747 range=chr7:91258911-91262062 5'pad=0 3'pad=0 strand=- repeatMasking=none	NA	NA	NA	NA	NA	NA	NA	NA	NA	NA	NA	UCSC	UCSC,	>hg19_lincRNAsTranscripts_TCONS_l2_00026747 range=chr7:91258911-91262062 5'pad=0 3'pad=0 strand=- repeatMasking=none	chr7	91258911	91259323	-	NA	NA	NA	NA	NA	NA	NA	inter
CUST_20583_PI429285431	0.9092401	A	0.9016182	A	1.00529707866907	0	lncRNA	22224-1_{1..768}	lnc-UBXN4-2:2	NA	NA	NA	NA	NA	NA	NA	NA	NA	NA	NA	lncipedia2.1	lncipedia2.1,	>lnc-UBXN4-2:2	chr2	136764766	136765533	+	lnc-UBXN4-2	lnc-UBXN4-2:2	ENSG00000231890.1	AC093391.2	NA	hg19_refFlat_DARS:range=chr2:136664886-1367430385'pad=0,hg19_refFlat_DARS:range=chr2:136664886-1367430385'pad=0 3'pad=0 strand=- repeatMasking=none,-97.00	NA	inter
CUST_225_PI429285431	4.004201	P	3.8277152	P	1.13012769942372	0	lncRNA	215-1_{1..815}	transcript_id "ENST00000454285.1" | genecode_v17	NA	NA	NA	NA	NA	NA	NA	NA	NA	NA	NA	gencode_v17	gencode_v17,lncipedia2.1,ensembl.GRCh37.72,	>transcript_id "ENST00000454285.1" | genecode_v17	chr1	48154135	48154949	+	ENSG00000227947.1	ENST00000454285.1	RP11-543D5.1	RP11-543D5.1-001	NA	NA	NA	inter
CUST_40331_PI429285431	1.0517037	A	0.90021706	A	1.11071342868582	0	lncRNA	41135-1_{1..603}	n408373|NR_029462_5|lncRNA|Homosapiens||RefGeneNoncode|NR_029462_5||-0.6053240|-0.2807033	NA	NA	NA	NA	NA	NA	NA	NA	NA	NA	NA	NONCODERv3	NONCODERv3,	>n408373|NR_029462_5|lncRNA|Homosapiens||RefGeneNoncode|NR_029462_5||-0.6053240|-0.2807033	chr6	2896839	2897441	+	NA	NA	NA	NA	SERPINB9	NA	chr6:2887504-2903545	inner
CUST_25005_PI429285431	1.213533	A	1.0332395	A	1.13311438116293	0	lncRNA	26545-1_{1..335}	lnc-DYNLL2-2:1	NA	NA	NA	NA	NA	NA	NA	NA	NA	NA	NA	lncipedia2.1	lncipedia2.1,	>lnc-DYNLL2-2:1	chr17	55999757	56000091	+	lnc-DYNLL2-2	lnc-DYNLL2-2:1	ENSG00000264914.1	RP11-343K8.3	NA	NA	NA	inner
LNCA_21_P0010708	1.5087646	A	0.925994	A	1.49772276564288	0	lncRNA	ENST00000424953	NA	NA	NA	NA	XLOC_l2_000267	NA	ENST00000424953	NA	NA	BROAD Institute lincRNA (XLOC_l2_000267), lincRNA [TCONS_l2_00002080]	chr1:74165461-74165520	hs|1p31.1	Agilent_HUMAN_G3V2	ENST00000424953	ENST00000424953	chr1	74165461	74165520	+	NA	NA	NA	NA	NA	NA	NA	Unknown
CUST_28885_PI429285431	1.7641134	A	2.6805336	A	0.529822053016279	0	lncRNA	30600-1_{1..333}	n326307|NULL|mRNAlikelncRNA|Homosapiens|vegalncRNA|GENCODE|OTTHUMT00000086125|http://vega.sanger.ac.uk/Homo_sapiens/Transcript/Summary?db=core;t=OTTHUMT00000086125|-0.7792260|-0.2296734	NA	NA	NA	NA	NA	NA	NA	NA	NA	NA	NA	NONCODERv3	NONCODERv3,	>n326307|NULL|mRNAlikelncRNA|Homosapiens|vegalncRNA|GENCODE|OTTHUMT00000086125|http://vega.sanger.ac.uk/Homo_sapiens/Transcript/Summary?db=core;t=OTTHUMT00000086125|-0.7792260|-0.2296734	chr1	182564827	182565159	+	NA	NA	NA	NA	RNASEL	NA	chr1:182554827-182558394	inner
CUST_23136_PI429285431	0.9090233	A	0.9188759	A	0.993193964775906	0	lncRNA	24707-1_{1..450}	lnc-MYCBP2-1:1	NA	NA	NA	NA	NA	NA	NA	NA	NA	NA	NA	lncipedia2.1	lncipedia2.1,	>lnc-MYCBP2-1:1	chr13	78180612	78181061	-	lnc-MYCBP2-1	lnc-MYCBP2-1:1	ENSG00000224347.1	SCEL-AS1	SCEL	NA	chr13:78170612-78190686	inner
CUST_41929_PI429285431	0.948203	A	0.94057256	A	1.00530302951954	0	lncRNA	43677-1_{1..120}	ENST00000408337 ncrna:miRNA chromosome:GRCh37:3:71591121:71591240:-1 gene:ENSG00000221264 gene_biotype:miRNA transcript_biotype:miRNA	NA	NA	NA	NA	NA	NA	NA	NA	NA	NA	NA	ensembl.GRCh37.72	ensembl.GRCh37.72,	>ENST00000408337 ncrna:miRNA chromosome:GRCh37:3:71591121:71591240:-1 gene:ENSG00000221264 gene_biotype:miRNA transcript_biotype:miRNA	chr3	71591121	71591240	-	ENSG00000221264	ENST00000408337	NA	NA	FOXP1	NA	chr3:71581121-71601240	inner
CUST_41151_PI429285431	1.0198731	A	0.91407967	A	1.07608603608116	0	lncRNA	41957-1_{1..115}	ENST00000390180 ncrna:miRNA chromosome:GRCh37:17:57215119:57215233:-1 gene:ENSG00000211514 gene_biotype:miRNA transcript_biotype:miRNA	NA	NA	NA	NA	NA	NA	NA	NA	NA	NA	NA	ensembl.GRCh37.72	ensembl.GRCh37.72,	>ENST00000390180 ncrna:miRNA chromosome:GRCh37:17:57215119:57215233:-1 gene:ENSG00000211514 gene_biotype:miRNA transcript_biotype:miRNA	chr17	57215119	57215233	-	ENSG00000211514	ENST00000390180	NA	NA	SKA2	NA	chr17:57205119-57225233	inner
CUST_3142_PI429285431	0.91541016	A	0.9107369	A	1.00324450905535	0	lncRNA	3121-1_{1..439}	transcript_id "ENST00000517953.1" | genecode_v17	NA	NA	NA	NA	NA	NA	NA	NA	NA	NA	NA	gencode_v17	gencode_v17,lncipedia2.1,ensembl.GRCh37.72,	>transcript_id "ENST00000517953.1" | genecode_v17	chr8	62747476	62747914	+	ENSG00000254119.1	ENST00000517953.1	RP11-705O24.1	RP11-705O24.1-003	NA	NA	NA	inter
CUST_50064_PI429285431	1.2874026	A	0.9239833	A	1.28647132477029	0	lncRNA	53797-1_{1..1747}	hg19_lincRNAsTranscripts_TCONS_l2_00027786 range=chr8:58134110-58153837 5'pad=0 3'pad=0 strand=+ repeatMasking=none	NA	NA	NA	NA	NA	NA	NA	NA	NA	NA	NA	UCSC	UCSC,	>hg19_lincRNAsTranscripts_TCONS_l2_00027786 range=chr8:58134110-58153837 5'pad=0 3'pad=0 strand=+ repeatMasking=none	chr8	58134110	58135856	+	NA	NA	NA	NA	NA	NA	NA	inter
CUST_47693_PI429285431	4.4288645	P	4.9059997	P	0.718402761081051	0	lncRNA	51666-1_{1..3000}	gi|385137097|ref|NR_047635.1| Homo sapiens ubiquitously transcribed tetratricopeptide repeat gene, Y-linked (UTY), transcript variant 65, non-coding RNA	NA	NA	NA	NA	NA	NA	NA	NA	NA	NA	NA	ncbi	ncbi,	>gi|385137097|ref|NR_047635.1| Homo sapiens ubiquitously transcribed tetratricopeptide repeat gene, Y-linked (UTY), transcript variant 65, non-coding RNA	ChrY	15360259	15363258	-	7404	NR_047635.1	NA	NA	NA	NA	NA	inter
CUST_4820_PI429285431	2.3767862	A	2.4115086	A	0.976219584590836	0	lncRNA	4763-1_{1..576}	transcript_id "ENST00000556479.1" | genecode_v17	NA	NA	NA	NA	NA	NA	NA	NA	NA	NA	NA	gencode_v17	gencode_v17,lncipedia2.1,ensembl.GRCh37.72,	>transcript_id "ENST00000556479.1" | genecode_v17	chr14	51800111	51800686	+	ENSG00000258479.1	ENST00000556479.1	LINC00640	LINC00640-001	NA	NA	NA	inter
CUST_49186_PI429285431	0.9315055	A	0.92069983	A	1.00751803930377	0	lncRNA	53010-1_{1..1149}	hg19_lincRNAsTranscripts_TCONS_l2_00021339 range=chr4:147030377-147043080 5'pad=0 3'pad=0 strand=- repeatMasking=none	NA	NA	NA	NA	NA	NA	NA	NA	NA	NA	NA	UCSC	UCSC,	>hg19_lincRNAsTranscripts_TCONS_l2_00021339 range=chr4:147030377-147043080 5'pad=0 3'pad=0 strand=- repeatMasking=none	chr4	147030377	147031525	-	NA	NA	NA	NA	NA	NA	NA	inter
CUST_46282_PI429285431	0.91569126	A	0.914501	A	1.00082536579017	0	lncRNA	50519-1_{1..2260}	gi|310123075|ref|XR_110265.1| PREDICTED: Homo sapiens PRMT5 antisense RNA 1 (PRMT5-AS1), misc_RNA	NA	NA	NA	NA	NA	NA	NA	NA	NA	NA	NA	ncbi	lncipedia2.1,NONCODERv3,ncbi,	>gi|310123075|ref|XR_110265.1| PREDICTED: Homo sapiens PRMT5 antisense RNA 1 (PRMT5-AS1), misc_RNA	NA	NA	NA	NA	NA	XR_110265.1	NA	NA	NA	hg19_refFlat_PRMT5:range=chr14:23390113-233984345'pad=0,hg19_refFlat_PRMT5:range=chr14:23390113-233984345'pad=0 3'pad=0 strand=- repeatMasking=none,-93.10;hg19_refFlat_PRMT5:range=chr14:23390113-233985705'pad=0,hg19_refFlat_PRMT5:range=chr14:23390113-233985705'pad=0 3'pad=0 strand=- repeatMasking=none,-93.10	NA	Unknown
CUST_9114_PI429285431	1.7138572	A	1.4704598	A	1.18377705615539	0	lncRNA	10634-1_{1..3000}	lnc-XRN2-2:8	NA	NA	NA	NA	NA	NA	NA	NA	NA	NA	NA	lncipedia2.1	lncipedia2.1,NONCODERv3,	>lnc-XRN2-2:8	chr20	21224883	21227882	+	lnc-XRN2-2	lnc-XRN2-2:8	ENSG00000088970	PLK1S1	PLK1S1	NA	chr20:21214883-21227260	inner
CUST_3469_PI429285431	1.026798	A	0.91642964	A	1.07950382854454	0	lncRNA	3440-1_{1..928}	transcript_id "ENST00000442086.1" | genecode_v17	NA	NA	NA	NA	NA	NA	NA	NA	NA	NA	NA	gencode_v17	gencode_v17,lncipedia2.1,NONCODERv3,ensembl.GRCh37.72,	>transcript_id "ENST00000442086.1" | genecode_v17	chr9	92503174	92504101	-	ENSG00000236507.1	ENST00000442086.1	RP5-1050E16.1	RP5-1050E16.1-001	NA	NA	NA	inter
CUST_44237_PI429285431	4.448204	P	4.385379	P	1.04450905544083	0	lncRNA	48886-1_{1..2079}	gi|392306975|ref|NR_003111.2| Homo sapiens ribosomal protein L32 pseudogene 3 (RPL32P3), non-coding RNA	NA	NA	NA	NA	NA	NA	NA	NA	NA	NA	NA	ncbi	NONCODERv3,ncbi,	>gi|392306975|ref|NR_003111.2| Homo sapiens ribosomal protein L32 pseudogene 3 (RPL32P3), non-coding RNA	Chr3	129101677	129103755	-	132241	NR_003111.2	NA	NA	NA	hg19_refFlat_C8orf44:range=chr8:67589944-675921895'pad=0,hg19_refFlat_C8orf44:range=chr8:67589944-675921895'pad=0 3'pad=0 strand=+ repeatMasking=none,-80.00;hg19_refFlat_NANOGNB:range=chr12:7917882-79264475'pad=0,hg19_refFlat_NANOGNB:range=chr12:7917882-79264475'pad=0 3'pad=0 strand=+ repeatMasking=none,-86.20;hg19_refFlat_YIF1B:range=chr19:38796129-388065575'pad=0,hg19_refFlat_YIF1B:range=chr19:…	NA	inter
CUST_21772_PI429285431	8.814618	P	8.920063	P	0.929518188045102	0	lncRNA	23382-1_{1..420}	lnc-SLC7A5-1:1	NA	NA	NA	NA	NA	NA	NA	NA	NA	NA	NA	lncipedia2.1	lncipedia2.1,ensembl.GRCh37.72,	>lnc-SLC7A5-1:1	chr16	87927036	87927455	-	lnc-SLC7A5-1	lnc-SLC7A5-1:1	ENSG00000260603.1	GS1-21A4.1	CA5A	hg19_refFlat_RPS10:range=chr6:34385283-343929985'pad=0,hg19_refFlat_RPS10:range=chr6:34385283-343929985'pad=0 3'pad=0 strand=- repeatMasking=none,-89.60;hg19_refFlat_RPS10-NUDT3:range=chr6:34256530-343929985'pad=0,hg19_refFlat_RPS10-NUDT3:range=chr6:34256530-343929985'pad=0 3'pad=0 strand=- repeatMasking=none,-89.60chr16:87921625-87937291	NA	inner
CUST_30710_PI429285431	3.8744535	P	3.9300508	P	0.962195995307916	0	lncRNA	32492-1_{1..778}	n336225|X98178|mRNAlikelncRNA|Homosapiens|NULL|H-invitationalv7.5|HIT000325046|http://h-invitational.jp/hinv/spsoup/transcript_view?hit_id=HIT000325046|5.3523000|-0.2279535	NA	NA	NA	NA	NA	NA	NA	NA	NA	NA	NA	NONCODERv3	NONCODERv3,	>n336225|X98178|mRNAlikelncRNA|Homosapiens|NULL|H-invitationalv7.5|HIT000325046|http://h-invitational.jp/hinv/spsoup/transcript_view?hit_id=HIT000325046|5.3523000|-0.2279535	chr2	202131210	202131987	+	NA	NA	NA	NA	CASP8	NA	chr2:202121210-202152434	inner
CUST_30901_PI429285431	13.023403	P	13.825634	P	0.573461683797957	0	lncRNA	32689-1_{1..201}	n336934|BC017047|mRNAlikelncRNA|Homosapiens|NULL|H-invitationalv7.5|HIT000333832|http://h-invitational.jp/hinv/spsoup/transcript_view?hit_id=HIT000333832|-1.1457200|-0.3334616	NA	NA	NA	NA	NA	NA	NA	NA	NA	NA	NA	NONCODERv3	NONCODERv3,	>n336934|BC017047|mRNAlikelncRNA|Homosapiens|NULL|H-invitationalv7.5|HIT000333832|http://h-invitational.jp/hinv/spsoup/transcript_view?hit_id=HIT000333832|-1.1457200|-0.3334616	chrM	176	376	-	NA	NA	NA	NA	NA	NA	NA	Unknown
CUST_8731_PI429285431	6.5396037	P	6.931686	P	0.762028943216975	0	lncRNA	10274-1_{1..1962}	lnc-C12orf61-2:1	NA	NA	NA	NA	NA	NA	NA	NA	NA	NA	NA	lncipedia2.1	lncipedia2.1,	>lnc-C12orf61-2:1	chr12	62653260	62655221	-	lnc-C12orf61-2	lnc-C12orf61-2:1	ENSG00000245867	ENST00000500610	USP15	hg19_refFlat_SLC3A2:range=chr11:62623742-626561655'pad=0,hg19_refFlat_SLC3A2:range=chr11:62623742-626561655'pad=0 3'pad=0 strand=+ repeatMasking=none,-80.30chr12:62654187-62663509	NA	inter
CUST_19323_PI429285431	5.5916023	P	5.688315	P	0.935161408360743	0	lncRNA	20989-1_{1..1114}	lnc-AC005481.5.1-1:1	NA	NA	NA	NA	NA	NA	NA	NA	NA	NA	NA	lncipedia2.1	lncipedia2.1,	>lnc-AC005481.5.1-1:1	chr7	157649982	157651095	+	lnc-AC005481.5.1-1	lnc-AC005481.5.1-1:1	ENSG00000233038.1	AC011899.9	PTPRN2	NA	chr7:157639982-157660544	inner
CUST_23006_PI429285431	3.8583512	P	4.0299835	P	0.887837591796331	0	lncRNA	24580-1_{1..3000}	lnc-AC007663.1-2:2	NA	NA	NA	NA	NA	NA	NA	NA	NA	NA	NA	lncipedia2.1	lncipedia2.1,NONCODERv3,ncbi,	>lnc-AC007663.1-2:2	chr22	20350023	20353022	+	lnc-AC007663.1-2	lnc-AC007663.1-2:2	ENSG00000188424.4	XXbac-B33L19.3	NA	NA	NA	inter
CUST_13519_PI429285431	10.654505	P	10.241999	P	1.33099578266808	0	lncRNA	15159-1_{1..292}	lnc-GPR125-1:1	NA	NA	NA	NA	NA	NA	NA	NA	NA	NA	NA	lncipedia2.1	lncipedia2.1,NONCODERv3,UCSC,	>lnc-GPR125-1:1	chr4	22348356	22348647	-	lnc-GPR125-1	lnc-GPR125-1:1	XLOC_003904	linc-KCNIP4-2	NA	hg19_refFlat_ZNF695:range=chr1:247109099-2471712105'pad=0,hg19_refFlat_ZNF695:range=chr1:247109099-2471712105'pad=0 3'pad=0 strand=- repeatMasking=none,-69.10;hg19_refFlat_NUDT7:range=chr16:77756480-777758475'pad=0,hg19_refFlat_NUDT7:range=chr16:77756480-777758475'pad=0 3'pad=0 strand=+ repeatMasking=none,-37.91	NA	inter
CUST_1720_PI429285431	0.9205918	A	0.9242964	A	0.997435461018033	0	lncRNA	1705-1_{1..649}	transcript_id "ENST00000513616.1" | genecode_v17	NA	NA	NA	NA	NA	NA	NA	NA	NA	NA	NA	gencode_v17	gencode_v17,lncipedia2.1,NONCODERv3,ensembl.GRCh37.72,	>transcript_id "ENST00000513616.1" | genecode_v17	chr4	27264128	27264776	-	ENSG00000251325.1	ENST00000513616.1	RP11-415C15.3	RP11-415C15.3-001	NA	NA	NA	inter
CUST_2837_PI429285431	0.9122967	A	1.094531	A	0.881337013288731	0	lncRNA	2821-1_{1..812}	transcript_id "ENST00000426205.1" | genecode_v17	NA	NA	NA	NA	NA	NA	NA	NA	NA	NA	NA	gencode_v17	gencode_v17,lncipedia2.1,NONCODERv3,ensembl.GRCh37.72,	>transcript_id "ENST00000426205.1" | genecode_v17	chr7	54398472	54399283	+	ENSG00000231427.1	ENST00000426205.1	RP11-436F9.1	RP11-436F9.1-002	NA	NA	NA	inter
CUST_2313_PI429285431	1.9605083	A	2.4420214	A	0.71622605135363	0	lncRNA	2305-1_{1..541}	transcript_id "ENST00000513687.1" | genecode_v17	NA	NA	NA	NA	NA	NA	NA	NA	NA	NA	NA	gencode_v17	gencode_v17,lncipedia2.1,NONCODERv3,ensembl.GRCh37.72,	>transcript_id "ENST00000513687.1" | genecode_v17	chr5	111964554	111965094	+	ENSG00000250358.1	ENST00000513687.1	RP11-159K7.2	RP11-159K7.2-002	NA	NA	NA	inter
LNCA_21_P0010046	7.7035546	P	7.5391564	P	1.12069849685461	0	lncRNA	TCONS_00028417	NA	NA	NA	NA	XLOC_013770	NA	NA	NA	NA	BROAD Institute lincRNA (XLOC_013770), lincRNA [TCONS_00028417]	chr20:46471030-46470971	hs|20q13.13	Agilent_HUMAN_G3V2	TCONS_00028417	TCONS_00028417	chr20	46470971	46471030	-	NA	NA	NA	NA	NA	NA	NA	Unknown
CUST_5047_PI429285431	2.5639915	A	4.770116	P	0.216715688196094	0	lncRNA	4987-1_{1..1937}	transcript_id "ENST00000557661.1" | genecode_v17	NA	NA	NA	NA	NA	NA	NA	NA	NA	NA	NA	gencode_v17	gencode_v17,lncipedia2.1,ensembl.GRCh37.72,	>transcript_id "ENST00000557661.1" | genecode_v17	chr14	102023641	102025577	-	ENSG00000258498.1	ENST00000557661.1	DIO3OS	DIO3OS-008	DIO3	NA	chr14:102027688-102029789	inter
CUST_34104_PI429285431	5.074568	P	5.530936	P	0.728818759945982	0	lncRNA	35628-1_{1..2106}	n340929|AK095144|mRNAlikelncRNA|Homosapiens|HumanlncRNA|JounralRNA|3394|NULL|-1.2254200|-0.1307661	NA	NA	NA	NA	NA	NA	NA	NA	NA	NA	NA	NONCODERv3	NONCODERv3,	>n340929|AK095144|mRNAlikelncRNA|Homosapiens|HumanlncRNA|JounralRNA|3394|NULL|-1.2254200|-0.1307661	chr11	506462	508567	+	NA	NA	NA	NA	RNH1	hg19_refFlat_TSFM:range=chr12:58176585-581903665'pad=0,hg19_refFlat_TSFM:range=chr12:58176585-581903665'pad=0 3'pad=0 strand=+ repeatMasking=none,-54.80chr11:496462-507273	NA	inner
CUST_27001_PI429285431	1.3182659	A	0.9142597	A	1.32317712626617	0	lncRNA	28529-2_{3001..3200}	n324103|NULL|mRNAlikelncRNA|Homosapiens|vegalncRNA|GENCODE|OTTHUMT00000143026|http://vega.sanger.ac.uk/Homo_sapiens/Transcript/Summary?db=core;t=OTTHUMT00000143026|-1.2197600|-0.4164186	NA	NA	NA	NA	NA	NA	NA	NA	NA	NA	NA	NONCODERv3	NONCODERv3,	>n324103|NULL|mRNAlikelncRNA|Homosapiens|vegalncRNA|GENCODE|OTTHUMT00000143026|http://vega.sanger.ac.uk/Homo_sapiens/Transcript/Summary?db=core;t=OTTHUMT00000143026|-1.2197600|-0.4164186	chr9	42356043	42356242	-	NA	NA	NA	NA	LOC100289006	hg19_refFlat_GTF2I:range=chr7:74103463-741731685'pad=0,hg19_refFlat_GTF2I:range=chr7:74103463-741731685'pad=0 3'pad=0 strand=+ repeatMasking=none,-71.60;hg19_refFlat_PARG:range=chr10:51027386-513710705'pad=0,hg19_refFlat_PARG:range=chr10:51027386-513710705'pad=0 3'pad=0 strand=- repeatMasking=none,-74.50chr9:42343043-42366815	NA	inter
CUST_43762_PI429285431	1.0854224	A	1.715324	A	0.646220489725257	0	lncRNA	48499-1_{1..983}	gi|397138931|ref|XR_110856.2| PREDICTED: Homo sapiens uncharacterized LOC100506929, transcript variant 1 (LOC100506929), misc_RNA	NA	NA	NA	NA	NA	NA	NA	NA	NA	NA	NA	ncbi	gencode_v17,lncipedia2.1,NONCODERv3,ensembl.GRCh37.72,ncbi,	>gi|397138931|ref|XR_110856.2| PREDICTED: Homo sapiens uncharacterized LOC100506929, transcript variant 1 (LOC100506929), misc_RNA	NA	NA	NA	NA	NA	XR_110856.2	NA	NA	NA	hg19_refFlat_SUGT1:range=chr13:53227056-532619705'pad=0,hg19_refFlat_SUGT1:range=chr13:53227056-532619705'pad=0 3'pad=0 strand=+ repeatMasking=none,-77.60;hg19_refFlat_SLC4A8:range=chr12:51844689-518740065'pad=0,hg19_refFlat_SLC4A8:range=chr12:51844689-518740065'pad=0 3'pad=0 strand=+ repeatMasking=none,-75.70;hg19_refFlat_AMBRA1:range=chr11:46419000-465699305'pad=0,hg19_refFlat_AMBRA1:range=chr1…	NA	Unknown
CUST_47355_PI429285431	0.9066112	A	1.1785338	A	0.828215093544321	0	lncRNA	51406-1_{1..518}	gi|336455045|ref|NR_038871.1| Homo sapiens C21orf91 overlapping transcript 1 (non-protein coding) (C21orf91-OT1), transcript variant 1, non-coding RNA	NA	NA	NA	NA	NA	NA	NA	NA	NA	NA	NA	ncbi	lncipedia2.1,NONCODERv3,ncbi,	>gi|336455045|ref|NR_038871.1| Homo sapiens C21orf91 overlapping transcript 1 (non-protein coding) (C21orf91-OT1), transcript variant 1, non-coding RNA	Chr21	19149721	19150238	-	246312	NR_038871.1	NA	NA	NA	NA	NA	inter
CUST_22900_PI429285431	1.0510756	A	0.90865386	A	1.10375635165296	0	lncRNA	24477-1_{1..1657}	lnc-C10orf108-2:1	NA	NA	NA	NA	NA	NA	NA	NA	NA	NA	NA	lncipedia2.1	lncipedia2.1,	>lnc-C10orf108-2:1	chr10	675799	677455	+	lnc-C10orf108-2	lnc-C10orf108-2:1	ENSG00000225140.1	RP11-809C18.3	DIP2C	NA	chr10:665799-687195	inner
CUST_46418_PI429285431	0.91304314	A	0.9113165	A	1.00119753211749	0	lncRNA	50631-1_{1..937}	gi|254281280|ref|NR_028067.1| Homo sapiens olfactory receptor, family 4, subfamily N, member 3 pseudogene (OR4N3P), non-coding RNA	NA	NA	NA	NA	NA	NA	NA	NA	NA	NA	NA	ncbi	NONCODERv3,ncbi,	>gi|254281280|ref|NR_028067.1| Homo sapiens olfactory receptor, family 4, subfamily N, member 3 pseudogene (OR4N3P), non-coding RNA	Chr15	22413462	22414398	+	390539	NR_028067.1	NA	NA	NA	NA	NA	inter
CUST_41226_PI429285431	1.2836776	A	0.9098441	A	1.29579141080539	0	lncRNA	42129-1_{1..74}	ENST00000582617 ncrna:miRNA chromosome:GRCh37:2:87421909:87421982:1 gene:ENSG00000264793 gene_biotype:miRNA transcript_biotype:miRNA	NA	NA	NA	NA	NA	NA	NA	NA	NA	NA	NA	ensembl.GRCh37.72	ensembl.GRCh37.72,	>ENST00000582617 ncrna:miRNA chromosome:GRCh37:2:87421909:87421982:1 gene:ENSG00000264793 gene_biotype:miRNA transcript_biotype:miRNA	chr2	87421909	87421982	+	ENSG00000264793	ENST00000582617	NA	NA	NA	NA	NA	inter
CUST_30889_PI429285431	1.2418953	A	1.0058362	A	1.17777103599534	0	lncRNA	32677-1_{1..417}	n336902|AY927501|mRNAlikelncRNA|Homosapiens|NULL|H-invitationalv7.5|HIT000332663|http://h-invitational.jp/hinv/spsoup/transcript_view?hit_id=HIT000332663|-1.3863400|-0.2356238	NA	NA	NA	NA	NA	NA	NA	NA	NA	NA	NA	NONCODERv3	NONCODERv3,	>n336902|AY927501|mRNAlikelncRNA|Homosapiens|NULL|H-invitationalv7.5|HIT000332663|http://h-invitational.jp/hinv/spsoup/transcript_view?hit_id=HIT000332663|-1.3863400|-0.2356238	chr13	114166061	114166477	-	NA	NA	NA	NA	TMCO3	NA	chr13:114156061-114178788	inner
CUST_49001_PI429285431	3.1344206	P	3.0495644	A	1.06058202304826	0	lncRNA	52832-2_{3001..3821}	hg19_lincRNAsTranscripts_TCONS_l2_00019720 range=chr3:197332348-197354685 5'pad=0 3'pad=0 strand=- repeatMasking=none	NA	NA	NA	NA	NA	NA	NA	NA	NA	NA	NA	UCSC	UCSC,	>hg19_lincRNAsTranscripts_TCONS_l2_00019720 range=chr3:197332348-197354685 5'pad=0 3'pad=0 strand=- repeatMasking=none	chr3	197335348	197336168	-	NA	NA	NA	NA	NA	hg19_refFlat_C15orf40:range=chr15:83677162-836803595'pad=0,hg19_refFlat_C15orf40:range=chr15:83677162-836803595'pad=0 3'pad=0 strand=- repeatMasking=none,-77.10;hg19_refFlat_NPC1L1:range=chr7:44553046-445808585'pad=0,hg19_refFlat_NPC1L1:range=chr7:44553046-445808585'pad=0 3'pad=0 strand=- repeatMasking=none,-75.70;hg19_refFlat_FAM76A:range=chr1:28052592-280870925'pad=0,hg19_refFlat_FAM76A:range=c…	NA	inter
CUST_33356_PI429285431	1.0864371	A	0.9150788	A	1.12611822809141	0	lncRNA	34936-1_{1..901}	n340074|BC039448|mRNAlikelncRNA|Homosapiens|HumanlncRNA|JounralRNA|2529|NULL|-0.8806890|-0.3595105	NA	NA	NA	NA	NA	NA	NA	NA	NA	NA	NA	NONCODERv3	NONCODERv3,	>n340074|BC039448|mRNAlikelncRNA|Homosapiens|HumanlncRNA|JounralRNA|2529|NULL|-0.8806890|-0.3595105	chr4	66533080	66533980	-	NA	NA	NA	NA	EPHA5	NA	chr4:66523080-66535653	inner
CUST_47575_PI429285431	2.104962	A	2.7643793	A	0.633133966171907	0	lncRNA	51579-1_{1..894}	gi|70608117|ref|NR_002191.2| Homo sapiens protein phosphatase 1, regulatory (inhibitor) subunit 2 pseudogene 9 (PPP1R2P9), non-coding RNA	NA	NA	NA	NA	NA	NA	NA	NA	NA	NA	NA	ncbi	NONCODERv3,ncbi,	>gi|70608117|ref|NR_002191.2| Homo sapiens protein phosphatase 1, regulatory (inhibitor) subunit 2 pseudogene 9 (PPP1R2P9), non-coding RNA	ChrX	42636617	42637510	-	80316	NR_002191.2	NA	NA	NA	NA	NA	inter
CUST_35905_PI429285431	0.9256128	A	0.91924065	A	1.00442660641153	0	lncRNA	37279-4_{9001..12000}	n344554|NULL|lincRNA|Homosapiens|HumanlincRNA|ScriptureReconstructionLincRNAsByLuo[unpublished]|linc_luo_102|NULL|-1.4895300|-0.3671434	NA	NA	NA	NA	NA	NA	NA	NA	NA	NA	NA	NONCODERv3	NONCODERv3,	>n344554|NULL|lincRNA|Homosapiens|HumanlincRNA|ScriptureReconstructionLincRNAsByLuo[unpublished]|linc_luo_102|NULL|-1.4895300|-0.3671434	chr4	124569705	124572704	+	NA	NA	NA	NA	NA	NA	NA	inter
CUST_23919_PI429285431	2.1514072	A	1.9771254	A	1.12840252552814	0	lncRNA	25476-1_{1..341}	lnc-METTL11B-2:1	NA	NA	NA	NA	NA	NA	NA	NA	NA	NA	NA	lncipedia2.1	lncipedia2.1,	>lnc-METTL11B-2:1	chr1	169993691	169994031	+	lnc-METTL11B-2	lnc-METTL11B-2:1	ENSG00000232959.1	RP11-332H17.1	KIFAP3	hg19_refFlat_KIFAP3:range=chr1:169890817-1700436085'pad=0,hg19_refFlat_KIFAP3:range=chr1:169890817-1700436085'pad=0 3'pad=0 strand=- repeatMasking=none,-71.80;hg19_refFlat_KIFAP3:range=chr1:169890817-1700109025'pad=0,hg19_refFlat_KIFAP3:range=chr1:169890817-1700109025'pad=0 3'pad=0 strand=- repeatMasking=none,-71.80;hg19_refFlat_KIFAP3:range=chr1:169890817-1700244895'pad=0,hg19_refFlat_KIFAP3:ran…	NA	inner
CUST_13458_PI429285431	0.8989868	A	0.8975286	A	1.0010112581958	0	lncRNA	15096-1_{1..528}	lnc-OR13C4-3:1	NA	NA	NA	NA	NA	NA	NA	NA	NA	NA	NA	lncipedia2.1	gencode_v17,lncipedia2.1,NONCODERv3,ensembl.GRCh37.72,UCSC,	>lnc-OR13C4-3:1	chr9	106192065	106192592	-	lnc-OR13C4-3	lnc-OR13C4-3:1	XLOC_007811	linc-GRIN3A-2	NA	NA	NA	inter
CUST_14576_PI429285431	1.3058319	A	1.4445634	A	0.908317448968577	0	lncRNA	16242-1_{1..463}	lnc-TCFL5-2:1	NA	NA	NA	NA	NA	NA	NA	NA	NA	NA	NA	lncipedia2.1	lncipedia2.1,NONCODERv3,UCSC,	>lnc-TCFL5-2:1	chr20	61423254	61423716	-	lnc-TCFL5-2	lnc-TCFL5-2:1	XLOC_013838	linc-GATA5-4	C20orf20	NA	chr20:61427805-61431945	inter
CUST_24398_PI429285431	2.8632362	A	2.0041885	A	1.81384062810616	0	lncRNA	25951-1_{1..550}	lnc-C10orf108-1:1	NA	NA	NA	NA	NA	NA	NA	NA	NA	NA	NA	lncipedia2.1	lncipedia2.1,	>lnc-C10orf108-1:1	chr10	712158	712707	+	lnc-C10orf108-1	lnc-C10orf108-1:1	ENSG00000242357.1	RP11-809C18.1	DIP2C	NA	chr10:702158-722562	inner
CUST_20900_PI429285431	3.914522	P	3.7507772	P	1.12019104477362	0	lncRNA	22531-1_{1..504}	lnc-C17orf51-5:1	NA	NA	NA	NA	NA	NA	NA	NA	NA	NA	NA	lncipedia2.1	lncipedia2.1,	>lnc-C17orf51-5:1	chr17	22024341	22024844	-	lnc-C17orf51-5	lnc-C17orf51-5:1	ENSG00000243655.2	RP11-846F4.12	MTRNR2L1	NA	chr17:22022437-22023991	inter
CUST_34416_PI429285431	0.91905123	A	1.402911	A	0.715061993849689	0	lncRNA	35896-1_{1..1096}	n341286|BC036938|mRNAlikelncRNA|Homosapiens|HumanlncRNA|JounralRNA|3755|NULL|1.5267600|-0.2425696	NA	NA	NA	NA	NA	NA	NA	NA	NA	NA	NA	NONCODERv3	lncipedia2.1,NONCODERv3,	>n341286|BC036938|mRNAlikelncRNA|Homosapiens|HumanlncRNA|JounralRNA|3755|NULL|1.5267600|-0.2425696	chr7	102613968	102615063	+	NA	NA	NA	NA	FBXL13	NA	chr7:102603968-102639303	inner
CUST_13536_PI429285431	2.9043207	A	2.7627645	A	1.10309435537186	0	lncRNA	15175-2_{3001..3141}	lnc-DLGAP2-4:1	NA	NA	NA	NA	NA	NA	NA	NA	NA	NA	NA	lncipedia2.1	lncipedia2.1,NONCODERv3,UCSC,	>lnc-DLGAP2-4:1	chr8	1270621	1270761	+	lnc-DLGAP2-4	lnc-DLGAP2-4:1	XLOC_006684	linc-DLGAP2-4	NA	NA	NA	inter
CUST_16636_PI429285431	1.0653572	A	1.112855	A	0.967613095677455	0	lncRNA	18338-1_{1..805}	lnc-SLC35F5-2:1	NA	NA	NA	NA	NA	NA	NA	NA	NA	NA	NA	lncipedia2.1	lncipedia2.1,NONCODERv3,UCSC,	>lnc-SLC35F5-2:1	chr2	114578103	114578907	-	lnc-SLC35F5-2	lnc-SLC35F5-2:1	XLOC_002283	linc-SLC35F5-1	NA	hg19_refFlat_PKP2:range=chr12:32945358-330496655'pad=0,hg19_refFlat_PKP2:range=chr12:32945358-330496655'pad=0 3'pad=0 strand=- repeatMasking=none,-75.90;hg19_refFlat_C8orf44:range=chr8:67589944-675921895'pad=0,hg19_refFlat_C8orf44:range=chr8:67589944-675921895'pad=0 3'pad=0 strand=+ repeatMasking=none,-76.90	NA	inter
CUST_43652_PI429285431	1.2577498	A	0.93070966	A	1.25443710614853	0	lncRNA	48409-1_{1..3000}	gi|371872833|ref|NR_045818.1| Homo sapiens transmembrane and coiled-coil domains 1 (TMCO1), transcript variant 4, non-coding RNA	NA	NA	NA	NA	NA	NA	NA	NA	NA	NA	NA	ncbi	ncbi,	>gi|371872833|ref|NR_045818.1| Homo sapiens transmembrane and coiled-coil domains 1 (TMCO1), transcript variant 4, non-coding RNA	Chr1	165693528	165696527	-	54499	NR_045818.1	NA	NA	NA	NA	NA	inter
CUST_22695_PI429285431	1.2969518	A	1.6611044	A	0.776925085761872	0	lncRNA	24278-1_{1..449}	lnc-MESP2-1:1	NA	NA	NA	NA	NA	NA	NA	NA	NA	NA	NA	lncipedia2.1	lncipedia2.1,ensembl.GRCh37.72,	>lnc-MESP2-1:1	chr15	90248534	90248982	+	lnc-MESP2-1	lnc-MESP2-1:1	ENSG00000259561.1	RP11-300G22.2	WDR93	NA	chr15:90238534-90258646	inner
CUST_22625_PI429285431	5.9257007	P	6.3199234	P	0.760899225999165	0	lncRNA	24211-1_{1..302}	lnc-RP11-392O18.1.1-1:1	NA	NA	NA	NA	NA	NA	NA	NA	NA	NA	NA	lncipedia2.1	lncipedia2.1,	>lnc-RP11-392O18.1.1-1:1	chr3	150437656	150437957	+	lnc-RP11-392O18.1.1-1	lnc-RP11-392O18.1.1-1:1	ENSG00000240137.1	RP11-103G8.2	NA	hg19_refFlat_FAM194A:range=chr3:150377679-1504216855'pad=0,hg19_refFlat_FAM194A:range=chr3:150377679-1504216855'pad=0 3'pad=0 strand=- repeatMasking=none,-96.10	NA	inter
CUST_48905_PI429285431	4.6980186	P	4.951153	P	0.839071466422593	0	lncRNA	52747-1_{1..488}	hg19_lincRNAsTranscripts_TCONS_l2_00019486 range=chr3:125567021-125592620 5'pad=0 3'pad=0 strand=- repeatMasking=none	NA	NA	NA	NA	NA	NA	NA	NA	NA	NA	NA	UCSC	UCSC,	>hg19_lincRNAsTranscripts_TCONS_l2_00019486 range=chr3:125567021-125592620 5'pad=0 3'pad=0 strand=- repeatMasking=none	chr3	125567021	125567508	-	NA	NA	NA	NA	NA	NA	NA	inter
CUST_2644_PI429285431	3.3345146	P	2.692048	A	1.56099573981927	0	lncRNA	2631-1_{1..535}	transcript_id "ENST00000434437.1" | genecode_v17	NA	NA	NA	NA	NA	NA	NA	NA	NA	NA	NA	gencode_v17	gencode_v17,lncipedia2.1,NONCODERv3,ensembl.GRCh37.72,	>transcript_id "ENST00000434437.1" | genecode_v17	chr6	138266503	138267037	+	ENSG00000229922.1	ENST00000434437.1	RP11-240M16.1	RP11-240M16.1-002	NA	NA	NA	inter
CUST_9673_PI429285431	0.90466785	A	0.90019697	A	1.00310378466263	0	lncRNA	11190-1_{1..2004}	lnc-CYP7A1-1:1	NA	NA	NA	NA	NA	NA	NA	NA	NA	NA	NA	lncipedia2.1	lncipedia2.1,NONCODERv3,UCSC,	>lnc-CYP7A1-1:1	chr8	59184563	59186566	-	lnc-CYP7A1-1	lnc-CYP7A1-1:1	XLOC_007090	linc-IMPAD1-2	NA	NA	NA	inter
CUST_2143_PI429285431	3.898881	P	4.082484	P	0.880501276068656	0	lncRNA	2134-1_{1..800}	transcript_id "ENST00000506463.1" | genecode_v17	NA	NA	NA	NA	NA	NA	NA	NA	NA	NA	NA	gencode_v17	gencode_v17,lncipedia2.1,NONCODERv3,ensembl.GRCh37.72,	>transcript_id "ENST00000506463.1" | genecode_v17	chr5	38710469	38711268	-	ENSG00000249911.1	ENST00000506463.1	RP11-122C5.1	RP11-122C5.1-001	NA	NA	NA	inter
CUST_5_PI429285431	6.7258787	P	6.509175	P	1.16207541652867	0	lncRNA	4-2_{3001..3398}	transcript_id "ENST00000407635.2" | genecode_v17	NA	NA	NA	NA	NA	NA	NA	NA	NA	NA	NA	gencode_v17	gencode_v17,lncipedia2.1,NONCODERv3,ensembl.GRCh37.72,	>transcript_id "ENST00000407635.2" | genecode_v17	chr2	241628751	241629148	+	ENSG00000219159.3	ENST00000407635.2	AC011298.2	AC011298.2-001	AQP12B	NA	chr2:241615751-241622317	inter
CUST_34662_PI429285431	0.9232322	A	0.918754	A	1.00310887426101	0	lncRNA	36114-1_{1..1000}	n341564|BC039482|mRNAlikelncRNA|Homosapiens|HumanlncRNA|JounralRNA|4035|NULL|-1.1440700|-0.3534145	NA	NA	NA	NA	NA	NA	NA	NA	NA	NA	NA	NONCODERv3	gencode_v17,lncipedia2.1,NONCODERv3,ensembl.GRCh37.72,	>n341564|BC039482|mRNAlikelncRNA|Homosapiens|HumanlncRNA|JounralRNA|4035|NULL|-1.1440700|-0.3534145	chr8	96998335	96999334	-	NA	NA	NA	NA	NA	hg19_refFlat_ISY1:range=chr3:128848924-1288798185'pad=0,hg19_refFlat_ISY1:range=chr3:128848924-1288798185'pad=0 3'pad=0 strand=- repeatMasking=none,-79.70;hg19_refFlat_NANOGNB:range=chr12:7917882-79264475'pad=0,hg19_refFlat_NANOGNB:range=chr12:7917882-79264475'pad=0 3'pad=0 strand=+ repeatMasking=none,-79.90;hg19_refFlat_C8orf44:range=chr8:67589944-675921895'pad=0,hg19_refFlat_C8orf44:range=chr8:…	NA	inter
CUST_31252_PI429285431	0.9059322	A	0.90657765	A	0.999552708217117	0	lncRNA	33043-1_{1..1873}	n337707|AK129708|mRNAlikelncRNA|Homosapiens|HumanlncRNA|JounralRNA|89|NULL|0.0365812|-0.2167830	NA	NA	NA	NA	NA	NA	NA	NA	NA	NA	NA	NONCODERv3	NONCODERv3,	>n337707|AK129708|mRNAlikelncRNA|Homosapiens|HumanlncRNA|JounralRNA|89|NULL|0.0365812|-0.2167830	chr15	40550701	40552573	+	NA	NA	NA	NA	PAK6	hg19_refFlat_ITCH:range=chr20:32981618-330955995'pad=0,hg19_refFlat_ITCH:range=chr20:32981618-330955995'pad=0 3'pad=0 strand=+ repeatMasking=none,-75.70;hg19_refFlat_ZNF283:range=chr19:44337657-443527935'pad=0,hg19_refFlat_ZNF283:range=chr19:44337657-443527935'pad=0 3'pad=0 strand=+ repeatMasking=none,-90.50;hg19_refFlat_C9orf37:range=chr9:140510121-1405106515'pad=0,hg19_refFlat_C9orf37:range=chr…	NA	inner
LNCA_21_P0003815	1.7410266	A	1.174669	A	1.48078029268451	0	lncRNA	TCONS_00008693	NA	NA	NA	NA	XLOC_004206	NA	NA	NA	NA	BROAD Institute lincRNA (XLOC_004206), lincRNA [TCONS_00008693]	chr4:185396688-185396629	hs|4q35.1	Agilent_HUMAN_G3V2	TCONS_00008693	TCONS_00008693	chr4	185396629	185396688	-	NA	NA	NA	NA	NA	NA	NA	Unknown
CUST_20913_PI429285431	2.8770127	A	2.6719918	A	1.15270304562881	0	lncRNA	22544-1_{1..373}	lnc-PLCB4-2:1	NA	NA	NA	NA	NA	NA	NA	NA	NA	NA	NA	lncipedia2.1	lncipedia2.1,ensembl.GRCh37.72,	>lnc-PLCB4-2:1	chr20	8230104	8230476	+	lnc-PLCB4-2	lnc-PLCB4-2:1	ENSG00000225479.1	PLCB1-IT1	PLCB1	NA	chr20:8220104-8240389	inner
CUST_6275_PI429285431	1.2787228	A	1.3514439	A	0.950842899222895	0	lncRNA	6199-1_{1..788}	transcript_id "ENST00000582805.1" | genecode_v17	NA	NA	NA	NA	NA	NA	NA	NA	NA	NA	NA	gencode_v17	gencode_v17,lncipedia2.1,ensembl.GRCh37.72,	>transcript_id "ENST00000582805.1" | genecode_v17	chr18	75683770	75684557	-	ENSG00000265843.1	ENST00000582805.1	RP11-671C19.1	RP11-671C19.1-003	NA	NA	NA	inter
CUST_46012_PI429285431	6.4051566	P	6.6189356	P	0.862275623046769	0	lncRNA	50296-1_{1..999}	gi|406362859|ref|NR_073172.1| Homo sapiens uncharacterized LOC101055625 (LOC101055625), transcript variant 3, non-coding RNA	NA	NA	NA	NA	NA	NA	NA	NA	NA	NA	NA	ncbi	ncbi,	>gi|406362859|ref|NR_073172.1| Homo sapiens uncharacterized LOC101055625 (LOC101055625), transcript variant 3, non-coding RNA	Chr12	29542227	29543225	+	101055625	NR_073172.1	NA	NA	NA	NA	NA	inter
LNCA_21_P0010305	0.933845	A	0.95415497	A	0.98602083039366	0	lncRNA	TCONS_00029195	NA	NA	NA	NA	XLOC_013863	NA	NA	NA	NA	BROAD Institute lincRNA (XLOC_013863), lincRNA [TCONS_00029195]	chr21:16216461-16216520	hs|21q11.2	Agilent_HUMAN_G3V2	TCONS_00029195	TCONS_00029195	chr21	16216461	16216520	+	NA	NA	NA	NA	NA	NA	NA	Unknown
CUST_9694_PI429285431	10.620472	P	10.486624	P	1.09721633056355	0	lncRNA	11209-1_{1..322}	lnc-PLEKHO1-1:2	NA	NA	NA	NA	NA	NA	NA	NA	NA	NA	NA	lncipedia2.1	lncipedia2.1,NONCODERv3,UCSC,	>lnc-PLEKHO1-1:2	chr1	150153147	150153468	+	lnc-PLEKHO1-1	lnc-PLEKHO1-1:2	XLOC_000401	linc-CA14	NA	NA	NA	inter
CUST_37986_PI429285431	2.5772748	A	1.2652432	A	2.48290936674004	0	lncRNA	39073-1_{1..1210}	n346541|NULL|lincRNA|Homosapiens|HumanlincRNA|ScriptureReconstructionLincRNAsByLuo[unpublished]|linc_luo_2091|NULL|-1.5900900|-0.1022322	NA	NA	NA	NA	NA	NA	NA	NA	NA	NA	NA	NONCODERv3	NONCODERv3,	>n346541|NULL|lincRNA|Homosapiens|HumanlincRNA|ScriptureReconstructionLincRNAsByLuo[unpublished]|linc_luo_2091|NULL|-1.5900900|-0.1022322	chr2	740108	741317	+	NA	NA	NA	NA	NA	NA	NA	inter
CUST_43025_PI429285431	9.615416	P	9.971284	P	0.781399371371501	0	lncRNA	46386-1_{1..126}	ENST00000408512 ncrna:snRNA chromosome:GRCh37:12:890299:890424:1 gene:ENSG00000221439 gene_biotype:snRNA transcript_biotype:snRNA	NA	NA	NA	NA	NA	NA	NA	NA	NA	NA	NA	ensembl.GRCh37.72	ensembl.GRCh37.72,	>ENST00000408512 ncrna:snRNA chromosome:GRCh37:12:890299:890424:1 gene:ENSG00000221439 gene_biotype:snRNA transcript_biotype:snRNA	chr12	890299	890424	+	ENSG00000221439	ENST00000408512	NA	NA	WNK1	NA	chr12:880299-900424	inner
CUST_43230_PI429285431	6.0610094	P	5.551058	P	1.4240022244931	0	lncRNA	48045-1_{1..1467}	ENST00000598112 havana:sense_intronic chromosome:GRCh37:19:16744614:16746080:-1 gene:ENSG00000269044 gene_biotype:sense_intronic transcript_biotype:sense_intronic	NA	NA	NA	NA	NA	NA	NA	NA	NA	NA	NA	ensembl.GRCh37.72	ensembl.GRCh37.72,	>ENST00000598112 havana:sense_intronic chromosome:GRCh37:19:16744614:16746080:-1 gene:ENSG00000269044 gene_biotype:sense_intronic transcript_biotype:sense_intronic	chr19	16744614	16746080	-	ENSG00000269044	ENST00000598112	NA	NA	MED26	hg19_refFlat_CYB561D1:range=chr1:110036762-1100388815'pad=0,hg19_refFlat_CYB561D1:range=chr1:110036762-1100388815'pad=0 3'pad=0 strand=+ repeatMasking=none,-71.60;hg19_refFlat_CYB561D1:range=chr1:110036762-1100384895'pad=0,hg19_refFlat_CYB561D1:range=chr1:110036762-1100384895'pad=0 3'pad=0 strand=+ repeatMasking=none,-74.90;hg19_refFlat_CYB561D1:range=chr1:110036762-1100383975'pad=0,hg19_refFlat_…	NA	inter
CUST_28147_PI429285431	1.1079369	A	0.9117466	A	1.14566900852472	0	lncRNA	29772-2_{3001..3503}	n325423|NULL|mRNAlikelncRNA|Homosapiens|vegalncRNA|GENCODE|OTTHUMT00000323615|http://vega.sanger.ac.uk/Homo_sapiens/Transcript/Summary?db=core;t=OTTHUMT00000323615|-1.0837300|-0.3726597	NA	NA	NA	NA	NA	NA	NA	NA	NA	NA	NA	NONCODERv3	NONCODERv3,	>n325423|NULL|mRNAlikelncRNA|Homosapiens|vegalncRNA|GENCODE|OTTHUMT00000323615|http://vega.sanger.ac.uk/Homo_sapiens/Transcript/Summary?db=core;t=OTTHUMT00000323615|-1.0837300|-0.3726597	chr2	14289448	14289950	-	NA	NA	NA	NA	NA	NA	NA	inter
CUST_37676_PI429285431	0.9049953	A	0.90869236	A	0.997440673958271	0	lncRNA	38770-1_{1..3000}	n346164|NULL|lincRNA|Homosapiens|HumanlincRNA|ScriptureReconstructionLincRNAsByLuo[unpublished]|linc_luo_1714|NULL|-1.4388000|-0.2546459	NA	NA	NA	NA	NA	NA	NA	NA	NA	NA	NA	NONCODERv3	gencode_v17,lncipedia2.1,NONCODERv3,ensembl.GRCh37.72,	>n346164|NULL|lincRNA|Homosapiens|HumanlincRNA|ScriptureReconstructionLincRNAsByLuo[unpublished]|linc_luo_1714|NULL|-1.4388000|-0.2546459	chr19	40169938	40172937	+	NA	NA	NA	NA	LGALS14	hg19_refFlat_OR1J1:range=chr9:125239237-1252402055'pad=0,hg19_refFlat_OR1J1:range=chr9:125239237-1252402055'pad=0 3'pad=0 strand=- repeatMasking=none,-79.40;hg19_refFlat_FBLIM1:range=chr1:16091479-161015265'pad=0,hg19_refFlat_FBLIM1:range=chr1:16091479-161015265'pad=0 3'pad=0 strand=+ repeatMasking=none,-84.50;hg19_refFlat_PKP2:range=chr12:32945358-330496655'pad=0,hg19_refFlat_PKP2:range=chr12:32…	NA	inter
CUST_6896_PI429285431	6.933229	P	7.0985026	P	0.891759385613043	0	lncRNA	6846-1_{1..475}	transcript_id "ENST00000424921.1" | genecode_v17	NA	NA	NA	NA	NA	NA	NA	NA	NA	NA	NA	gencode_v17	gencode_v17,lncipedia2.1,NONCODERv3,ensembl.GRCh37.72,	>transcript_id "ENST00000424921.1" | genecode_v17	chr21	45578898	45579372	-	ENSG00000225331.1	ENST00000424921.1	AP001055.6	AP001055.6-001	NA	NA	NA	inter
CUST_6867_PI429285431	1.2169396	A	0.92206323	A	1.22677984533984	0	lncRNA	6817-1_{1..407}	transcript_id "ENST00000415824.1" | genecode_v17	NA	NA	NA	NA	NA	NA	NA	NA	NA	NA	NA	gencode_v17	gencode_v17,lncipedia2.1,ensembl.GRCh37.72,	>transcript_id "ENST00000415824.1" | genecode_v17	chr21	40252231	40252637	-	ENSG00000205622.5	ENST00000415824.1	AF064858.6	AF064858.6-002	NA	NA	NA	inter
CUST_40249_PI429285431	6.120826	P	6.126854	P	0.995830425709452	0	lncRNA	41064-1_{1..2011}	n408169|NR_028292|lncRNA|Homosapiens||RefGeneNoncode|NR_028292||4.6222600|-0.1176848	NA	NA	NA	NA	NA	NA	NA	NA	NA	NA	NA	NONCODERv3	NONCODERv3,ncbi,	>n408169|NR_028292|lncRNA|Homosapiens||RefGeneNoncode|NR_028292||4.6222600|-0.1176848	chr1	71318035	71320045	-	NA	NA	NA	NA	PTGER3	NA	chr1:71318036-71513491	inner
CUST_9849_PI429285431	2.116766	A	2.3128166	A	0.872936973862449	0	lncRNA	11369-1_{1..2080}	lnc-TNP1-5:1	NA	NA	NA	NA	NA	NA	NA	NA	NA	NA	NA	lncipedia2.1	lncipedia2.1,NONCODERv3,UCSC,	>lnc-TNP1-5:1	chr2	217931334	217933413	-	lnc-TNP1-5	lnc-TNP1-5:1	XLOC_002488	linc-TNP1-3	NA	NA	NA	inter
CUST_21358_PI429285431	2.8359706	A	2.0357366	A	1.74138354990051	0	lncRNA	22982-1_{1..507}	lnc-NIPA2-1:1	NA	NA	NA	NA	NA	NA	NA	NA	NA	NA	NA	lncipedia2.1	lncipedia2.1,	>lnc-NIPA2-1:1	chr15	22782237	22782743	-	lnc-NIPA2-1	lnc-NIPA2-1:1	ENSG00000259596.1	RP11-566K19.3	TUBGCP5	NA	chr15:22777497-22792336	inter
CUST_19456_PI429285431	1.4133976	A	1.715261	A	0.811203959899484	0	lncRNA	21115-1_{1..549}	lnc-TRIM40-3:1	NA	NA	NA	NA	NA	NA	NA	NA	NA	NA	NA	lncipedia2.1	lncipedia2.1,	>lnc-TRIM40-3:1	chr6	30082348	30082896	+	lnc-TRIM40-3	lnc-TRIM40-3:1	ENSG00000231226.1	TRIM31-AS1	TRIM31	NA	chr6:30072348-30080867	inter
CUST_46915_PI429285431	3.1507502	A	2.1562452	A	1.99239680137527	0	lncRNA	51030-2_{3001..3712}	gi|241896901|ref|NR_027751.1| Homo sapiens family with sequence similarity 20, member A (FAM20A), transcript variant 2, non-coding RNA	NA	NA	NA	NA	NA	NA	NA	NA	NA	NA	NA	ncbi	NONCODERv3,ncbi,	>gi|241896901|ref|NR_027751.1| Homo sapiens family with sequence similarity 20, member A (FAM20A), transcript variant 2, non-coding RNA	Chr17	66534257	66534968	-	54757	NR_027751.1	NA	NA	NA	NA	NA	inter
CUST_35282_PI429285431	0.92414796	A	0.9950986	A	0.952010479783969	0	lncRNA	36685-1_{1..3000}	n342300|BC038299|mRNAlikelncRNA|Homosapiens|HumanlncRNA|JounralRNA|4792|NULL|0.3847960|-0.3144386	NA	NA	NA	NA	NA	NA	NA	NA	NA	NA	NA	NONCODERv3	lncipedia2.1,NONCODERv3,UCSC,	>n342300|BC038299|mRNAlikelncRNA|Homosapiens|HumanlncRNA|JounralRNA|4792|NULL|0.3847960|-0.3144386	chr1	121138613	121141612	+	NA	NA	NA	NA	NA	NA	NA	inter
CUST_28304_PI429285431	1.4624757	A	0.93097496	A	1.44543200083059	0	lncRNA	29947-1_{1..739}	n325607|NULL|mRNAlikelncRNA|Homosapiens|vegalncRNA|GENCODE|OTTHUMT00000072580|http://vega.sanger.ac.uk/Homo_sapiens/Transcript/Summary?db=core;t=OTTHUMT00000072580|-0.3579190|-0.1657163	NA	NA	NA	NA	NA	NA	NA	NA	NA	NA	NA	NONCODERv3	NONCODERv3,	>n325607|NULL|mRNAlikelncRNA|Homosapiens|vegalncRNA|GENCODE|OTTHUMT00000072580|http://vega.sanger.ac.uk/Homo_sapiens/Transcript/Summary?db=core;t=OTTHUMT00000072580|-0.3579190|-0.1657163	chr14	100485067	100485805	+	NA	NA	NA	NA	NA	hg19_refFlat_WDR27:range=chr6:169857687-1700891015'pad=0,hg19_refFlat_WDR27:range=chr6:169857687-1700891015'pad=0 3'pad=0 strand=- repeatMasking=none,-79.30;hg19_refFlat_FAM76A:range=chr1:28052592-280870925'pad=0,hg19_refFlat_FAM76A:range=chr1:28052592-280870925'pad=0 3'pad=0 strand=+ repeatMasking=none,-39.60;hg19_refFlat_DISC1:range=chr1:231762614-2321725775'pad=0,hg19_refFlat_DISC1:range=chr1:…	NA	inter
CUST_51496_PI429285431	4.9796834	P	5.106578	P	0.91580059027071	0	lncRNA	55072-1_{1..1539}	hg19_lincRNAsTranscripts_TCONS_l2_00010265 range=chr16:71463533-71466202 5'pad=0 3'pad=0 strand=- repeatMasking=none	NA	NA	NA	NA	NA	NA	NA	NA	NA	NA	NA	UCSC	UCSC,	>hg19_lincRNAsTranscripts_TCONS_l2_00010265 range=chr16:71463533-71466202 5'pad=0 3'pad=0 strand=- repeatMasking=none	chr16	71463533	71465071	-	NA	NA	NA	NA	NA	NA	NA	inter
CUST_5098_PI429285431	6.332368	P	7.1218553	P	0.57854965841082	0	lncRNA	5038-1_{1..631}	transcript_id "ENST00000566245.1" | genecode_v17	NA	NA	NA	NA	NA	NA	NA	NA	NA	NA	NA	gencode_v17	gencode_v17,lncipedia2.1,NONCODERv3,ensembl.GRCh37.72,	>transcript_id "ENST00000566245.1" | genecode_v17	chr15	24407901	24408531	-	ENSG00000260551.1	ENST00000566245.1	PWRN2	PWRN2-002	NA	NA	NA	inter
CUST_38629_PI429285431	0.95717597	A	1.6176249	A	0.632681391994658	0	lncRNA	39632-1_{1..935}	n383813|NULL|lncRNA|Homosapiens||UCSCGeneNoncode|uc002vog.1||0.3927580|-0.2941258	NA	NA	NA	NA	NA	NA	NA	NA	NA	NA	NA	NONCODERv3	NONCODERv3,ncbi,	>n383813|NULL|lncRNA|Homosapiens||UCSCGeneNoncode|uc002vog.1||0.3927580|-0.2941258	chr2	227007509	227008443	+	NA	NA	NA	NA	NA	NA	NA	inter
CUST_50149_PI429285431	1.6970929	A	1.9444029	A	0.842465784689943	0	lncRNA	53874-1_{1..505}	hg19_lincRNAsTranscripts_TCONS_l2_00029175 range=chr9:2523053-2531123 5'pad=0 3'pad=0 strand=- repeatMasking=none	NA	NA	NA	NA	NA	NA	NA	NA	NA	NA	NA	UCSC	UCSC,	>hg19_lincRNAsTranscripts_TCONS_l2_00029175 range=chr9:2523053-2531123 5'pad=0 3'pad=0 strand=- repeatMasking=none	chr9	2523053	2523557	-	NA	NA	NA	NA	NA	NA	NA	inter
CUST_14502_PI429285431	0.9233568	A	1.1407671	A	0.860107982586448	0	lncRNA	16168-1_{1..2398}	lnc-MEIS1-3:2	NA	NA	NA	NA	NA	NA	NA	NA	NA	NA	NA	lncipedia2.1	lncipedia2.1,NONCODERv3,UCSC,	>lnc-MEIS1-3:2	chr2	66918804	66921201	+	lnc-MEIS1-3	lnc-MEIS1-3:2	XLOC_001508	linc-ETAA1-6	NA	NA	NA	inter
CUST_15100_PI429285431	6.7910624	P	6.657375	P	1.09709419585726	0	lncRNA	16764-1_{1..406}	lnc-TRIB1-2:1	NA	NA	NA	NA	NA	NA	NA	NA	NA	NA	NA	lncipedia2.1	lncipedia2.1,NONCODERv3,UCSC,	>lnc-TRIB1-2:1	chr8	126485378	126485783	+	lnc-TRIB1-2	lnc-TRIB1-2:1	XLOC_006918	linc-POU5F1B-3	NA	NA	NA	inter
CUST_23218_PI429285431	0.9622469	A	0.9641441	A	0.998685825453708	0	lncRNA	24790-1_{1..427}	lnc-NOC3L-3:3	NA	NA	NA	NA	NA	NA	NA	NA	NA	NA	NA	lncipedia2.1	lncipedia2.1,	>lnc-NOC3L-3:3	chr10	95868475	95868901	-	lnc-NOC3L-3	lnc-NOC3L-3:3	ENSG00000232913.1	RP11-429H9.4	PLCE1	NA	chr10:95858475-95878506	inner
CUST_5862_PI429285431	4.7742467	P	5.150192	P	0.770600325232043	0	lncRNA	5791-1_{1..506}	transcript_id "ENST00000588060.1" | genecode_v17	NA	NA	NA	NA	NA	NA	NA	NA	NA	NA	NA	gencode_v17	gencode_v17,ensembl.GRCh37.72,	>transcript_id "ENST00000588060.1" | genecode_v17	chr17	41522075	41522580	+	ENSG00000267151.1	ENST00000588060.1	hsa-mir-2117	hsa-mir-2117.1-001	NA	NA	NA	inter
CUST_26849_PI429285431	2.2555578	A	2.0857859	A	1.12488061927235	0	lncRNA	28363-1_{1..3000}	n323921|NULL|mRNAlikelncRNA|Homosapiens|vegalncRNA|GENCODE|OTTHUMT00000055622|http://vega.sanger.ac.uk/Homo_sapiens/Transcript/Summary?db=core;t=OTTHUMT00000055622|0.4184820|-0.2285106	NA	NA	NA	NA	NA	NA	NA	NA	NA	NA	NA	NONCODERv3	NONCODERv3,	>n323921|NULL|mRNAlikelncRNA|Homosapiens|vegalncRNA|GENCODE|OTTHUMT00000055622|http://vega.sanger.ac.uk/Homo_sapiens/Transcript/Summary?db=core;t=OTTHUMT00000055622|0.4184820|-0.2285106	chrX	2543992	2546991	+	NA	NA	NA	NA	NA	hg19_refFlat_RGS3:range=chr9:116222537-1163592335'pad=0,hg19_refFlat_RGS3:range=chr9:116222537-1163592335'pad=0 3'pad=0 strand=+ repeatMasking=none,-66.40;hg19_refFlat_FBLIM1:range=chr1:16091479-161015265'pad=0,hg19_refFlat_FBLIM1:range=chr1:16091479-161015265'pad=0 3'pad=0 strand=+ repeatMasking=none,-88.60;hg19_refFlat_CAGE1:range=chr6:7329398-73874065'pad=0,hg19_refFlat_CAGE1:range=chr6:732939…	NA	inter
CUST_21361_PI429285431	7.8196716	P	7.3318186	P	1.40235635357761	0	lncRNA	22984-1_{1..456}	lnc-AL139147.1-1:1	NA	NA	NA	NA	NA	NA	NA	NA	NA	NA	NA	lncipedia2.1	lncipedia2.1,	>lnc-AL139147.1-1:1	chr1	66516214	66516669	-	lnc-AL139147.1-1	lnc-AL139147.1-1:1	ENSG00000227466.1	RP11-397C12.1	PDE4B	NA	chr1:66506214-66526401	inner
CUST_28854_PI429285431	1.4860559	A	1.2690139	A	1.16234794551002	0	lncRNA	30562-1_{1..775}	n326269|NULL|mRNAlikelncRNA|Homosapiens|vegalncRNA|GENCODE|OTTHUMT00000098768|http://vega.sanger.ac.uk/Homo_sapiens/Transcript/Summary?db=core;t=OTTHUMT00000098768|-0.9772110|-0.3435072	NA	NA	NA	NA	NA	NA	NA	NA	NA	NA	NA	NONCODERv3	NONCODERv3,	>n326269|NULL|mRNAlikelncRNA|Homosapiens|vegalncRNA|GENCODE|OTTHUMT00000098768|http://vega.sanger.ac.uk/Homo_sapiens/Transcript/Summary?db=core;t=OTTHUMT00000098768|-0.9772110|-0.3435072	chr1	201522902	201523676	+	NA	NA	NA	NA	NA	NA	NA	inter
CUST_277_PI429201921	1.1076062	A	0.9238454	A	1.13584092583322	0	lncRNA	198-1_{1..3000}	TC05002830.hg.1	TCONS_l2_00022763-XLOC_l2_011924 // Broad TUCP // linc-IRX2-8 chr5:-:4968059-4974687 // chr5 // 100 // 100 // 0 // --- // 0///TCONS_l2_00023652-XLOC_l2_011924 // Broad TUCP // linc-IRX2-8 chr5:-:4967876-4970538 // chr5 // 100 // 100 // 0 // --- // 0	NA	NA	NA	NA	NA	NA	NA	NA	chr5:-:4967876-4970538	NA	Affy_HUMAN_HTA2.0	TCONS_l2_00023652-XLOC_l2_011924	linc-IRX2-8	chr5	4967876	4970538	-	NA	NA	NA	NA	PTP4A2	NA	chr1:32388621-32403988	Unknown
CUST_7402_PI429285431	1.5108957	A	1.1704556	A	1.26614277707654	0	lncRNA	9047-1_{1..2762}	lnc-ZNF382-2:1	NA	NA	NA	NA	NA	NA	NA	NA	NA	NA	NA	lncipedia2.1	lncipedia2.1,	>lnc-ZNF382-2:1	chr19	37072544	37075305	+	lnc-ZNF382-2	lnc-ZNF382-2:1	ENSG00000245218	ENST00000499057	ZNF529	hg19_refFlat_ZNF701:range=chr19:53075495-530867105'pad=0,hg19_refFlat_ZNF701:range=chr19:53075495-530867105'pad=0 3'pad=0 strand=+ repeatMasking=none,-84.90;hg19_refFlat_BTG3:range=chr21:18966411-189814625'pad=0,hg19_refFlat_BTG3:range=chr21:18966411-189814625'pad=0 3'pad=0 strand=- repeatMasking=none,-77.40;hg19_refFlat_MAP4K1:range=chr19:39078450-391085355'pad=0,hg19_refFlat_MAP4K1:range=chr19:…	NA	inter
CUST_1484_PI429285431	1.6879154	A	1.5823162	A	1.07594117239472	0	lncRNA	1471-1_{1..424}	transcript_id "ENST00000485006.1" | genecode_v17	NA	NA	NA	NA	NA	NA	NA	NA	NA	NA	NA	gencode_v17	gencode_v17,lncipedia2.1,NONCODERv3,ensembl.GRCh37.72,	>transcript_id "ENST00000485006.1" | genecode_v17	chr3	147657807	147658230	+	ENSG00000239922.1	ENST00000485006.1	RP11-71N10.1	RP11-71N10.1-002	NA	NA	NA	inter
LNCA_21_P0005054	1.0022923	A	0.9298835	A	1.05147081014174	0	lncRNA	TCONS_00012263	NA	NA	NA	NA	XLOC_005816	NA	NA	NA	NA	BROAD Institute lincRNA (XLOC_005816), lincRNA [TCONS_00012263]	chr6:116918096-116918037	hs|6q22.1	Agilent_HUMAN_G3V2	TCONS_00012263	TCONS_00012263	chr6	116918037	116918096	-	NA	NA	NA	NA	NA	NA	NA	Unknown
CUST_29111_PI429285431	4.9286075	P	4.8929763	P	1.02500517957342	0	lncRNA	30845-1_{1..454}	n326610|NULL|mRNAlikelncRNA|Homosapiens|vegalncRNA|GENCODE|OTTHUMT00000023025|http://vega.sanger.ac.uk/Homo_sapiens/Transcript/Summary?db=core;t=OTTHUMT00000023025|-0.9829180|-0.1076804	NA	NA	NA	NA	NA	NA	NA	NA	NA	NA	NA	NONCODERv3	NONCODERv3,	>n326610|NULL|mRNAlikelncRNA|Homosapiens|vegalncRNA|GENCODE|OTTHUMT00000023025|http://vega.sanger.ac.uk/Homo_sapiens/Transcript/Summary?db=core;t=OTTHUMT00000023025|-0.9829180|-0.1076804	chr1	54650968	54651421	-	NA	NA	NA	NA	CYB5RL	hg19_refFlat_INO80C:range=chr18:33048575-330778385'pad=0,hg19_refFlat_INO80C:range=chr18:33048575-330778385'pad=0 3'pad=0 strand=- repeatMasking=none,-79.70chr1:54640968-54661727	NA	inner
LNCA_21_P0001383	1.0017896	A	0.9293998	A	1.05145696257641	0	lncRNA	TCONS_00001189	NA	NA	NA	NA	XLOC_000454	NA	NA	NA	NA	BROAD Institute lincRNA (XLOC_000454), lincRNA [TCONS_00001189]	chr1:168286821-168286880	hs|1q24.2	Agilent_HUMAN_G3V2	TCONS_00001189	TCONS_00001189	chr1	168286821	168286880	+	NA	NA	NA	NA	NA	NA	NA	Unknown
CUST_28255_PI429285431	0.9113962	A	0.9130422	A	0.998859730342865	0	lncRNA	29891-1_{1..682}	n325548|NULL|mRNAlikelncRNA|Homosapiens|vegalncRNA|GENCODE|OTTHUMT00000255476|http://vega.sanger.ac.uk/Homo_sapiens/Transcript/Summary?db=core;t=OTTHUMT00000255476|-1.3965100|-0.2822471	NA	NA	NA	NA	NA	NA	NA	NA	NA	NA	NA	NONCODERv3	NONCODERv3,	>n325548|NULL|mRNAlikelncRNA|Homosapiens|vegalncRNA|GENCODE|OTTHUMT00000255476|http://vega.sanger.ac.uk/Homo_sapiens/Transcript/Summary?db=core;t=OTTHUMT00000255476|-1.3965100|-0.2822471	chr17	48294479	48295160	+	NA	NA	NA	NA	NA	hg19_refFlat_IL12RB1:range=chr19:18182019-181976335'pad=0,hg19_refFlat_IL12RB1:range=chr19:18182019-181976335'pad=0 3'pad=0 strand=- repeatMasking=none,-84.50;hg19_refFlat_LOC100506688:range=chr5:989429-9899595'pad=0,hg19_refFlat_LOC100506688:range=chr5:989429-9899595'pad=0 3'pad=0 strand=- repeatMasking=none,-81.40;hg19_refFlat_ZNF410:range=chr14:74358879-743915065'pad=0,hg19_refFlat_ZNF410:rang…	NA	inter
CUST_27230_PI429285431	0.92605644	A	0.9175699	A	1.00589975668846	0	lncRNA	28775-1_{1..708}	n324366|NULL|mRNAlikelncRNA|Homosapiens|vegalncRNA|GENCODE|OTTHUMT00000042470|http://vega.sanger.ac.uk/Homo_sapiens/Transcript/Summary?db=core;t=OTTHUMT00000042470|-0.8186450|-0.3625694	NA	NA	NA	NA	NA	NA	NA	NA	NA	NA	NA	NONCODERv3	NONCODERv3,	>n324366|NULL|mRNAlikelncRNA|Homosapiens|vegalncRNA|GENCODE|OTTHUMT00000042470|http://vega.sanger.ac.uk/Homo_sapiens/Transcript/Summary?db=core;t=OTTHUMT00000042470|-0.8186450|-0.3625694	chr6	140217679	140218386	+	NA	NA	NA	NA	NA	NA	NA	inter
CUST_20037_PI429285431	0.9110288	A	0.9069754	A	1.00281355341461	0	lncRNA	21688-1_{1..658}	lnc-SREK1-2:1	NA	NA	NA	NA	NA	NA	NA	NA	NA	NA	NA	lncipedia2.1	lncipedia2.1,ensembl.GRCh37.72,	>lnc-SREK1-2:1	chr5	65958159	65958816	+	lnc-SREK1-2	lnc-SREK1-2:1	ENSG00000249057.1	MAST4-IT1	MAST4	NA	chr5:65948159-65968816	inner
CUST_44178_PI429285431	4.3828664	P	2.3897524	A	3.980953444931	0	lncRNA	48835-1_{1..3000}	gi|213385275|ref|NR_024460.1| Homo sapiens coiled-coil domain containing 66 (CCDC66), transcript variant 3, non-coding RNA	NA	NA	NA	NA	NA	NA	NA	NA	NA	NA	NA	ncbi	NONCODERv3,ncbi,	>gi|213385275|ref|NR_024460.1| Homo sapiens coiled-coil domain containing 66 (CCDC66), transcript variant 3, non-coding RNA	Chr3	56591184	56594183	+	285331	NR_024460.1	NA	NA	NA	NA	NA	inter
CUST_5927_PI429285431	2.161186	A	1.1599709	A	2.0016851958509	0	lncRNA	5856-1_{1..912}	transcript_id "ENST00000581596.1" | genecode_v17	NA	NA	NA	NA	NA	NA	NA	NA	NA	NA	NA	gencode_v17	gencode_v17,lncipedia2.1,ensembl.GRCh37.72,	>transcript_id "ENST00000581596.1" | genecode_v17	chr17	61044178	61045089	-	ENSG00000266411.1	ENST00000581596.1	RP11-180P8.3	RP11-180P8.3-001	NA	NA	NA	inter
CUST_48141_PI429285431	6.6741533	P	5.9219847	P	1.68432273344277	0	lncRNA	52009-1_{1..3000}	gi|410169891|ref|XR_133016.3| PREDICTED: Homo sapiens G/T mismatch-specific thymine DNA glycosylase-like (LOC732360), misc_RNA	NA	NA	NA	NA	NA	NA	NA	NA	NA	NA	NA	ncbi	NONCODERv3,ncbi,	>gi|410169891|ref|XR_133016.3| PREDICTED: Homo sapiens G/T mismatch-specific thymine DNA glycosylase-like (LOC732360), misc_RNA	NA	NA	NA	NA	NA	XR_133016.3	NA	NA	NA	NA	NA	Unknown
CUST_43713_PI429285431	4.759146	P	4.008931	P	1.68204348112491	0	lncRNA	48460-1_{1..692}	gi|397139987|ref|XR_159102.1| PREDICTED: Homo sapiens uncharacterized LOC100505630, transcript variant 4 (LOC100505630), misc_RNA	NA	NA	NA	NA	NA	NA	NA	NA	NA	NA	NA	ncbi	ncbi,	>gi|397139987|ref|XR_159102.1| PREDICTED: Homo sapiens uncharacterized LOC100505630, transcript variant 4 (LOC100505630), misc_RNA	NA	NA	NA	NA	NA	XR_159102.1	NA	NA	NA	NA	NA	Unknown
CUST_42828_PI429285431	7.1795435	P	8.023029	P	0.557295535063175	0	lncRNA	45849-1_{1..131}	ENST00000516768 ncrna:snoRNA chromosome:GRCh37:17:58308877:58309007:-1 gene:ENSG00000252577 gene_biotype:snoRNA transcript_biotype:snoRNA	NA	NA	NA	NA	NA	NA	NA	NA	NA	NA	NA	ensembl.GRCh37.72	ensembl.GRCh37.72,	>ENST00000516768 ncrna:snoRNA chromosome:GRCh37:17:58308877:58309007:-1 gene:ENSG00000252577 gene_biotype:snoRNA transcript_biotype:snoRNA	chr17	58308877	58309007	-	ENSG00000252577	ENST00000516768	NA	NA	USP32	NA	chr17:58298877-58319007	inner
CUST_42704_PI429285431	1.0591362	A	0.91541374	A	1.10475193652176	0	lncRNA	45630-1_{1..72}	ENST00000516878 ncrna:snoRNA chromosome:GRCh37:6:37151373:37151444:-1 gene:ENSG00000252687 gene_biotype:snoRNA transcript_biotype:snoRNA	NA	NA	NA	NA	NA	NA	NA	NA	NA	NA	NA	ensembl.GRCh37.72	ensembl.GRCh37.72,	>ENST00000516878 ncrna:snoRNA chromosome:GRCh37:6:37151373:37151444:-1 gene:ENSG00000252687 gene_biotype:snoRNA transcript_biotype:snoRNA	chr6	37151373	37151444	-	ENSG00000252687	ENST00000516878	NA	NA	PIM1	NA	chr6:37141373-37143204	inter
CUST_30591_PI429285431	1.6990987	A	1.5850697	A	1.08224639883223	0	lncRNA	32373-1_{1..364}	n335879|X62954|mRNAlikelncRNA|Homosapiens|NULL|H-invitationalv7.5|HIT000322550|http://h-invitational.jp/hinv/spsoup/transcript_view?hit_id=HIT000322550|2.4609800|-0.0897362	NA	NA	NA	NA	NA	NA	NA	NA	NA	NA	NA	NONCODERv3	NONCODERv3,	>n335879|X62954|mRNAlikelncRNA|Homosapiens|NULL|H-invitationalv7.5|HIT000322550|http://h-invitational.jp/hinv/spsoup/transcript_view?hit_id=HIT000322550|2.4609800|-0.0897362	chr14	106329409	106329772	-	NA	NA	NA	NA	NA	NA	NA	inter
CUST_3521_PI429285431	2.53576	A	1.826032	A	1.63549573816756	0	lncRNA	3490-3_{6001..7380}	transcript_id "ENST00000439875.1" | genecode_v17	NA	NA	NA	NA	NA	NA	NA	NA	NA	NA	NA	gencode_v17	gencode_v17,lncipedia2.1,NONCODERv3,ensembl.GRCh37.72,ncbi,	>transcript_id "ENST00000439875.1" | genecode_v17	chr9	115871618	115872997	-	ENSG00000225684.3	ENST00000439875.1	FAM225B	FAM225B-002	NA	hg19_refFlat_ASCC1:range=chr10:73862127-739730565'pad=0,hg19_refFlat_ASCC1:range=chr10:73862127-739730565'pad=0 3'pad=0 strand=- repeatMasking=none,-87.30;hg19_refFlat_PRR16:range=chr5:119816899-1200224045'pad=0,hg19_refFlat_PRR16:range=chr5:119816899-1200224045'pad=0 3'pad=0 strand=+ repeatMasking=none,-81.60;hg19_refFlat_RPGRIP1L:range=chr16:53635988-537346355'pad=0,hg19_refFlat_RPGRIP1L:range=…	NA	inter
CUST_52224_PI429285431	4.3475165	P	4.72799	P	0.768185426821571	0	lncRNA	55737-1_{1..1321}	hg19_lincRNAsTranscripts_TCONS_00030029 range=chrUn_gl000223:150072-164052 5'pad=0 3'pad=0 strand=+ repeatMasking=none	NA	NA	NA	NA	NA	NA	NA	NA	NA	NA	NA	UCSC	UCSC,	>hg19_lincRNAsTranscripts_TCONS_00030029 range=chrUn_gl000223:150072-164052 5'pad=0 3'pad=0 strand=+ repeatMasking=none	chrUn_gl000223	150072	151392	+	NA	NA	NA	NA	NA	NA	NA	Unknown
CUST_48071_PI429285431	3.394805	P	3.3224378	P	1.05144049149932	0	lncRNA	51947-1_{1..880}	gi|310114415|ref|XR_112469.1| PREDICTED: Homo sapiens uncharacterized LOC100509621 (LOC100509621), misc_RNA	NA	NA	NA	NA	NA	NA	NA	NA	NA	NA	NA	ncbi	lncipedia2.1,ncbi,	>gi|310114415|ref|XR_112469.1| PREDICTED: Homo sapiens uncharacterized LOC100509621 (LOC100509621), misc_RNA	NA	NA	NA	NA	NA	XR_112469.1	NA	NA	NA	NA	NA	Unknown
CUST_6001_PI429285431	1.4801201	A	0.92513657	A	1.46915186114797	0	lncRNA	5926-2_{3001..4192}	transcript_id "ENST00000397549.2" | genecode_v17	NA	NA	NA	NA	NA	NA	NA	NA	NA	NA	NA	gencode_v17	gencode_v17,lncipedia2.1,ensembl.GRCh37.72,ncbi,	>transcript_id "ENST00000397549.2" | genecode_v17	chr17	77684075	77685266	+	ENSG00000214105.2	ENST00000397549.2	CTD-2116F7.1	CTD-2116F7.1-001	LOC100652929	hg19_refFlat_BRD2:range=chr6_dbb_hap3:4226965-42298365'pad=0,hg19_refFlat_BRD2:range=chr6_dbb_hap3:4226965-42298365'pad=0 3'pad=0 strand=+ repeatMasking=none,-37.80;hg19_refFlat_JAM2:range=chr21:27012134-270866175'pad=0,hg19_refFlat_JAM2:range=chr21:27012134-270866175'pad=0 3'pad=0 strand=+ repeatMasking=none,-76.60;hg19_refFlat_RHBG:range=chr1:156339204-1563546375'pad=0,hg19_refFlat_RHBG:range=c…	NA	inter
CUST_17019_PI429285431	1.1560522	A	2.247928	A	0.469150985194662	0	lncRNA	18730-1_{1..310}	lnc-CBLB-7:9	NA	NA	NA	NA	NA	NA	NA	NA	NA	NA	NA	lncipedia2.1	lncipedia2.1,NONCODERv3,UCSC,	>lnc-CBLB-7:9	chr3	106646682	106646991	-	lnc-CBLB-7	lnc-CBLB-7:9	XLOC_003203	linc-CBLB-3	NA	NA	NA	inter
CUST_13493_PI429285431	3.6274137	P	4.342321	P	0.609244277414796	0	lncRNA	15133-1_{1..830}	lnc-PTGS1-1:1	NA	NA	NA	NA	NA	NA	NA	NA	NA	NA	NA	lncipedia2.1	lncipedia2.1,NONCODERv3,UCSC,	>lnc-PTGS1-1:1	chr9	125211209	125212038	+	lnc-PTGS1-1	lnc-PTGS1-1:1	XLOC_007554	linc-OR1J2	NA	hg19_refFlat_NLRP12:range=chr19:54297303-543089395'pad=0,hg19_refFlat_NLRP12:range=chr19:54297303-543089395'pad=0 3'pad=0 strand=- repeatMasking=none,-82.60	NA	inter
CUST_52053_PI429285431	5.251996	P	5.955103	P	0.614247931761623	0	lncRNA	55585-2_{3001..6000}	hg19_lincRNAsTranscripts_TCONS_l2_00017085 range=chr21:44851213-44859330 5'pad=0 3'pad=0 strand=+ repeatMasking=none	NA	NA	NA	NA	NA	NA	NA	NA	NA	NA	NA	UCSC	UCSC,	>hg19_lincRNAsTranscripts_TCONS_l2_00017085 range=chr21:44851213-44859330 5'pad=0 3'pad=0 strand=+ repeatMasking=none	chr21	44854213	44857212	+	NA	NA	NA	NA	SIK1	hg19_refFlat_SGCE:range=chr7:94214811-942854105'pad=0,hg19_refFlat_SGCE:range=chr7:94214811-942854105'pad=0 3'pad=0 strand=- repeatMasking=none,-75.60;hg19_refFlat_ISY1:range=chr3:128848924-1288798185'pad=0,hg19_refFlat_ISY1:range=chr3:128848924-1288798185'pad=0 3'pad=0 strand=- repeatMasking=none,-82.20;hg19_refFlat_BIRC5:range=chr17:76210398-762196355'pad=0,hg19_refFlat_BIRC5:range=chr17:762103…	NA	inter
CUST_36341_PI429285431	0.9451628	A	0.92752606	A	1.01229988559259	0	lncRNA	37570-2_{3001..3383}	n344867|NULL|lincRNA|Homosapiens|HumanlincRNA|ScriptureReconstructionLincRNAsByLuo[unpublished]|linc_luo_416|NULL|-1.7083400|-0.2971529	NA	NA	NA	NA	NA	NA	NA	NA	NA	NA	NA	NONCODERv3	NONCODERv3,	>n344867|NULL|lincRNA|Homosapiens|HumanlincRNA|ScriptureReconstructionLincRNAsByLuo[unpublished]|linc_luo_416|NULL|-1.7083400|-0.2971529	chr6	3986648	3987030	-	NA	NA	NA	NA	NA	hg19_refFlat_CCDC148:range=chr2:159145301-1591971855'pad=0,hg19_refFlat_CCDC148:range=chr2:159145301-1591971855'pad=0 3'pad=0 strand=- repeatMasking=none,-67.60	NA	inter
CUST_14884_PI429285431	0.9186984	A	0.9209759	A	0.998422602697234	0	lncRNA	16549-1_{1..3000}	lnc-EIF2AK4-1:2	NA	NA	NA	NA	NA	NA	NA	NA	NA	NA	NA	lncipedia2.1	lncipedia2.1,UCSC,	>lnc-EIF2AK4-1:2	chr15	40214988	40217987	+	lnc-EIF2AK4-1	lnc-EIF2AK4-1:2	XLOC_011218	linc-EIF2AK4	GPR176	hg19_refFlat_UBE2J2:range=chr1:1190583-12033725'pad=0,hg19_refFlat_UBE2J2:range=chr1:1190583-12033725'pad=0 3'pad=0 strand=- repeatMasking=none,-34.10;hg19_refFlat_BCAS4:range=chr20:49411531-494930725'pad=0,hg19_refFlat_BCAS4:range=chr20:49411531-494930725'pad=0 3'pad=0 strand=+ repeatMasking=none,-78.20;hg19_refFlat_ZNF700:range=chr19:12037391-120610685'pad=0,hg19_refFlat_ZNF700:range=chr19:1203…	NA	inter
CUST_14537_PI429285431	1.2469238	A	0.92330956	A	1.25146178747682	0	lncRNA	16205-1_{1..492}	lnc-TUBGCP3-7:1	NA	NA	NA	NA	NA	NA	NA	NA	NA	NA	NA	lncipedia2.1	lncipedia2.1,NONCODERv3,UCSC,	>lnc-TUBGCP3-7:1	chr13	112835463	112835954	-	lnc-TUBGCP3-7	lnc-TUBGCP3-7:1	XLOC_010729	linc-ANKRD10-6	NA	NA	NA	inter
CUST_16666_PI429285431	1.1390635	A	0.92406076	A	1.1607061188217	0	lncRNA	18369-1_{1..1076}	lnc-KLF15-3:3	NA	NA	NA	NA	NA	NA	NA	NA	NA	NA	NA	lncipedia2.1	lncipedia2.1,NONCODERv3,UCSC,	>lnc-KLF15-3:3	chr3	125993797	125994872	-	lnc-KLF15-3	lnc-KLF15-3:3	XLOC_003234	linc-ALDH1L1-1	LOC644662	hg19_refFlat_AMBRA1:range=chr11:46419000-465699305'pad=0,hg19_refFlat_AMBRA1:range=chr11:46419000-465699305'pad=0 3'pad=0 strand=- repeatMasking=none,-52.80;hg19_refFlat_PPIP5K1:range=chr15:43826872-438767025'pad=0,hg19_refFlat_PPIP5K1:range=chr15:43826872-438767025'pad=0 3'pad=0 strand=- repeatMasking=none,-46.60;hg19_refFlat_ZNF700:range=chr19:12037391-120610685'pad=0,hg19_refFlat_ZNF700:range=…	NA	inter
CUST_35029_PI429285431	0.901787	A	0.89541614	A	1.00442570829397	0	lncRNA	36442-1_{1..1280}	n341972|BC045810|mRNAlikelncRNA|Homosapiens|HumanlncRNA|JounralRNA|4453|NULL|-1.0434100|-0.3250070	NA	NA	NA	NA	NA	NA	NA	NA	NA	NA	NA	NONCODERv3	gencode_v17,lncipedia2.1,NONCODERv3,ensembl.GRCh37.72,ncbi,	>n341972|BC045810|mRNAlikelncRNA|Homosapiens|HumanlncRNA|JounralRNA|4453|NULL|-1.0434100|-0.3250070	chr12	78720459	78721738	-	NA	NA	NA	NA	NA	NA	NA	inter
CUST_48043_PI429285431	2.5042377	A	1.6704224	A	1.78239278762553	0	lncRNA	51923-1_{1..834}	gi|397138737|ref|XR_110648.2| PREDICTED: Homo sapiens uncharacterized LOC100506098, transcript variant 3 (LOC100506098), misc_RNA	NA	NA	NA	NA	NA	NA	NA	NA	NA	NA	NA	ncbi	lncipedia2.1,ncbi,	>gi|397138737|ref|XR_110648.2| PREDICTED: Homo sapiens uncharacterized LOC100506098, transcript variant 3 (LOC100506098), misc_RNA	NA	NA	NA	NA	NA	XR_110648.2	NA	NA	NA	NA	NA	Unknown
CUST_22385_PI429285431	7.3667326	P	7.2071056	P	1.11699830763925	0	lncRNA	23975-1_{1..208}	lnc-CCDC117-1:2	NA	NA	NA	NA	NA	NA	NA	NA	NA	NA	NA	lncipedia2.1	lncipedia2.1,	>lnc-CCDC117-1:2	chr22	29234848	29235055	+	lnc-CCDC117-1	lnc-CCDC117-1:2	ENSG00000226471.2	CTA-292E10.6	NA	NA	NA	inter
CUST_29624_PI429285431	5.4481373	P	5.5725965	P	0.917347850268624	0	lncRNA	31385-1_{1..430}	n333185|AF432265|mRNAlikelncRNA|Homosapiens|NULL|H-invitationalv7.5|HIT000079612|http://h-invitational.jp/hinv/spsoup/transcript_view?hit_id=HIT000079612|-0.6021600|-0.0501739	NA	NA	NA	NA	NA	NA	NA	NA	NA	NA	NA	NONCODERv3	NONCODERv3,	>n333185|AF432265|mRNAlikelncRNA|Homosapiens|NULL|H-invitationalv7.5|HIT000079612|http://h-invitational.jp/hinv/spsoup/transcript_view?hit_id=HIT000079612|-0.6021600|-0.0501739	chr21	43733669	43734098	+	NA	NA	NA	NA	TFF3	hg19_refFlat_TFF3:range=chr21:43732366-437355265'pad=0,hg19_refFlat_TFF3:range=chr21:43732366-437355265'pad=0 3'pad=0 strand=- repeatMasking=none,-99.50chr21:43731777-43735706	NA	inner
CUST_12707_PI429285431	2.6647718	A	1.7639769	A	1.86709443643981	0	lncRNA	14325-1_{1..528}	lnc-PSD2-2:2	NA	NA	NA	NA	NA	NA	NA	NA	NA	NA	NA	lncipedia2.1	lncipedia2.1,NONCODERv3,UCSC,	>lnc-PSD2-2:2	chr5	139139118	139139645	+	lnc-PSD2-2	lnc-PSD2-2:2	XLOC_004574	linc-PSD2-1	NA	NA	NA	inter
CUST_6417_PI429285431	0.9064948	A	1.0832751	A	0.884675147329483	0	lncRNA	6356-1_{1..573}	transcript_id "ENST00000590229.1" | genecode_v17	NA	NA	NA	NA	NA	NA	NA	NA	NA	NA	NA	gencode_v17	gencode_v17,ensembl.GRCh37.72,	>transcript_id "ENST00000590229.1" | genecode_v17	chr19	28556174	28556746	+	ENSG00000267509.1	ENST00000590229.1	CTD-2043I16.1	CTD-2043I16.1-002	NA	NA	NA	inter
CUST_47484_PI429285431	0.9188278	A	0.9212357	A	0.998332362958424	0	lncRNA	51505-1_{1..1050}	gi|397139765|ref|XR_158960.1| PREDICTED: Homo sapiens uncharacterized LOC100996404 (LOC100996404), misc_RNA	NA	NA	NA	NA	NA	NA	NA	NA	NA	NA	NA	ncbi	lncipedia2.1,NONCODERv3,ncbi,	>gi|397139765|ref|XR_158960.1| PREDICTED: Homo sapiens uncharacterized LOC100996404 (LOC100996404), misc_RNA	Chr22	25959167	25960216	-	100996404	XR_158960.2	NA	NA	NA	NA	NA	inter
CUST_14155_PI429285431	1.3428979	A	1.1499386	A	1.14310608669018	0	lncRNA	15806-1_{1..902}	lnc-LPHN3-2:1	NA	NA	NA	NA	NA	NA	NA	NA	NA	NA	NA	lncipedia2.1	lncipedia2.1,NONCODERv3,UCSC,	>lnc-LPHN3-2:1	chr4	63027477	63028378	+	lnc-LPHN3-2	lnc-LPHN3-2:1	XLOC_003555	linc-STAP1-9	NA	NA	NA	inter
CUST_36510_PI429285431	1.3499513	A	0.9152502	A	1.35163077086682	0	lncRNA	37710-1_{1..379}	n345011|NULL|lincRNA|Homosapiens|HumanlincRNA|ScriptureReconstructionLincRNAsByLuo[unpublished]|linc_luo_560|NULL|-1.2922300|-0.3549385	NA	NA	NA	NA	NA	NA	NA	NA	NA	NA	NA	NONCODERv3	NONCODERv3,	>n345011|NULL|lincRNA|Homosapiens|HumanlincRNA|ScriptureReconstructionLincRNAsByLuo[unpublished]|linc_luo_560|NULL|-1.2922300|-0.3549385	chr8	94873924	94874302	-	NA	NA	NA	NA	NA	NA	NA	inter
CUST_51234_PI429285431	0.9107103	A	1.9338967	A	0.49202843553983	0	lncRNA	54848-3_{6001..6797}	hg19_lincRNAsTranscripts_TCONS_l2_00008417 range=chr15:23094342-23105732 5'pad=0 3'pad=0 strand=+ repeatMasking=none	NA	NA	NA	NA	NA	NA	NA	NA	NA	NA	NA	UCSC	UCSC,	>hg19_lincRNAsTranscripts_TCONS_l2_00008417 range=chr15:23094342-23105732 5'pad=0 3'pad=0 strand=+ repeatMasking=none	chr15	23100342	23101138	+	NA	NA	NA	NA	NIPA1	hg19_refFlat_IFT81:range=chr12:110565186-1106057835'pad=0,hg19_refFlat_IFT81:range=chr12:110565186-1106057835'pad=0 3'pad=0 strand=+ repeatMasking=none,-82.60;hg19_refFlat_C11orf88:range=chr11:111385510-1114075525'pad=0,hg19_refFlat_C11orf88:range=chr11:111385510-1114075525'pad=0 3'pad=0 strand=+ repeatMasking=none,-41.00;hg19_refFlat_USP4:range=chr3:49349800-493774575'pad=0,hg19_refFlat_USP4:ran…	NA	inter
CUST_9207_PI429285431	4.440566	P	4.3944273	P	1.03249779454792	0	lncRNA	10719-1_{1..382}	lnc-TTLL7-2:3	NA	NA	NA	NA	NA	NA	NA	NA	NA	NA	NA	lncipedia2.1	lncipedia2.1,NONCODERv3,	>lnc-TTLL7-2:3	chr1	84326502	84326883	-	lnc-TTLL7-2	lnc-TTLL7-2:3	ENSG00000233008	RP11-475O6.1	TTLL7	NA	chr1:84335057-84336653	inter
CUST_49469_PI429285431	0.9162061	A	0.9201832	A	0.997247080599591	0	lncRNA	53264-1_{1..682}	hg19_lincRNAsTranscripts_TCONS_l2_00024971 range=chr6:147283343-147453090 5'pad=0 3'pad=0 strand=- repeatMasking=none	NA	NA	NA	NA	NA	NA	NA	NA	NA	NA	NA	UCSC	UCSC,	>hg19_lincRNAsTranscripts_TCONS_l2_00024971 range=chr6:147283343-147453090 5'pad=0 3'pad=0 strand=- repeatMasking=none	chr6	147283343	147284024	-	NA	NA	NA	NA	NA	NA	NA	inter
LNCA_21_P0003841	1.932559	A	0.91601425	A	2.02306791161104	0	lncRNA	TCONS_00008860	NA	NA	NA	NA	XLOC_003629	NA	NA	NA	NA	BROAD Institute lincRNA (XLOC_003629), lincRNA [TCONS_00008860]	chr4:104360855-104360914	hs|4q24	Agilent_HUMAN_G3V2	TCONS_00008860	TCONS_00008860	chr4	104360855	104360914	+	NA	NA	NA	NA	NA	NA	NA	Unknown
CUST_10230_PI429285431	2.1723528	A	3.0823	A	0.532204568584139	0	lncRNA	11754-1_{1..265}	lnc-PCTP-2:2	NA	NA	NA	NA	NA	NA	NA	NA	NA	NA	NA	lncipedia2.1	lncipedia2.1,NONCODERv3,UCSC,	>lnc-PCTP-2:2	chr17	53725554	53725818	+	lnc-PCTP-2	lnc-PCTP-2:2	XLOC_012255	linc-PCTP	NA	NA	NA	inter
CUST_1501_PI429285431	3.7428505	P	3.5069993	P	1.17760132517664	0	lncRNA	1488-1_{1..487}	transcript_id "ENST00000496084.1" | genecode_v17	NA	NA	NA	NA	NA	NA	NA	NA	NA	NA	NA	gencode_v17	gencode_v17,lncipedia2.1,NONCODERv3,ensembl.GRCh37.72,	>transcript_id "ENST00000496084.1" | genecode_v17	chr3	152365935	152366421	+	ENSG00000244545.1	ENST00000496084.1	RP11-788A4.1	RP11-788A4.1-001	NA	NA	NA	inter
CUST_40882_PI429285431	0.9238833	A	0.9249263	A	0.999277308757876	0	lncRNA	41574-1_{1..1829}	n410682|NR_037932|lncRNA|Homosapiens||RefGeneNoncode|NR_037932||2.1040700|-0.1660153	NA	NA	NA	NA	NA	NA	NA	NA	NA	NA	NA	NONCODERv3	NONCODERv3,ncbi,	>n410682|NR_037932|lncRNA|Homosapiens||RefGeneNoncode|NR_037932||2.1040700|-0.1660153	chr19	45445494	45447322	+	NA	NA	NA	NA	CLPTM1	hg19_refFlat_C14orf178:range=chr14:78235743-782360215'pad=0,hg19_refFlat_C14orf178:range=chr14:78235743-782360215'pad=0 3'pad=0 strand=+ repeatMasking=none,-75.70;hg19_refFlat_ZNF283:range=chr19:44337657-443527935'pad=0,hg19_refFlat_ZNF283:range=chr19:44337657-443527935'pad=0 3'pad=0 strand=+ repeatMasking=none,-79.60;hg19_refFlat_CD55:range=chr1:207495111-2075330145'pad=0,hg19_refFlat_CD55:range…	NA	inter
CUST_17335_PI429285431	0.92859197	A	1.28683	A	0.780116758228927	0	lncRNA	19053-1_{1..409}	lnc-CPO-1:1	NA	NA	NA	NA	NA	NA	NA	NA	NA	NA	NA	lncipedia2.1	lncipedia2.1,NONCODERv3,UCSC,	>lnc-CPO-1:1	chr2	207799580	207799988	+	lnc-CPO-1	lnc-CPO-1:1	XLOC_001823	linc-CPO-1	CPO	NA	chr2:207804278-207809719	inter
CUST_11942_PI429285431	5.086775	P	5.3628044	P	0.825860834936823	0	lncRNA	13522-1_{1..257}	lnc-ATAD2B-1:1	NA	NA	NA	NA	NA	NA	NA	NA	NA	NA	NA	lncipedia2.1	lncipedia2.1,NONCODERv3,UCSC,	>lnc-ATAD2B-1:1	chr2	23958384	23958640	-	lnc-ATAD2B-1	lnc-ATAD2B-1:1	XLOC_002024	linc-APOB-12	NA	NA	NA	inter
CUST_45933_PI429285431	4.350278	P	3.3138254	P	2.0511778671172	0	lncRNA	50238-2_{3001..3582}	gi|367145070|ref|NR_045767.1| Homo sapiens chromosome 11 open reading frame 45 (C11orf45), transcript variant 3, non-coding RNA	NA	NA	NA	NA	NA	NA	NA	NA	NA	NA	NA	ncbi	ncbi,	>gi|367145070|ref|NR_045767.1| Homo sapiens chromosome 11 open reading frame 45 (C11orf45), transcript variant 3, non-coding RNA	Chr11	128772460	128773041	-	219833	NR_045767.1	NA	NA	NA	NA	NA	inter
CUST_18279_PI429285431	0.9140948	A	1.0807699	A	0.890893510370378	0	lncRNA	20010-1_{1..1774}	lnc-ZNF180-1:7	NA	NA	NA	NA	NA	NA	NA	NA	NA	NA	NA	lncipedia2.1	lncipedia2.1,	>lnc-ZNF180-1:7	chr19	45033481	45035254	-	lnc-ZNF180-1	lnc-ZNF180-1:7	ENSG00000176395	CEACAM20	CEACAM20	NA	chr19:45023481-45033548	inner
CUST_30672_PI429285431	2.9070446	A	2.7658122	A	1.10284680349014	0	lncRNA	32454-1_{1..271}	n336140|X92029|mRNAlikelncRNA|Homosapiens|NULL|H-invitationalv7.5|HIT000324507|http://h-invitational.jp/hinv/spsoup/transcript_view?hit_id=HIT000324507|-1.0597900|-0.2863512	NA	NA	NA	NA	NA	NA	NA	NA	NA	NA	NA	NONCODERv3	NONCODERv3,	>n336140|X92029|mRNAlikelncRNA|Homosapiens|NULL|H-invitationalv7.5|HIT000324507|http://h-invitational.jp/hinv/spsoup/transcript_view?hit_id=HIT000324507|-1.0597900|-0.2863512	chr14	22466234	22466504	+	NA	NA	NA	NA	NA	NA	NA	inter
CUST_48186_PI429285431	1.9353343	A	1.3676429	A	1.48214993628413	0	lncRNA	52049-1_{1..478}	gi|310118091|ref|XR_113300.1| PREDICTED: Homo sapiens uncharacterized LOC100506610 (LOC100506610), misc_RNA	NA	NA	NA	NA	NA	NA	NA	NA	NA	NA	NA	ncbi	gencode_v17,lncipedia2.1,ensembl.GRCh37.72,ncbi,	>gi|310118091|ref|XR_113300.1| PREDICTED: Homo sapiens uncharacterized LOC100506610 (LOC100506610), misc_RNA	NA	NA	NA	NA	NA	XR_113300.1	NA	NA	NA	NA	NA	Unknown
LNCA_21_P0014833	1.169278	A	1.0282272	A	1.1027079908032	0	lncRNA	XR_132691	XR_132691	XR_132691	NA	Hs.688891	LOC100507209	uncharacterized LOC100507209	NA	THC2490235	NA	PREDICTED: Homo sapiens hypothetical LOC100507209 (LOC100507209), miscRNA [XR_132691]	chr4:114647995-114647936	hs|4q26	Agilent_HUMAN_G3V2	XR_132691	XR_132691	chr4	114647936	114647995	-	NA	NA	NA	NA	NA	NA	NA	Unknown
CUST_51612_PI429285431	3.749363	A	3.8627796	P	0.924396306163417	0	lncRNA	55178-1_{1..422}	hg19_lincRNAsTranscripts_TCONS_l2_00011647 range=chr17:38873488-38877280 5'pad=0 3'pad=0 strand=- repeatMasking=none	NA	NA	NA	NA	NA	NA	NA	NA	NA	NA	NA	UCSC	UCSC,	>hg19_lincRNAsTranscripts_TCONS_l2_00011647 range=chr17:38873488-38877280 5'pad=0 3'pad=0 strand=- repeatMasking=none	chr17	38873488	38873909	-	NA	NA	NA	NA	NA	NA	NA	inter
CUST_39018_PI429285431	1.0721691	A	0.91875726	A	1.11219660622607	0	lncRNA	39997-1_{1..1222}	n385352|NULL|lncRNA|Homosapiens||UCSCGeneNoncode|uc003wtu.2||3.6787000|-0.2060965	NA	NA	NA	NA	NA	NA	NA	NA	NA	NA	NA	NONCODERv3	NONCODERv3,ncbi,	>n385352|NULL|lncRNA|Homosapiens||UCSCGeneNoncode|uc003wtu.2||3.6787000|-0.2060965	chr8	11225910	11227131	+	NA	NA	NA	NA	FAM167A	NA	chr8:11278973-11306166	inter
CUST_49338_PI429285431	6.780979	P	6.1444874	P	1.55454416004466	0	lncRNA	53150-1_{1..1323}	hg19_lincRNAsTranscripts_TCONS_l2_00022942 range=chr5:70435443-70498732 5'pad=0 3'pad=0 strand=- repeatMasking=none	NA	NA	NA	NA	NA	NA	NA	NA	NA	NA	NA	UCSC	UCSC,	>hg19_lincRNAsTranscripts_TCONS_l2_00022942 range=chr5:70435443-70498732 5'pad=0 3'pad=0 strand=- repeatMasking=none	chr5	70435443	70436765	-	NA	NA	NA	NA	LOC100652875	hg19_refFlat_CAGE1:range=chr6:7329398-73874065'pad=0,hg19_refFlat_CAGE1:range=chr6:7329398-73874065'pad=0 3'pad=0 strand=- repeatMasking=none,-77.10;hg19_refFlat_ISY1:range=chr3:128848924-1288798185'pad=0,hg19_refFlat_ISY1:range=chr3:128848924-1288798185'pad=0 3'pad=0 strand=- repeatMasking=none,-81.00;hg19_refFlat_YIF1B:range=chr19:38796129-388065575'pad=0,hg19_refFlat_YIF1B:range=chr19:38796129…	NA	inter
CUST_19189_PI429285431	4.869286	P	4.575776	P	1.22561851768367	0	lncRNA	20859-1_{1..229}	lnc-PLA2G2C-2:1	NA	NA	NA	NA	NA	NA	NA	NA	NA	NA	NA	lncipedia2.1	lncipedia2.1,	>lnc-PLA2G2C-2:1	chr1	20649596	20649824	-	lnc-PLA2G2C-2	lnc-PLA2G2C-2:1	ENSG00000226664.1	RP4-745E8.2	VWA5B1	NA	chr1:20639596-20659680	inner
CUST_38237_PI429285431	5.607725	P	5.7651467	P	0.896626037415079	0	lncRNA	39297-2_{3001..4135}	n381724|NULL|lncRNA|Homosapiens||UCSCGeneNoncode|uc001ody.2||0.7245230|-0.3263076	NA	NA	NA	NA	NA	NA	NA	NA	NA	NA	NA	NONCODERv3	NONCODERv3,	>n381724|NULL|lncRNA|Homosapiens||UCSCGeneNoncode|uc001ody.2||0.7245230|-0.3263076	chr11	65269958	65271092	-	NA	NA	NA	NA	NA	NA	NA	inter
CUST_47848_PI429285431	1.0602338	A	0.9150434	A	1.10587659199995	0	lncRNA	51753-1_{1..769}	gi|397140225|ref|XR_159181.1| PREDICTED: Homo sapiens uncharacterized LOC388282 (LOC388282), misc_RNA	NA	NA	NA	NA	NA	NA	NA	NA	NA	NA	NA	ncbi	ncbi,	>gi|397140225|ref|XR_159181.1| PREDICTED: Homo sapiens uncharacterized LOC388282 (LOC388282), misc_RNA	NA	NA	NA	NA	NA	XR_159181.1	NA	NA	NA	NA	NA	Unknown
LNCA_21_P0004683	0.92572904	A	0.9253664	A	1.00025139448786	0	lncRNA	ENST00000444229	NA	NA	NA	NA	XLOC_005459	NA	ENST00000444229	THC2658658	NA	BROAD Institute lincRNA (XLOC_005459), lincRNA [TCONS_00011368]	chr6:126523178-126523237	hs|6q22.32	Agilent_HUMAN_G3V2	ENST00000444229	ENST00000444229	chr6	126523178	126523237	+	NA	NA	NA	NA	NA	NA	NA	Unknown
CUST_33426_PI429285431	3.4560978	P	2.5404775	A	1.88637996391156	0	lncRNA	35004-1_{1..932}	n340154|BC047912|mRNAlikelncRNA|Homosapiens|HumanlncRNA|JounralRNA|2614|NULL|-0.9598860|-0.3840326	NA	NA	NA	NA	NA	NA	NA	NA	NA	NA	NA	NONCODERv3	NONCODERv3,	>n340154|BC047912|mRNAlikelncRNA|Homosapiens|HumanlncRNA|JounralRNA|2614|NULL|-0.9598860|-0.3840326	chr10	119026626	119027557	-	NA	NA	NA	NA	SLC18A2	hg19_refFlat_SLC18A2:range=chr10:119001205-1190367775'pad=0,hg19_refFlat_SLC18A2:range=chr10:119001205-1190367775'pad=0 3'pad=0 strand=+ repeatMasking=none,-74.30chr10:119016626-119037472	NA	inner
LNCA_21_P0010241	1.0426675	A	1.2139683	A	0.888041621040136	0	lncRNA	THC2661469	NA	NA	NA	NA	XLOC_013934	NA	NA	THC2661469	NA	BROAD Institute lincRNA (XLOC_013934), lincRNA [TCONS_00029012]	chr21:037953183-037953242	hs|21q22.13	Agilent_HUMAN_G3V2	THC2661469	THC2661469	chr21	37953183	37953242	+	NA	NA	NA	NA	NA	NA	NA	Unknown
CUST_36057_PI429285431	0.92531013	A	0.94288117	A	0.987894550853667	0	lncRNA	37371-2_{3001..6000}	n344653|NULL|lincRNA|Homosapiens|HumanlincRNA|ScriptureReconstructionLincRNAsByLuo[unpublished]|linc_luo_201|NULL|-1.3065500|-0.2698776	NA	NA	NA	NA	NA	NA	NA	NA	NA	NA	NA	NONCODERv3	NONCODERv3,ncbi,	>n344653|NULL|lincRNA|Homosapiens|HumanlincRNA|ScriptureReconstructionLincRNAsByLuo[unpublished]|linc_luo_201|NULL|-1.3065500|-0.2698776	chr1	94167463	94170462	-	NA	NA	NA	NA	NA	hg19_refFlat_STAP2:range=chr19:4324130-43387505'pad=0,hg19_refFlat_STAP2:range=chr19:4324130-43387505'pad=0 3'pad=0 strand=- repeatMasking=none,-75.80;hg19_refFlat_ISY1:range=chr3:128848924-1288798185'pad=0,hg19_refFlat_ISY1:range=chr3:128848924-1288798185'pad=0 3'pad=0 strand=- repeatMasking=none,-81.90;hg19_refFlat_CAGE1:range=chr6:7329398-73874065'pad=0,hg19_refFlat_CAGE1:range=chr6:7329398-73…	NA	inner
CUST_81_PI429285431	9.451767	P	9.337682	P	1.08228840838579	0	lncRNA	75-1_{1..414}	transcript_id "ENST00000458396.1" | genecode_v17	NA	NA	NA	NA	NA	NA	NA	NA	NA	NA	NA	gencode_v17	gencode_v17,lncipedia2.1,ensembl.GRCh37.72,	>transcript_id "ENST00000458396.1" | genecode_v17	chr18	5232875	5233288	+	ENSG00000263753.1	ENST00000458396.1	LINC00667	LINC00667-201	NA	hg19_refFlat_RPL41:range=chr12:56510572-565113085'pad=0,hg19_refFlat_RPL41:range=chr12:56510572-565113085'pad=0 3'pad=0 strand=+ repeatMasking=none,-75.50	NA	inter
LNCA_21_P0010855	3.5482862	P	3.7796874	P	0.851807182522735	0	lncRNA	TCONS_l2_00003384	NA	NA	NA	NA	XLOC_l2_001851	NA	NA	NA	NA	BROAD Institute lincRNA (XLOC_l2_001851), lincRNA [TCONS_l2_00003384]	chr10:6162573-6162514	hs|10p15.1	Agilent_HUMAN_G3V2	TCONS_l2_00003384	TCONS_l2_00003384	chr10	6162514	6162573	-	NA	NA	NA	NA	NA	NA	NA	Unknown
CUST_7166_PI429285431	0.9051161	A	1.4488679	A	0.685984650346765	0	lncRNA	7275-1_{1..278}	transcript_id "ENST00000463397.2" | genecode_v17	NA	NA	NA	NA	NA	NA	NA	NA	NA	NA	NA	gencode_v17	gencode_v17,ensembl.GRCh37.72,	>transcript_id "ENST00000463397.2" | genecode_v17	chr2	11724899	11725176	+	ENSG00000239899.2	ENST00000463397.2	RN7SL674P	RN7SL674P-201	GREB1	hg19_refFlat_DLGAP5:range=chr14:55615172-556558975'pad=0,hg19_refFlat_DLGAP5:range=chr14:55615172-556558975'pad=0 3'pad=0 strand=- repeatMasking=none,-78.70;hg19_refFlat_LOC100144595:range=chr2:155294103-1553023685'pad=0,hg19_refFlat_LOC100144595:range=chr2:155294103-1553023685'pad=0 3'pad=0 strand=- repeatMasking=none,-91.90;hg19_refFlat_PDLIM5:range=chr4:95376440-953777095'pad=0,hg19_refFlat_PD…	NA	inner
CUST_20948_PI429285431	0.9012609	A	1.4714289	A	0.673538351182842	0	lncRNA	22579-1_{1..696}	lnc-GDI2-1:1	NA	NA	NA	NA	NA	NA	NA	NA	NA	NA	NA	lncipedia2.1	lncipedia2.1,	>lnc-GDI2-1:1	chr10	5785810	5786505	-	lnc-GDI2-1	lnc-GDI2-1:1	ENSG00000226647.1	RP11-336A10.2	C10orf18	NA	chr10:5775810-5796030	inner
CUST_50976_PI429285431	4.8759594	P	4.6648083	P	1.15761145254304	0	lncRNA	54618-1_{1..240}	hg19_lincRNAsTranscripts_TCONS_l2_00005843 range=chr12:97205524-97211695 5'pad=0 3'pad=0 strand=+ repeatMasking=none	NA	NA	NA	NA	NA	NA	NA	NA	NA	NA	NA	UCSC	UCSC,	>hg19_lincRNAsTranscripts_TCONS_l2_00005843 range=chr12:97205524-97211695 5'pad=0 3'pad=0 strand=+ repeatMasking=none	chr12	97205524	97205763	+	NA	NA	NA	NA	C12orf63	NA	chr12:97195524-97216602	inter
CUST_37425_PI429285431	7.6645865	P	8.065175	P	0.757549202934002	0	lncRNA	38530-4_{9001..10463}	n345879|NULL|lincRNA|Homosapiens|HumanlincRNA|ScriptureReconstructionLincRNAsByLuo[unpublished]|linc_luo_1428|NULL|-1.2825800|-0.2416485	NA	NA	NA	NA	NA	NA	NA	NA	NA	NA	NA	NONCODERv3	NONCODERv3,	>n345879|NULL|lincRNA|Homosapiens|HumanlincRNA|ScriptureReconstructionLincRNAsByLuo[unpublished]|linc_luo_1428|NULL|-1.2825800|-0.2416485	chr11	3411167	3412629	+	NA	NA	NA	NA	ZNF195	hg19_refFlat_FAM122C:range=chrX:133941629-1339434035'pad=0,hg19_refFlat_FAM122C:range=chrX:133941629-1339434035'pad=0 3'pad=0 strand=+ repeatMasking=none,-81.20;hg19_refFlat_ZNF429:range=chr19:21688574-217208805'pad=0,hg19_refFlat_ZNF429:range=chr19:21688574-217208805'pad=0 3'pad=0 strand=+ repeatMasking=none,-78.50;hg19_refFlat_ADRA1A:range=chr8:26606107-267224865'pad=0,hg19_refFlat_ADRA1A:range…	NA	inter
CUST_25240_PI429285431	2.689852	A	2.676254	A	1.00946997447464	0	lncRNA	26770-1_{1..568}	lnc-MFN1-1:1	NA	NA	NA	NA	NA	NA	NA	NA	NA	NA	NA	lncipedia2.1	lncipedia2.1,	>lnc-MFN1-1:1	chr3	179116245	179116812	+	lnc-MFN1-1	lnc-MFN1-1:1	ENSG00000242539.1	AC007620.3	GNB4	hg19_refFlat_ZNF283:range=chr19:44337657-443527935'pad=0,hg19_refFlat_ZNF283:range=chr19:44337657-443527935'pad=0 3'pad=0 strand=+ repeatMasking=none,-79.70;hg19_refFlat_ZNF714:range=chr19:21281075-213011355'pad=0,hg19_refFlat_ZNF714:range=chr19:21281075-213011355'pad=0 3'pad=0 strand=+ repeatMasking=none,-64.80;hg19_refFlat_BCL2L11:range=chr2:111881323-1118878125'pad=0,hg19_refFlat_BCL2L11:range…	NA	inner
CUST_51316_PI429285431	3.1260867	P	2.8119078	A	1.24330383403188	0	lncRNA	54921-1_{1..376}	hg19_lincRNAsTranscripts_TCONS_l2_00008611 range=chr15:42953075-42955018 5'pad=0 3'pad=0 strand=+ repeatMasking=none	NA	NA	NA	NA	NA	NA	NA	NA	NA	NA	NA	UCSC	UCSC,	>hg19_lincRNAsTranscripts_TCONS_l2_00008611 range=chr15:42953075-42955018 5'pad=0 3'pad=0 strand=+ repeatMasking=none	chr15	42953075	42953450	+	NA	NA	NA	NA	STARD9	NA	chr15:42943075-42965018	inner
CUST_45971_PI429285431	4.4983974	P	3.0340393	A	2.75940668756114	0	lncRNA	50263-2_{3001..3266}	gi|223468605|ref|NR_026788.1| Homo sapiens family with sequence similarity 66, member C (FAM66C), non-coding RNA	NA	NA	NA	NA	NA	NA	NA	NA	NA	NA	NA	ncbi	gencode_v17,lncipedia2.1,NONCODERv3,ensembl.GRCh37.72,ncbi,	>gi|223468605|ref|NR_026788.1| Homo sapiens family with sequence similarity 66, member C (FAM66C), non-coding RNA	Chr12	8335805	8336070	+	440078	NR_026788.1	NA	NA	NA	NA	NA	inter
CUST_22901_PI429285431	0.9113731	A	2.485008	A	0.335960866629752	0	lncRNA	24478-1_{1..432}	lnc-TEX11-1:2	NA	NA	NA	NA	NA	NA	NA	NA	NA	NA	NA	lncipedia2.1	lncipedia2.1,	>lnc-TEX11-1:2	chrX	69675594	69676025	-	lnc-TEX11-1	lnc-TEX11-1:2	ENSG00000231651.1	DLG3-AS1	DLG3	NA	chrX:69665594-69685676	inner
LNCA_21_P0001970	0.9660772	A	0.9805014	A	0.990051721219758	0	lncRNA	ENST00000452813	NA	NA	NA	NA	XLOC_001864	NA	ENST00000452813	NA	NA	BROAD Institute lincRNA (XLOC_001864), lincRNA [TCONS_00003110]	chr2:218200777-218200836	hs|2q35	Agilent_HUMAN_G3V2	ENST00000452813	ENST00000452813	chr2	218200777	218200836	+	NA	NA	NA	NA	NA	NA	NA	Unknown
CUST_36879_PI429285431	7.2113557	P	7.2635713	P	0.964454043359631	0	lncRNA	38037-1_{1..569}	n345347|NULL|lincRNA|Homosapiens|HumanlincRNA|ScriptureReconstructionLincRNAsByLuo[unpublished]|linc_luo_896|NULL|-1.4361300|-0.1267162	NA	NA	NA	NA	NA	NA	NA	NA	NA	NA	NA	NONCODERv3	NONCODERv3,	>n345347|NULL|lincRNA|Homosapiens|HumanlincRNA|ScriptureReconstructionLincRNAsByLuo[unpublished]|linc_luo_896|NULL|-1.4361300|-0.1267162	chr17	46662875	46663443	+	NA	NA	NA	NA	HOXB6	NA	chr17:46673099-46673444	inter
CUST_50695_PI429285431	2.470038	A	2.269575	A	1.14906706264109	0	lncRNA	54366-1_{1..666}	hg19_lincRNAsTranscripts_TCONS_l2_00003561 range=chr10:49291426-49294910 5'pad=0 3'pad=0 strand=- repeatMasking=none	NA	NA	NA	NA	NA	NA	NA	NA	NA	NA	NA	UCSC	UCSC,	>hg19_lincRNAsTranscripts_TCONS_l2_00003561 range=chr10:49291426-49294910 5'pad=0 3'pad=0 strand=- repeatMasking=none	chr10	49291426	49292091	-	NA	NA	NA	NA	FRMPD2	NA	chr10:49281426-49304910	inter
CUST_29240_PI429285431	8.212721	P	8.629876	P	0.748900002711267	0	lncRNA	30991-1_{1..204}	n328264|AM055743|snoRNA|Homosapiens|U19-2smallnucleolarRNA|GENEBANK|NULL|NULL|-1.1046600|-0.1239125	NA	NA	NA	NA	NA	NA	NA	NA	NA	NA	NA	NONCODERv3	NONCODERv3,ensembl.GRCh37.72,ncbi,	>n328264|AM055743|snoRNA|Homosapiens|U19-2smallnucleolarRNA|GENEBANK|NULL|NULL|-1.1046600|-0.1239125	chr5	172447728	172447931	+	NA	NA	NA	NA	ATP6V0E1	NA	chr5:172437728-172457932	inner
CUST_2189_PI429285431	1.069134	A	1.0199692	A	1.03466576531712	0	lncRNA	2181-1_{1..525}	transcript_id "ENST00000506293.1" | genecode_v17	NA	NA	NA	NA	NA	NA	NA	NA	NA	NA	NA	gencode_v17	gencode_v17,lncipedia2.1,NONCODERv3,ensembl.GRCh37.72,	>transcript_id "ENST00000506293.1" | genecode_v17	chr5	71869947	71870471	-	ENSG00000248371.1	ENST00000506293.1	CTC-347C20.2	CTC-347C20.2-003	LOC389300	NA	chr5:71869991-71880655	inter
CUST_17835_PI429285431	0.93931293	A	0.9752021	A	0.975430392677326	0	lncRNA	19570-1_{1..431}	lnc-RBMX-3:1	NA	NA	NA	NA	NA	NA	NA	NA	NA	NA	NA	lncipedia2.1	lncipedia2.1,NONCODERv3,UCSC,	>lnc-RBMX-3:1	chrX	136018061	136018491	-	lnc-RBMX-3	lnc-RBMX-3:1	XLOC_008245	linc-RBMX-2	NA	NA	NA	inter
CUST_49522_PI429285431	8.398917	P	7.9794903	P	1.33739599304703	0	lncRNA	53314-1_{1..1234}	hg19_lincRNAsTranscripts_TCONS_l2_00024184 range=chr6:34187155-34188704 5'pad=0 3'pad=0 strand=+ repeatMasking=none	NA	NA	NA	NA	NA	NA	NA	NA	NA	NA	NA	UCSC	UCSC,	>hg19_lincRNAsTranscripts_TCONS_l2_00024184 range=chr6:34187155-34188704 5'pad=0 3'pad=0 strand=+ repeatMasking=none	chr6	34187155	34188388	+	NA	NA	NA	NA	HMGA1	hg19_refFlat_RORA:range=chr15:60789654-609195735'pad=0,hg19_refFlat_RORA:range=chr15:60789654-609195735'pad=0 3'pad=0 strand=- repeatMasking=none,-37.90chr6:34177155-34198704	NA	inter
LNCA_21_P0006246	8.887395	P	9.002268	P	0.923463599367597	0	lncRNA	TCONS_00016238	NA	NA	NA	NA	XLOC_007621	NA	NA	NA	NA	BROAD Institute lincRNA (XLOC_007621), lincRNA [TCONS_00016238]	chr9:141142545-141142604	hs|9q34.3	Agilent_HUMAN_G3V2	TCONS_00016238	TCONS_00016238	chr9	141142545	141142604	+	NA	NA	NA	NA	NA	NA	NA	Unknown
CUST_28743_PI429285431	1.0924528	A	0.9543745	A	1.10043833230189	0	lncRNA	30445-1_{1..774}	n326139|NULL|mRNAlikelncRNA|Homosapiens|vegalncRNA|GENCODE|OTTHUMT00000096169|http://vega.sanger.ac.uk/Homo_sapiens/Transcript/Summary?db=core;t=OTTHUMT00000096169|-0.8919050|-0.3121488	NA	NA	NA	NA	NA	NA	NA	NA	NA	NA	NA	NONCODERv3	NONCODERv3,	>n326139|NULL|mRNAlikelncRNA|Homosapiens|vegalncRNA|GENCODE|OTTHUMT00000096169|http://vega.sanger.ac.uk/Homo_sapiens/Transcript/Summary?db=core;t=OTTHUMT00000096169|-0.8919050|-0.3121488	chr1	241326798	241327571	-	NA	NA	NA	NA	RGS7	NA	chr1:241316798-241341658	inner
CUST_35502_PI429285431	3.9248207	P	3.6669161	P	1.19574072432243	0	lncRNA	36911-1_{1..592}	n342607|AF086388|mRNAlikelncRNA|Homosapiens|HumanlncRNA|JounralRNA|5108|NULL|-1.2963300|-0.3379414	NA	NA	NA	NA	NA	NA	NA	NA	NA	NA	NA	NONCODERv3	NONCODERv3,	>n342607|AF086388|mRNAlikelncRNA|Homosapiens|HumanlncRNA|JounralRNA|5108|NULL|-1.2963300|-0.3379414	chr10	88964455	88965046	-	NA	NA	NA	NA	NA	NA	NA	inter
CUST_37346_PI429285431	2.589108	A	2.7331944	A	0.904952265554413	0	lncRNA	38450-1_{1..1098}	n345789|NULL|lincRNA|Homosapiens|HumanlincRNA|ScriptureReconstructionLincRNAsByLuo[unpublished]|linc_luo_1338|NULL|-1.4764200|-0.2505085	NA	NA	NA	NA	NA	NA	NA	NA	NA	NA	NA	NONCODERv3	NONCODERv3,	>n345789|NULL|lincRNA|Homosapiens|HumanlincRNA|ScriptureReconstructionLincRNAsByLuo[unpublished]|linc_luo_1338|NULL|-1.4764200|-0.2505085	chr17	32484928	32486025	+	NA	NA	NA	NA	ACCN1	NA	chr17:32474928-32483825	inter
CUST_1969_PI429285431	0.92037165	A	0.95548475	A	0.97595524781808	0	lncRNA	1961-2_{3001..4365}	transcript_id "ENST00000508313.1" | genecode_v17	NA	NA	NA	NA	NA	NA	NA	NA	NA	NA	NA	gencode_v17	gencode_v17,lncipedia2.1,NONCODERv3,ensembl.GRCh37.72,ncbi,	>transcript_id "ENST00000508313.1" | genecode_v17	chr4	170841912	170843276	-	ENSG00000248319.1	ENST00000508313.1	RP11-205M3.3	RP11-205M3.3-001	NA	hg19_refFlat_STAP2:range=chr19:4324130-43387505'pad=0,hg19_refFlat_STAP2:range=chr19:4324130-43387505'pad=0 3'pad=0 strand=- repeatMasking=none,-80.90;hg19_refFlat_SUGT1:range=chr13:53227056-532619705'pad=0,hg19_refFlat_SUGT1:range=chr13:53227056-532619705'pad=0 3'pad=0 strand=+ repeatMasking=none,-80.80;hg19_refFlat_ZNF701:range=chr19:53075495-530867105'pad=0,hg19_refFlat_ZNF701:range=chr19:5307…	NA	inter
CUST_23443_PI429285431	3.7732265	P	4.19778	P	0.745069287536926	0	lncRNA	25010-2_{3001..4934}	lnc-PARN-7:2	NA	NA	NA	NA	NA	NA	NA	NA	NA	NA	NA	lncipedia2.1	lncipedia2.1,	>lnc-PARN-7:2	chr16	14027534	14029467	-	lnc-PARN-7	lnc-PARN-7:2	ENSG00000262732.1	CTD-2135D7.2	ERCC4	hg19_refFlat_ISY1:range=chr3:128848924-1288798185'pad=0,hg19_refFlat_ISY1:range=chr3:128848924-1288798185'pad=0 3'pad=0 strand=- repeatMasking=none,-83.30;hg19_refFlat_CYB561D1:range=chr1:110036762-1100388815'pad=0,hg19_refFlat_CYB561D1:range=chr1:110036762-1100388815'pad=0 3'pad=0 strand=+ repeatMasking=none,-80.00;hg19_refFlat_CYB561D1:range=chr1:110036762-1100383975'pad=0,hg19_refFlat_CYB561D1…	NA	inner
CUST_3090_PI429285431	0.95909804	A	0.9948711	A	0.975508899761187	0	lncRNA	3069-1_{1..494}	transcript_id "ENST00000518428.1" | genecode_v17	NA	NA	NA	NA	NA	NA	NA	NA	NA	NA	NA	gencode_v17	gencode_v17,lncipedia2.1,ensembl.GRCh37.72,	>transcript_id "ENST00000518428.1" | genecode_v17	chr8	40757535	40758028	-	ENSG00000254383.1	ENST00000518428.1	RP11-465K16.1	RP11-465K16.1-001	ZMAT4	NA	chr8:40747535-40755343	inter
CUST_39640_PI429285431	0.9062387	A	0.9076531	A	0.999020093050503	0	lncRNA	40579-1_{1..757}	n405216|NULL|lncRNA|Homosapiens||GENCODE|OTTHUMT00000140107||-1.4743600|-0.1955566	NA	NA	NA	NA	NA	NA	NA	NA	NA	NA	NA	NONCODERv3	NONCODERv3,	>n405216|NULL|lncRNA|Homosapiens||GENCODE|OTTHUMT00000140107||-1.4743600|-0.1955566	chr7	27245386	27246142	-	NA	NA	NA	NA	HOXA13	NA	chr7:27236499-27239725	inter
CUST_42273_PI429285431	0.9249583	A	0.9357095	A	0.992575534558903	0	lncRNA	44883-1_{1..66}	ENST00000516693 ncrna:snoRNA chromosome:GRCh37:2:33216326:33216391:-1 gene:ENSG00000252502 gene_biotype:snoRNA transcript_biotype:snoRNA	NA	NA	NA	NA	NA	NA	NA	NA	NA	NA	NA	ensembl.GRCh37.72	ensembl.GRCh37.72,	>ENST00000516693 ncrna:snoRNA chromosome:GRCh37:2:33216326:33216391:-1 gene:ENSG00000252502 gene_biotype:snoRNA transcript_biotype:snoRNA	chr2	33216326	33216391	-	ENSG00000252502	ENST00000516693	NA	NA	LTBP1	NA	chr2:33206326-33226391	inner
CUST_36316_PI429285431	0.91371155	A	0.9356367	A	0.984917541127329	0	lncRNA	37548-1_{1..553}	n344843|NULL|lincRNA|Homosapiens|HumanlincRNA|ScriptureReconstructionLincRNAsByLuo[unpublished]|linc_luo_392|NULL|-1.3297300|-0.4734363	NA	NA	NA	NA	NA	NA	NA	NA	NA	NA	NA	NONCODERv3	NONCODERv3,	>n344843|NULL|lincRNA|Homosapiens|HumanlincRNA|ScriptureReconstructionLincRNAsByLuo[unpublished]|linc_luo_392|NULL|-1.3297300|-0.4734363	chr5	106300100	106300652	+	NA	NA	NA	NA	NA	NA	NA	inter
CUST_24711_PI429285431	1.3968984	A	2.3369732	A	0.521205856546735	0	lncRNA	26257-1_{1..486}	lnc-BAG2-2:6	NA	NA	NA	NA	NA	NA	NA	NA	NA	NA	NA	lncipedia2.1	lncipedia2.1,	>lnc-BAG2-2:6	chr6	57398132	57398617	+	lnc-BAG2-2	lnc-BAG2-2:6	ENSG00000146143.12	PRIM2	PRIM2	NA	chr6:57388132-57408317	inner
CUST_10600_PI429285431	4.375006	P	4.5435	P	0.889771010404682	0	lncRNA	12128-2_{3001..4116}	lnc-MBP-2:1	NA	NA	NA	NA	NA	NA	NA	NA	NA	NA	NA	lncipedia2.1	lncipedia2.1,NONCODERv3,UCSC,	>lnc-MBP-2:1	chr18	74520679	74521794	-	lnc-MBP-2	lnc-MBP-2:1	XLOC_012894	linc-ZNF516-3	NA	hg19_refFlat_TCF4:range=chr18:52895456-533031285'pad=0,hg19_refFlat_TCF4:range=chr18:52895456-533031285'pad=0 3'pad=0 strand=- repeatMasking=none,-84.10;hg19_refFlat_ZNF829:range=chr19:37382394-374068565'pad=0,hg19_refFlat_ZNF829:range=chr19:37382394-374068565'pad=0 3'pad=0 strand=- repeatMasking=none,-72.00;hg19_refFlat_NANOGNB:range=chr12:7917882-79264475'pad=0,hg19_refFlat_NANOGNB:range=chr12:…	NA	inter
CUST_10298_PI429285431	0.9532859	A	1.391061	A	0.738272282252212	0	lncRNA	11825-1_{1..701}	lnc-DLL1-5:1	NA	NA	NA	NA	NA	NA	NA	NA	NA	NA	NA	lncipedia2.1	lncipedia2.1,NONCODERv3,UCSC,	>lnc-DLL1-5:1	chr6	170441507	170442207	-	lnc-DLL1-5	lnc-DLL1-5:1	XLOC_005943	linc-TCTE3-8	NA	NA	NA	inter
CUST_32950_PI429285431	2.0418258	A	2.3341386	A	0.816591921363146	0	lncRNA	34570-1_{1..1065}	n339625|AL080086|mRNAlikelncRNA|Homosapiens|HumanlncRNA|JounralRNA|2069|NULL|-0.4386800|-0.1238392	NA	NA	NA	NA	NA	NA	NA	NA	NA	NA	NA	NONCODERv3	lncipedia2.1,NONCODERv3,	>n339625|AL080086|mRNAlikelncRNA|Homosapiens|HumanlncRNA|JounralRNA|2069|NULL|-0.4386800|-0.1238392	chr20	31037557	31038621	+	NA	NA	NA	NA	C20orf112	hg19_refFlat_C20orf112:range=chr20:31035399-311726925'pad=0,hg19_refFlat_C20orf112:range=chr20:31035399-311726925'pad=0 3'pad=0 strand=- repeatMasking=none,-97.60;hg19_refFlat_C20orf112:range=chr20:31035399-310625125'pad=0,hg19_refFlat_C20orf112:range=chr20:31035399-310625125'pad=0 3'pad=0 strand=- repeatMasking=none,-97.60chr20:31030862-31051410	NA	inner
CUST_40425_PI429285431	6.325326	P	7.090931	P	0.588206650044241	0	lncRNA	41208-3_{6001..6807}	n409293|NR_033579|lncRNA|Homosapiens||RefGeneNoncode|NR_033579||13.8952000|-0.1150642	NA	NA	NA	NA	NA	NA	NA	NA	NA	NA	NA	NONCODERv3	NONCODERv3,ncbi,	>n409293|NR_033579|lncRNA|Homosapiens||RefGeneNoncode|NR_033579||13.8952000|-0.1150642	chr15	82759446	82760252	+	NA	NA	NA	NA	NA	hg19_refFlat_GOLGA6L9:range=chr15:83098810-831051365'pad=0,hg19_refFlat_GOLGA6L9:range=chr15:83098810-831051365'pad=0 3'pad=0 strand=+ repeatMasking=none,-63.00;hg19_refFlat_GOLGA6L9:range=chr15:82722285-827286115'pad=0,hg19_refFlat_GOLGA6L9:range=chr15:82722285-827286115'pad=0 3'pad=0 strand=+ repeatMasking=none,-63.00;hg19_refFlat_GOLGA6L10:range=chr15:83011415-830180985'pad=0,hg19_refFlat_GOLG…	NA	inter
CUST_9392_PI429285431	0.9163041	A	0.9095239	A	1.00471073731391	0	lncRNA	10896-1_{1..389}	lnc-SLMO1-1:1	NA	NA	NA	NA	NA	NA	NA	NA	NA	NA	NA	lncipedia2.1	lncipedia2.1,NONCODERv3,UCSC,	>lnc-SLMO1-1:1	chr18	12438889	12439277	+	lnc-SLMO1-1	lnc-SLMO1-1:1	XLOC_012632	linc-PSMG2	SPIRE1	NA	chr18:12446511-12449075	inter
CUST_30026_PI429285431	0.9228945	A	0.9265768	A	0.99745087867877	0	lncRNA	31794-1_{1..1084}	n334487|U21915|mRNAlikelncRNA|Homosapiens|NULL|H-invitationalv7.5|HIT000218664_05|http://h-invitational.jp/hinv/spsoup/transcript_view?hit_id=HIT000218664_05|-1.0691500|-0.3194917	NA	NA	NA	NA	NA	NA	NA	NA	NA	NA	NA	NONCODERv3	NONCODERv3,	>n334487|U21915|mRNAlikelncRNA|Homosapiens|NULL|H-invitationalv7.5|HIT000218664_05|http://h-invitational.jp/hinv/spsoup/transcript_view?hit_id=HIT000218664_05|-1.0691500|-0.3194917	chr5	69733321	69734404	-	NA	NA	NA	NA	NA	hg19_refFlat_GTF2H2C:range=chr5:68860960-688880255'pad=0,hg19_refFlat_GTF2H2C:range=chr5:68860960-688880255'pad=0 3'pad=0 strand=+ repeatMasking=none,-79.10;hg19_refFlat_GTF2H2:range=chr5:70331504-703585905'pad=0,hg19_refFlat_GTF2H2:range=chr5:70331504-703585905'pad=0 3'pad=0 strand=- repeatMasking=none,-79.10;hg19_refFlat_GTF2H2D:range=chr5:68860960-688880255'pad=0,hg19_refFlat_GTF2H2D:range=chr…	NA	inter
CUST_26226_PI429285431	1.2367165	A	0.9588516	A	1.21239927960433	0	lncRNA	27733-1_{1..481}	lnc-TECRL-4:1	NA	NA	NA	NA	NA	NA	NA	NA	NA	NA	NA	lncipedia2.1	lncipedia2.1,	>lnc-TECRL-4:1	chr4	63031232	63031712	-	lnc-TECRL-4	lnc-TECRL-4:1	ENSG00000248692.1	RP11-84A1.3	NA	NA	NA	inter
CUST_6759_PI429285431	2.1987498	A	2.3710642	A	0.88741792522395	0	lncRNA	6707-1_{1..695}	transcript_id "ENST00000435315.1" | genecode_v17	NA	NA	NA	NA	NA	NA	NA	NA	NA	NA	NA	gencode_v17	gencode_v17,lncipedia2.1,NONCODERv3,ensembl.GRCh37.72,	>transcript_id "ENST00000435315.1" | genecode_v17	chr21	16134031	16134725	+	ENSG00000226751.1	ENST00000435315.1	AF127936.5	AF127936.5-001	NA	NA	NA	inter
LNCA_21_P0011865	1.0010078	A	0.92893004	A	1.0512295679144	0	lncRNA	TCONS_l2_00014030	NA	NA	NA	NA	XLOC_l2_007595	NA	NA	NA	NA	BROAD Institute lincRNA (XLOC_l2_007595), lincRNA [TCONS_l2_00014030]	chr2:151424544-151424603	hs|2q23.3	Agilent_HUMAN_G3V2	TCONS_l2_00014030	TCONS_l2_00014030	chr2	151424544	151424603	+	NA	NA	NA	NA	NA	NA	NA	Unknown
LNCA_21_P0014261	3.872451	P	4.019062	P	0.903370056826754	0	lncRNA	XR_109038	XR_109038	XR_109038	NA	NA	LOC100507128	uncharacterized LOC100507128	NA	THC2643198	NA	PREDICTED: Homo sapiens hypothetical LOC100507128 (LOC100507128), miscRNA [XR_109038]	chr11:34181451-34181510	hs|11p13	Agilent_HUMAN_G3V2	XR_109038	XR_109038	chr11	34181451	34181510	+	NA	NA	NA	NA	NA	NA	NA	Unknown
CUST_27611_PI429285431	0.9268586	A	0.917104	A	1.00678428317776	0	lncRNA	29187-1_{1..666}	n324812|NULL|mRNAlikelncRNA|Homosapiens|vegalncRNA|GENCODE|OTTHUMT00000140453|http://vega.sanger.ac.uk/Homo_sapiens/Transcript/Summary?db=core;t=OTTHUMT00000140453|-1.0248400|-0.2422119	NA	NA	NA	NA	NA	NA	NA	NA	NA	NA	NA	NONCODERv3	NONCODERv3,	>n324812|NULL|mRNAlikelncRNA|Homosapiens|vegalncRNA|GENCODE|OTTHUMT00000140453|http://vega.sanger.ac.uk/Homo_sapiens/Transcript/Summary?db=core;t=OTTHUMT00000140453|-1.0248400|-0.2422119	chr21	33776675	33777340	-	NA	NA	NA	NA	C21orf63	hg19_refFlat_TCF4:range=chr18:52895456-533031285'pad=0,hg19_refFlat_TCF4:range=chr18:52895456-533031285'pad=0 3'pad=0 strand=- repeatMasking=none,-87.70;hg19_refFlat_MLLT10:range=chr10:21823574-218456065'pad=0,hg19_refFlat_MLLT10:range=chr10:21823574-218456065'pad=0 3'pad=0 strand=+ repeatMasking=none,-72.70;hg19_refFlat_CAGE1:range=chr6:7329398-73874065'pad=0,hg19_refFlat_CAGE1:range=chr6:732939…	NA	inter
CUST_49747_PI429285431	2.9608846	P	0.9742559	A	3.96309815686366	0	lncRNA	53516-1_{1..2271}	hg19_lincRNAsTranscripts_TCONS_l2_00026542 range=chr7:45763436-45808600 5'pad=0 3'pad=0 strand=- repeatMasking=none	NA	NA	NA	NA	NA	NA	NA	NA	NA	NA	NA	UCSC	UCSC,	>hg19_lincRNAsTranscripts_TCONS_l2_00026542 range=chr7:45763436-45808600 5'pad=0 3'pad=0 strand=- repeatMasking=none	chr7	45763436	45765706	-	NA	NA	NA	NA	ADCY1	NA	chr7:45753436-45762715	inter
CUST_24744_PI429285431	3.5292685	P	3.5910144	M	0.958103952965085	0	lncRNA	26289-1_{1..694}	lnc-KIF23-1:1	NA	NA	NA	NA	NA	NA	NA	NA	NA	NA	NA	lncipedia2.1	lncipedia2.1,ensembl.GRCh37.72,	>lnc-KIF23-1:1	chr15	69684326	69685019	+	lnc-KIF23-1	lnc-KIF23-1:1	ENSG00000259645.1	RP11-253M7.6	PAQR5	hg19_refFlat_FAM122C:range=chrX:133941629-1339434035'pad=0,hg19_refFlat_FAM122C:range=chrX:133941629-1339434035'pad=0 3'pad=0 strand=+ repeatMasking=none,-81.50chr15:69674326-69694488	NA	inner
CUST_39084_PI429285431	0.91853094	A	0.9128528	A	1.00394354211159	0	lncRNA	40060-1_{1..2431}	n385617|NULL|lncRNA|Homosapiens||UCSCGeneNoncode|uc004aqt.1||2.0387300|-0.2178697	NA	NA	NA	NA	NA	NA	NA	NA	NA	NA	NA	NONCODERv3	gencode_v17,lncipedia2.1,NONCODERv3,ensembl.GRCh37.72,ncbi,	>n385617|NULL|lncRNA|Homosapiens||UCSCGeneNoncode|uc004aqt.1||2.0387300|-0.2178697	chr9	93224713	93227143	-	NA	NA	NA	NA	NA	NA	NA	inter
CUST_47719_PI429285431	1.1149698	A	0.90755415	A	1.15461802270404	0	lncRNA	51679-3_{6001..6594}	gi|385137103|ref|NR_047641.1| Homo sapiens ubiquitously transcribed tetratricopeptide repeat gene, Y-linked (UTY), transcript variant 71, non-coding RNA	NA	NA	NA	NA	NA	NA	NA	NA	NA	NA	NA	ncbi	ncbi,	>gi|385137103|ref|NR_047641.1| Homo sapiens ubiquitously transcribed tetratricopeptide repeat gene, Y-linked (UTY), transcript variant 71, non-coding RNA	ChrY	15366259	15366852	-	7404	NR_047641.1	NA	NA	NA	NA	NA	inter
CUST_2819_PI429285431	4.151963	P	3.9418871	P	1.1567490387222	0	lncRNA	2802-1_{1..542}	transcript_id "ENST00000443714.1" | genecode_v17	NA	NA	NA	NA	NA	NA	NA	NA	NA	NA	NA	gencode_v17	gencode_v17,lncipedia2.1,ensembl.GRCh37.72,	>transcript_id "ENST00000443714.1" | genecode_v17	chr7	45500311	45500852	+	ENSG00000225537.1	ENST00000443714.1	AC073325.1	AC073325.1-001	NA	NA	NA	inter
CUST_26475_PI429285431	6.3307548	P	6.556249	P	0.85530198894497	0	lncRNA	27983-1_{1..595}	lnc-CALML5-1:1	NA	NA	NA	NA	NA	NA	NA	NA	NA	NA	NA	lncipedia2.1	lncipedia2.1,	>lnc-CALML5-1:1	chr10	5567634	5568228	-	lnc-CALML5-1	lnc-CALML5-1:1	ENSG00000256462.1	RP11-116G8.5	CALML3	hg19_refFlat_CALML3:range=chr10:5567049-55674985'pad=0,hg19_refFlat_CALML3:range=chr10:5567049-55674985'pad=0 3'pad=0 strand=+ repeatMasking=none,-101.70chr10:5566924-5568225	NA	inner
CUST_6855_PI429285431	4.88209	P	4.8684826	P	1.00947655178198	0	lncRNA	6804-1_{1..1133}	transcript_id "ENST00000457669.1" | genecode_v17	NA	NA	NA	NA	NA	NA	NA	NA	NA	NA	NA	gencode_v17	gencode_v17,lncipedia2.1,NONCODERv3,ensembl.GRCh37.72,	>transcript_id "ENST00000457669.1" | genecode_v17	chr21	38004979	38006111	-	ENSG00000231324.1	ENST00000457669.1	AP000696.2	AP000696.2-001	NA	NA	NA	inter
CUST_6734_PI429285431	3.4462473	P	3.4007604	P	1.03203142428816	0	lncRNA	6682-1_{1..298}	transcript_id "ENST00000437350.1" | genecode_v17	NA	NA	NA	NA	NA	NA	NA	NA	NA	NA	NA	gencode_v17	gencode_v17,lncipedia2.1,NONCODERv3,ensembl.GRCh37.72,	>transcript_id "ENST00000437350.1" | genecode_v17	chr20	55171366	55171663	+	ENSG00000225657.2	ENST00000437350.1	RP5-843L14.1	RP5-843L14.1-002	NA	NA	NA	inter
CUST_15097_PI429285431	5.289386	P	5.559935	P	0.829004018416075	0	lncRNA	16761-1_{1..203}	lnc-APOL3-2:1	NA	NA	NA	NA	NA	NA	NA	NA	NA	NA	NA	lncipedia2.1	lncipedia2.1,NONCODERv3,UCSC,	>lnc-APOL3-2:1	chr22	36525860	36526062	-	lnc-APOL3-2	lnc-APOL3-2:1	XLOC_014361	linc-RBFOX2-2	NA	NA	NA	inter
CUST_31685_PI429285431	6.2135534	P	6.424999	P	0.863671387141568	0	lncRNA	33432-1_{1..654}	n338211|BC031683|mRNAlikelncRNA|Homosapiens|HumanlncRNA|JounralRNA|603|NULL|-0.9513690|-0.2015706	NA	NA	NA	NA	NA	NA	NA	NA	NA	NA	NA	NONCODERv3	lncipedia2.1,NONCODERv3,	>n338211|BC031683|mRNAlikelncRNA|Homosapiens|HumanlncRNA|JounralRNA|603|NULL|-0.9513690|-0.2015706	chr14	21852450	21853103	+	NA	NA	NA	NA	CHD8	NA	chr14:21853353-21863079	inter
CUST_9717_PI429285431	1.5200099	A	1.4550374	A	1.04606499998484	0	lncRNA	11233-1_{1..762}	lnc-NDUFS6-5:4	NA	NA	NA	NA	NA	NA	NA	NA	NA	NA	NA	lncipedia2.1	lncipedia2.1,NONCODERv3,UCSC,	>lnc-NDUFS6-5:4	chr5	1959061	1959822	+	lnc-NDUFS6-5	lnc-NDUFS6-5:4	XLOC_004250	linc-C5orf38-5	NA	NA	NA	inter
CUST_14531_PI429285431	0.9542267	A	1.1992533	A	0.84380023823828	0	lncRNA	16199-1_{1..1845}	lnc-PTPN23-2:1	NA	NA	NA	NA	NA	NA	NA	NA	NA	NA	NA	lncipedia2.1	lncipedia2.1,NONCODERv3,UCSC,	>lnc-PTPN23-2:1	chr3	47578358	47580202	+	lnc-PTPN23-2	lnc-PTPN23-2:1	XLOC_002639	linc-DHX30	NA	hg19_refFlat_TCTN1:range=chr12:111051988-1110856975'pad=0,hg19_refFlat_TCTN1:range=chr12:111051988-1110856975'pad=0 3'pad=0 strand=+ repeatMasking=none,-45.90;hg19_refFlat_ST6GAL2:range=chr2:107429598-1074604335'pad=0,hg19_refFlat_ST6GAL2:range=chr2:107429598-1074604335'pad=0 3'pad=0 strand=- repeatMasking=none,-82.50;hg19_refFlat_DHRS4L2:range=chr14:24456439-244735795'pad=0,hg19_refFlat_DHRS4L2:…	NA	inter
CUST_47435_PI429285431	0.90592414	A	0.8993958	A	1.00453535419239	0	lncRNA	51470-1_{1..3000}	gi|345842381|ref|NR_002733.2| Homo sapiens DiGeorge syndrome critical region gene 5 (non-protein coding) (DGCR5), transcript variant 1, non-coding RNA	NA	NA	NA	NA	NA	NA	NA	NA	NA	NA	NA	ncbi	ncbi,	>gi|345842381|ref|NR_002733.2| Homo sapiens DiGeorge syndrome critical region gene 5 (non-protein coding) (DGCR5), transcript variant 1, non-coding RNA	Chr22	18958011	18961010	+	26220	NR_002733.2	NA	NA	NA	NA	NA	inter
CUST_12500_PI429285431	2.0884593	A	0.98151505	A	2.15388951812149	0	lncRNA	14112-1_{1..332}	lnc-OLFML3-1:1	NA	NA	NA	NA	NA	NA	NA	NA	NA	NA	NA	lncipedia2.1	lncipedia2.1,NONCODERv3,	>lnc-OLFML3-1:1	chr1	114804828	114805159	+	lnc-OLFML3-1	lnc-OLFML3-1:1	XLOC_000352	linc-SYCP1-4	NA	NA	NA	inter
CUST_38717_PI429285431	2.518626	A	2.8569844	A	0.790940788142766	0	lncRNA	39711-1_{1..1150}	n384190|NULL|lncRNA|Homosapiens||UCSCGeneNoncode|uc003bho.3||0.0445858|-0.2546019	NA	NA	NA	NA	NA	NA	NA	NA	NA	NA	NA	NONCODERv3	NONCODERv3,	>n384190|NULL|lncRNA|Homosapiens||UCSCGeneNoncode|uc003bho.3||0.0445858|-0.2546019	chr22	46726771	46727920	+	NA	NA	NA	NA	TRMU	hg19_refFlat_NXNL2:range=chr9:91150350-911861075'pad=0,hg19_refFlat_NXNL2:range=chr9:91150350-911861075'pad=0 3'pad=0 strand=+ repeatMasking=none,-86.80;hg19_refFlat_ZNF701:range=chr19:53075495-530867105'pad=0,hg19_refFlat_ZNF701:range=chr19:53075495-530867105'pad=0 3'pad=0 strand=+ repeatMasking=none,-89.10;hg19_refFlat_LOC100506688:range=chr5:989429-9899595'pad=0,hg19_refFlat_LOC100506688:range…	NA	inter
CUST_50870_PI429285431	4.014989	P	4.766714	P	0.59389302744938	0	lncRNA	54514-1_{1..1955}	hg19_lincRNAsTranscripts_TCONS_l2_00004768 range=chr11:112161098-112164809 5'pad=0 3'pad=0 strand=+ repeatMasking=none	NA	NA	NA	NA	NA	NA	NA	NA	NA	NA	NA	UCSC	UCSC,	>hg19_lincRNAsTranscripts_TCONS_l2_00004768 range=chr11:112161098-112164809 5'pad=0 3'pad=0 strand=+ repeatMasking=none	chr11	112161098	112163052	+	NA	NA	NA	NA	NA	NA	NA	inter
CUST_34700_PI429285431	5.6547966	P	5.856152	P	0.869733072350566	0	lncRNA	36149-2_{3001..5340}	n341605|BX648371|mRNAlikelncRNA|Homosapiens|HumanlncRNA|JounralRNA|4076|NULL|0.1551040|-0.3775873	NA	NA	NA	NA	NA	NA	NA	NA	NA	NA	NA	NONCODERv3	lncipedia2.1,NONCODERv3,ncbi,	>n341605|BX648371|mRNAlikelncRNA|Homosapiens|HumanlncRNA|JounralRNA|4076|NULL|0.1551040|-0.3775873	chr8	126956372	126958711	-	NA	NA	NA	NA	NA	hg19_refFlat_TCF4:range=chr18:52895456-533031285'pad=0,hg19_refFlat_TCF4:range=chr18:52895456-533031285'pad=0 3'pad=0 strand=- repeatMasking=none,-81.80;hg19_refFlat_ZNF429:range=chr19:21688574-217208805'pad=0,hg19_refFlat_ZNF429:range=chr19:21688574-217208805'pad=0 3'pad=0 strand=+ repeatMasking=none,-84.80;hg19_refFlat_CYB561D1:range=chr1:110036762-1100384895'pad=0,hg19_refFlat_CYB561D1:range=c…	NA	inter
CUST_22922_PI429285431	1.9371111	A	1.8949263	A	1.02967196937526	0	lncRNA	24498-1_{1..392}	lnc-GABPA-2:1	NA	NA	NA	NA	NA	NA	NA	NA	NA	NA	NA	lncipedia2.1	lncipedia2.1,	>lnc-GABPA-2:1	chr21	27547928	27548319	+	lnc-GABPA-2	lnc-GABPA-2:1	ENSG00000224541.1	AP001439.2	APP	NA	chr21:27537928-27543446	inter
CUST_40241_PI429285431	0.9085176	A	0.9089606	A	0.999692982938399	0	lncRNA	41059-1_{1..2345}	n408145|NR_028102|lncRNA|Homosapiens||RefGeneNoncode|NR_028102||8.5184500|-0.3387643	NA	NA	NA	NA	NA	NA	NA	NA	NA	NA	NA	NONCODERv3	NONCODERv3,ncbi,	>n408145|NR_028102|lncRNA|Homosapiens||RefGeneNoncode|NR_028102||8.5184500|-0.3387643	chr2	39963199	39965543	-	NA	NA	NA	NA	THUMPD2	NA	chr2:39963200-40006416	inter
CUST_20961_PI429285431	0.9243868	A	0.9255774	A	0.999175079401056	0	lncRNA	22592-1_{1..568}	lnc-NPY2R-1:1	NA	NA	NA	NA	NA	NA	NA	NA	NA	NA	NA	lncipedia2.1	lncipedia2.1,	>lnc-NPY2R-1:1	chr4	156267449	156268016	+	lnc-NPY2R-1	lnc-NPY2R-1:1	ENSG00000250910.1	RP11-27G13.2	MAP9	NA	chr4:156263810-156277711	inner
CUST_14925_PI429285431	3.5731807	P	3.7487216	P	0.885435486459518	0	lncRNA	16587-1_{1..272}	lnc-PGPEP1L-1:2	NA	NA	NA	NA	NA	NA	NA	NA	NA	NA	NA	lncipedia2.1	lncipedia2.1,NONCODERv3,UCSC,	>lnc-PGPEP1L-1:2	chr15	99640926	99641197	-	lnc-PGPEP1L-1	lnc-PGPEP1L-1:2	XLOC_011607	linc-PGPEP1L	SYNM	NA	chr15:99645286-99651040	inter
CUST_2273_PI429285431	1.2089952	A	0.9192917	A	1.22238902875648	0	lncRNA	2265-1_{1..705}	transcript_id "ENST00000513288.1" | genecode_v17	NA	NA	NA	NA	NA	NA	NA	NA	NA	NA	NA	gencode_v17	gencode_v17,lncipedia2.1,NONCODERv3,ensembl.GRCh37.72,	>transcript_id "ENST00000513288.1" | genecode_v17	chr5	97217132	97217836	+	ENSG00000248202.1	ENST00000513288.1	RP11-455B3.1	RP11-455B3.1-001	NA	NA	NA	inter
CUST_9954_PI429285431	5.272159	P	5.2585344	P	1.00948858696592	0	lncRNA	11478-1_{1..644}	lnc-FAAH2-3:1	NA	NA	NA	NA	NA	NA	NA	NA	NA	NA	NA	lncipedia2.1	lncipedia2.1,NONCODERv3,UCSC,	>lnc-FAAH2-3:1	chrX	57000998	57001641	+	lnc-FAAH2-3	lnc-FAAH2-3:1	XLOC_007995	linc-FAAH2-3	SPIN3	NA	chrX:57002803-57011229	inter
CUST_20349_PI429285431	1.0960135	A	0.90666056	A	1.14025218914762	0	lncRNA	21991-1_{1..493}	lnc-CDS1-1:1	NA	NA	NA	NA	NA	NA	NA	NA	NA	NA	NA	lncipedia2.1	lncipedia2.1,	>lnc-CDS1-1:1	chr4	85731204	85731696	+	lnc-CDS1-1	lnc-CDS1-1:1	ENSG00000251260.1	WDFY3-AS1	WDFY3	hg19_refFlat_WDFY3:range=chr4:85594021-857817445'pad=0,hg19_refFlat_WDFY3:range=chr4:85594021-857817445'pad=0 3'pad=0 strand=- repeatMasking=none,-91.50chr4:85721204-85741544	NA	inner
CUST_9785_PI429285431	4.455764	P	5.0536823	P	0.660706617667836	0	lncRNA	11301-1_{1..383}	lnc-SYF2-1:4	NA	NA	NA	NA	NA	NA	NA	NA	NA	NA	NA	lncipedia2.1	lncipedia2.1,NONCODERv3,UCSC,	>lnc-SYF2-1:4	chr1	25593202	25593584	-	lnc-SYF2-1	lnc-SYF2-1:4	XLOC_000746	linc-C1orf63	RHD	NA	chr1:25598981-25603294	inter
CUST_23163_PI429285431	3.0187354	P	3.083911	P	0.955828970217821	0	lncRNA	24734-1_{1..248}	lnc-NSUN6-4:1	NA	NA	NA	NA	NA	NA	NA	NA	NA	NA	NA	lncipedia2.1	lncipedia2.1,	>lnc-NSUN6-4:1	chr10	18550095	18550342	-	lnc-NSUN6-4	lnc-NSUN6-4:1	ENSG00000235020.1	RP11-109I13.2	CACNB2	NA	chr10:18540095-18560123	inner
CUST_25319_PI429285431	7.801119	P	7.9140644	P	0.924698273430742	0	lncRNA	26849-1_{1..461}	lnc-ZSCAN10-3:9	NA	NA	NA	NA	NA	NA	NA	NA	NA	NA	NA	lncipedia2.1	lncipedia2.1,	>lnc-ZSCAN10-3:9	chr16	3179462	3179922	-	lnc-ZSCAN10-3	lnc-ZSCAN10-3:9	ENSG00000263072.1	RP11-473M20.14	ZNF213	NA	chr16:3185057-3189555	inter
CUST_50713_PI429285431	1.8416808	A	1.0869021	A	1.68737274044583	0	lncRNA	54382-3_{6001..6240}	hg19_lincRNAsTranscripts_TCONS_l2_00003131 range=chr10:82003045-82009394 5'pad=0 3'pad=0 strand=+ repeatMasking=none	NA	NA	NA	NA	NA	NA	NA	NA	NA	NA	NA	UCSC	UCSC,	>hg19_lincRNAsTranscripts_TCONS_l2_00003131 range=chr10:82003045-82009394 5'pad=0 3'pad=0 strand=+ repeatMasking=none	chr10	82009045	82009284	+	NA	NA	NA	NA	NA	hg19_refFlat_EIF5A:range=chr17:7210366-72149595'pad=0,hg19_refFlat_EIF5A:range=chr17:7210366-72149595'pad=0 3'pad=0 strand=+ repeatMasking=none,-92.10;hg19_refFlat_EIF5AL1:range=chr10:81272406-812728705'pad=0,hg19_refFlat_EIF5AL1:range=chr10:81272406-812728705'pad=0 3'pad=0 strand=+ repeatMasking=none,-93.90;hg19_refFlat_EIF5A:range=chr17:7212955-72149595'pad=0,hg19_refFlat_EIF5A:range=chr17:7212…	NA	inter
CUST_38416_PI429285431	2.0254629	A	1.9215279	A	1.07470075158798	0	lncRNA	39446-1_{1..1673}	n382486|NULL|lncRNA|Homosapiens||UCSCGeneNoncode|uc001zgr.1||4.5377100|-0.3321993	NA	NA	NA	NA	NA	NA	NA	NA	NA	NA	NA	NONCODERv3	NONCODERv3,UCSC,	>n382486|NULL|lncRNA|Homosapiens||UCSCGeneNoncode|uc001zgr.1||4.5377100|-0.3321993	chr15	32814893	32816565	-	NA	NA	NA	NA	NA	hg19_refFlat_JAM2:range=chr21:27012134-270866175'pad=0,hg19_refFlat_JAM2:range=chr21:27012134-270866175'pad=0 3'pad=0 strand=+ repeatMasking=none,-74.00;hg19_refFlat_CC2D2A:range=chr4:15477557-154829095'pad=0,hg19_refFlat_CC2D2A:range=chr4:15477557-154829095'pad=0 3'pad=0 strand=+ repeatMasking=none,-75.70;hg19_refFlat_CAGE1:range=chr6:7329398-73874065'pad=0,hg19_refFlat_CAGE1:range=chr6:7329398-…	NA	inter
CUST_11185_PI429285431	3.2148118	P	3.8643847	P	0.637469004066888	0	lncRNA	12742-1_{1..426}	lnc-FAM174A-1:3	NA	NA	NA	NA	NA	NA	NA	NA	NA	NA	NA	lncipedia2.1	lncipedia2.1,NONCODERv3,UCSC,	>lnc-FAM174A-1:3	chr5	99755954	99756379	+	lnc-FAM174A-1	lnc-FAM174A-1:3	XLOC_004490	linc-FAM174A-1	NA	NA	NA	inter
LNCA_21_P0014519	0.925489	A	0.9157722	A	1.00675790480515	0	lncRNA	XR_110189	XR_110189	XR_110189	NA	NA	LOC100507662	uncharacterized LOC100507662	NA	THC2656750	NA	PREDICTED: Homo sapiens hypothetical LOC100507662 (LOC100507662), miscRNA [XR_110189]	chr6:151408942-151408883	hs|6q25.1	Agilent_HUMAN_G3V2	XR_110189	XR_110189	chr6	151408883	151408942	-	NA	NA	NA	NA	NA	NA	NA	Unknown
CUST_51471_PI429285431	2.4285583	A	2.2849228	A	1.10468534841381	0	lncRNA	55046-2_{3001..3807}	hg19_lincRNAsTranscripts_TCONS_l2_00010129 range=chr16:33496996-33509669 5'pad=0 3'pad=0 strand=- repeatMasking=none	NA	NA	NA	NA	NA	NA	NA	NA	NA	NA	NA	UCSC	UCSC,	>hg19_lincRNAsTranscripts_TCONS_l2_00010129 range=chr16:33496996-33509669 5'pad=0 3'pad=0 strand=- repeatMasking=none	chr16	33499996	33500802	-	NA	NA	NA	NA	NA	hg19_refFlat_KIF13A:range=chr6:17951594-179876945'pad=0,hg19_refFlat_KIF13A:range=chr6:17951594-179876945'pad=0 3'pad=0 strand=- repeatMasking=none,-73.20;hg19_refFlat_CYB561D1:range=chr1:110036762-1100384895'pad=0,hg19_refFlat_CYB561D1:range=chr1:110036762-1100384895'pad=0 3'pad=0 strand=+ repeatMasking=none,-80.90;hg19_refFlat_ADAMTS2:range=chr5:178578130-1787723295'pad=0,hg19_refFlat_ADAMTS2:r…	NA	inter
CUST_15502_PI429285431	0.92135525	A	0.9241057	A	0.998095349490468	0	lncRNA	17192-1_{1..2428}	lnc-SRL-2:4	NA	NA	NA	NA	NA	NA	NA	NA	NA	NA	NA	lncipedia2.1	gencode_v17,lncipedia2.1,NONCODERv3,ensembl.GRCh37.72,UCSC,	>lnc-SRL-2:4	chr16	4303648	4306075	-	lnc-SRL-2	lnc-SRL-2:4	XLOC_011867	linc-SRL	TFAP4	hg19_refFlat_ISY1:range=chr3:128848924-1288798185'pad=0,hg19_refFlat_ISY1:range=chr3:128848924-1288798185'pad=0 3'pad=0 strand=- repeatMasking=none,-76.30;hg19_refFlat_FBLIM1:range=chr1:16091479-161015265'pad=0,hg19_refFlat_FBLIM1:range=chr1:16091479-161015265'pad=0 3'pad=0 strand=+ repeatMasking=none,-80.30;hg19_refFlat_CAGE1:range=chr6:7329398-73874065'pad=0,hg19_refFlat_CAGE1:range=chr6:732939…	NA	inter
CUST_3346_PI429285431	5.7971582	P	4.40182	P	2.63050209669048	0	lncRNA	3321-4_{9001..9346}	transcript_id "ENST00000560295.1" | genecode_v17	NA	NA	NA	NA	NA	NA	NA	NA	NA	NA	NA	gencode_v17	gencode_v17,lncipedia2.1,NONCODERv3,ensembl.GRCh37.72,	>transcript_id "ENST00000560295.1" | genecode_v17	chr8	141539255	141539600	-	ENSG00000259758.1	ENST00000560295.1	CTA-204B4.6	CTA-204B4.6-001	EIF2C2	NA	chr8:141541264-141549600	inter
CUST_13087_PI429285431	0.89930236	A	0.89615154	A	1.00218636862527	0	lncRNA	14714-1_{1..3000}	lnc-SLITRK5-1:2	NA	NA	NA	NA	NA	NA	NA	NA	NA	NA	NA	lncipedia2.1	lncipedia2.1,NONCODERv3,UCSC,	>lnc-SLITRK5-1:2	chr13	88344720	88347719	+	lnc-SLITRK5-1	lnc-SLITRK5-1:2	XLOC_010463	linc-GPC5-8	NA	hg19_refFlat_PKP2:range=chr12:32945358-330496655'pad=0,hg19_refFlat_PKP2:range=chr12:32945358-330496655'pad=0 3'pad=0 strand=- repeatMasking=none,-75.90;hg19_refFlat_CYB561D1:range=chr1:110036762-1100388815'pad=0,hg19_refFlat_CYB561D1:range=chr1:110036762-1100388815'pad=0 3'pad=0 strand=+ repeatMasking=none,-74.20;hg19_refFlat_STAP2:range=chr19:4324130-43387505'pad=0,hg19_refFlat_STAP2:range=chr1…	NA	inter
CUST_11518_PI429285431	5.4273868	P	5.96577	P	0.688542112476439	0	lncRNA	13088-1_{1..2827}	lnc-EIF2AK4-2:7	NA	NA	NA	NA	NA	NA	NA	NA	NA	NA	NA	lncipedia2.1	lncipedia2.1,NONCODERv3,UCSC,	>lnc-EIF2AK4-2:7	chr15	40357422	40360248	+	lnc-EIF2AK4-2	lnc-EIF2AK4-2:7	XLOC_011219	linc-BUB1B	NA	hg19_refFlat_BRD2:range=chr6:32940676-329484955'pad=0,hg19_refFlat_BRD2:range=chr6:32940676-329484955'pad=0 3'pad=0 strand=+ repeatMasking=none,-77.60;hg19_refFlat_RPP30:range=chr10:92631744-926630195'pad=0,hg19_refFlat_RPP30:range=chr10:92631744-926630195'pad=0 3'pad=0 strand=+ repeatMasking=none,-76.60;hg19_refFlat_NOP2:range=chr12:6666159-66770845'pad=0,hg19_refFlat_NOP2:range=chr12:6666159-66…	NA	inter
CUST_13467_PI429285431	0.91535056	A	0.9043218	A	1.00767384810069	0	lncRNA	15105-1_{1..593}	lnc-SBDS-8:1	NA	NA	NA	NA	NA	NA	NA	NA	NA	NA	NA	lncipedia2.1	lncipedia2.1,NONCODERv3,UCSC,	>lnc-SBDS-8:1	chr7	67998498	67999090	-	lnc-SBDS-8	lnc-SBDS-8:1	XLOC_006488	linc-SBDS-1	NA	NA	NA	inter
CUST_47998_PI429285431	8.321591	P	7.774572	P	1.46106362032942	0	lncRNA	51884-1_{1..3000}	gi|410173147|ref|XR_172131.1| PREDICTED: Homo sapiens putative NPIP-like protein LOC100132247-like (LOC101060576), misc_RNA	NA	NA	NA	NA	NA	NA	NA	NA	NA	NA	NA	ncbi	NONCODERv3,ncbi,	>gi|410173147|ref|XR_172131.1| PREDICTED: Homo sapiens putative NPIP-like protein LOC100132247-like (LOC101060576), misc_RNA	NA	NA	NA	NA	NA	XR_172131.1	NA	NA	NA	hg19_refFlat_NLRP12:range=chr19:54297303-543089395'pad=0,hg19_refFlat_NLRP12:range=chr19:54297303-543089395'pad=0 3'pad=0 strand=- repeatMasking=none,-67.80	NA	Unknown
CUST_36216_PI429285431	0.91203636	A	1.0391834	A	0.915640359265883	0	lncRNA	37470-1_{1..2346}	n344760|NULL|lincRNA|Homosapiens|HumanlincRNA|ScriptureReconstructionLincRNAsByLuo[unpublished]|linc_luo_309|NULL|-1.3579000|-0.1976638	NA	NA	NA	NA	NA	NA	NA	NA	NA	NA	NA	NONCODERv3	NONCODERv3,	>n344760|NULL|lincRNA|Homosapiens|HumanlincRNA|ScriptureReconstructionLincRNAsByLuo[unpublished]|linc_luo_309|NULL|-1.3579000|-0.1976638	chrX	133677299	133679644	-	NA	NA	NA	NA	NA	NA	NA	inter
CUST_40796_PI429285431	4.3967295	P	4.2904716	P	1.07643253352624	0	lncRNA	41504-1_{1..2698}	n410554|NR_037772|lncRNA|Homosapiens||RefGeneNoncode|NR_037772||0.6726720|-0.1993109	NA	NA	NA	NA	NA	NA	NA	NA	NA	NA	NA	NONCODERv3	NONCODERv3,	>n410554|NR_037772|lncRNA|Homosapiens||RefGeneNoncode|NR_037772||0.6726720|-0.1993109	chr17	954314	957011	-	NA	NA	NA	NA	ABR	hg19_refFlat_CNGA1:range=chr4:47938438-479731175'pad=0,hg19_refFlat_CNGA1:range=chr4:47938438-479731175'pad=0 3'pad=0 strand=- repeatMasking=none,-89.40;hg19_refFlat_DISC1:range=chr1:231762614-2321725775'pad=0,hg19_refFlat_DISC1:range=chr1:231762614-2321725775'pad=0 3'pad=0 strand=+ repeatMasking=none,-60.00;hg19_refFlat_C8orf44:range=chr8:67589944-675921895'pad=0,hg19_refFlat_C8orf44:range=chr8:…	NA	inner
CUST_50115_PI429285431	3.1046748	P	3.130046	P	0.98256775503635	0	lncRNA	53845-1_{1..776}	hg19_lincRNAsTranscripts_TCONS_l2_00028805 range=chr9:69065988-69106251 5'pad=0 3'pad=0 strand=+ repeatMasking=none	NA	NA	NA	NA	NA	NA	NA	NA	NA	NA	NA	UCSC	UCSC,	>hg19_lincRNAsTranscripts_TCONS_l2_00028805 range=chr9:69065988-69106251 5'pad=0 3'pad=0 strand=+ repeatMasking=none	chr9	69065988	69066763	+	NA	NA	NA	NA	LOC100507370	NA	chr9:69065490-69089939	inter
CUST_40465_PI429285431	1.7678967	A	0.9928223	A	1.71127829996871	0	lncRNA	41235-2_{3001..6000}	n409391|NR_033781|lncRNA|Homosapiens||RefGeneNoncode|NR_033781||3.8519800|-0.2446254	NA	NA	NA	NA	NA	NA	NA	NA	NA	NA	NA	NONCODERv3	NONCODERv3,ncbi,	>n409391|NR_033781|lncRNA|Homosapiens||RefGeneNoncode|NR_033781||3.8519800|-0.2446254	chr1	120109502	120112501	+	NA	NA	NA	NA	NA	NA	NA	inter
CUST_33372_PI429285431	0.9245504	A	0.9207338	A	1.00264896786101	0	lncRNA	34951-1_{1..403}	n340089|AF086162|mRNAlikelncRNA|Homosapiens|HumanlncRNA|JounralRNA|2544|NULL|-0.6432140|-0.1920350	NA	NA	NA	NA	NA	NA	NA	NA	NA	NA	NA	NONCODERv3	lncipedia2.1,NONCODERv3,	>n340089|AF086162|mRNAlikelncRNA|Homosapiens|HumanlncRNA|JounralRNA|2544|NULL|-0.6432140|-0.1920350	chr10	79998011	79998413	+	NA	NA	NA	NA	NA	NA	NA	inter
CUST_48354_PI429285431	2.5227792	A	2.1805127	A	1.26774668329413	0	lncRNA	52211-1_{1..3000}	hg19_lincRNAsTranscripts_TCONS_l2_00001299 range=chr1:79575425-79654137 5'pad=0 3'pad=0 strand=- repeatMasking=none	NA	NA	NA	NA	NA	NA	NA	NA	NA	NA	NA	UCSC	UCSC,	>hg19_lincRNAsTranscripts_TCONS_l2_00001299 range=chr1:79575425-79654137 5'pad=0 3'pad=0 strand=- repeatMasking=none	chr1	79575425	79578424	-	NA	NA	NA	NA	NA	hg19_refFlat_SLC36A3:range=chr5:150656954-1506829155'pad=0,hg19_refFlat_SLC36A3:range=chr5:150656954-1506829155'pad=0 3'pad=0 strand=- repeatMasking=none,-30.30;hg19_refFlat_BEND2:range=chrX:18183129-182388705'pad=0,hg19_refFlat_BEND2:range=chrX:18183129-182388705'pad=0 3'pad=0 strand=- repeatMasking=none,-85.70;hg19_refFlat_CREM:range=chr10:35456654-354682575'pad=0,hg19_refFlat_CREM:range=chr10:…	NA	inter
CUST_20460_PI429285431	8.188735	P	8.262274	P	0.950303995310661	0	lncRNA	22104-1_{1..881}	lnc-BTF3-4:1	NA	NA	NA	NA	NA	NA	NA	NA	NA	NA	NA	lncipedia2.1	lncipedia2.1,	>lnc-BTF3-4:1	chr5	72705884	72706764	+	lnc-BTF3-4	lnc-BTF3-4:1	ENSG00000249149.1	RP11-79P5.8	NA	NA	NA	inter
CUST_17849_PI429285431	4.409768	P	5.1959205	P	0.579888526928035	0	lncRNA	19584-1_{1..481}	lnc-MTA3-3:1	NA	NA	NA	NA	NA	NA	NA	NA	NA	NA	NA	lncipedia2.1	lncipedia2.1,NONCODERv3,UCSC,	>lnc-MTA3-3:1	chr2	43358193	43358673	+	lnc-MTA3-3	lnc-MTA3-3:1	XLOC_001448	linc-PLEKHH2-3	NA	NA	NA	inter
LNCA_21_P0009663	6.5017223	P	6.61761	P	0.92281432212029	0	lncRNA	TCONS_00026830	NA	NA	NA	NA	XLOC_013047	NA	NA	NA	NA	BROAD Institute lincRNA (XLOC_013047), lincRNA [TCONS_00026830]	chr19:35417612-35417671	hs|19q13.11	Agilent_HUMAN_G3V2	TCONS_00026830	TCONS_00026830	chr19	35417612	35417671	+	NA	NA	NA	NA	NA	NA	NA	Unknown
CUST_35505_PI429285431	17.925999	P	17.562222	P	1.28679033040324	0	lncRNA	36914-1_{1..1924}	n342610|AK026741|mRNAlikelncRNA|Homosapiens|HumanlncRNA|JounralRNA|5111|NULL|-0.6729120|-0.1597577	NA	NA	NA	NA	NA	NA	NA	NA	NA	NA	NA	NONCODERv3	NONCODERv3,	>n342610|AK026741|mRNAlikelncRNA|Homosapiens|HumanlncRNA|JounralRNA|5111|NULL|-0.6729120|-0.1597577	chr10	102993300	102995223	+	NA	NA	NA	NA	LBX1	NA	chr10:102986733-102988717	inter
CUST_51477_PI429285431	12.2479	P	12.571735	P	0.798943285796311	0	lncRNA	55052-1_{1..1095}	hg19_lincRNAsTranscripts_TCONS_l2_00010135 range=chr16:33790306-33794149 5'pad=0 3'pad=0 strand=- repeatMasking=none	NA	NA	NA	NA	NA	NA	NA	NA	NA	NA	NA	UCSC	UCSC,	>hg19_lincRNAsTranscripts_TCONS_l2_00010135 range=chr16:33790306-33794149 5'pad=0 3'pad=0 strand=- repeatMasking=none	chr16	33790306	33791400	-	NA	NA	NA	NA	NA	NA	NA	inter
CUST_30532_PI429285431	10.588429	P	10.757607	P	0.889349258680731	0	lncRNA	32312-1_{1..839}	n335699|CR620031|mRNAlikelncRNA|Homosapiens|NULL|H-invitationalv7.5|HIT000299226|http://h-invitational.jp/hinv/spsoup/transcript_view?hit_id=HIT000299226|0.9173680|-0.0622135	NA	NA	NA	NA	NA	NA	NA	NA	NA	NA	NA	NONCODERv3	NONCODERv3,	>n335699|CR620031|mRNAlikelncRNA|Homosapiens|NULL|H-invitationalv7.5|HIT000299226|http://h-invitational.jp/hinv/spsoup/transcript_view?hit_id=HIT000299226|0.9173680|-0.0622135	chr19	19230426	19231264	-	NA	NA	NA	NA	SLC25A42	NA	chr19:19220426-19223704	inner
CUST_408_PI429285431	7.3566813	P	7.481079	P	0.917386956312309	0	lncRNA	400-1_{1..300}	transcript_id "ENST00000329536.8" | genecode_v17	NA	NA	NA	NA	NA	NA	NA	NA	NA	NA	NA	gencode_v17	gencode_v17,lncipedia2.1,NONCODERv3,ensembl.GRCh37.72,UCSC,	>transcript_id "ENST00000329536.8" | genecode_v17	chr1	143465380	143465679	-	ENSG00000185044.9	ENST00000329536.8	RP11-435B5.4	RP11-435B5.4-006	NA	NA	NA	inter
CUST_16577_PI429285431	6.0576544	P	6.0805345	P	0.984265819339938	0	lncRNA	18278-1_{1..559}	lnc-C5orf43-2:2	NA	NA	NA	NA	NA	NA	NA	NA	NA	NA	NA	lncipedia2.1	lncipedia2.1,NONCODERv3,UCSC,	>lnc-C5orf43-2:2	chr5	60618169	60618727	-	lnc-C5orf43-2	lnc-C5orf43-2:2	XLOC_004841	linc-C5orf43-4	ZSWIM6	NA	chr5:60628100-60628438	inter
CUST_21392_PI429285431	3.1329608	P	3.6416087	P	0.702880872254892	0	lncRNA	23014-1_{1..498}	lnc-PMM2-3:1	NA	NA	NA	NA	NA	NA	NA	NA	NA	NA	NA	lncipedia2.1	lncipedia2.1,	>lnc-PMM2-3:1	chr16	8963470	8963967	+	lnc-PMM2-3	lnc-PMM2-3:1	ENSG00000261481.1	RP11-77H9.6	CARHSP1	NA	chr16:8953470-8962863	inter
CUST_38371_PI429285431	0.9263261	A	0.91788745	A	1.00586636658283	0	lncRNA	39412-1_{1..1165}	n382182|NULL|lncRNA|Homosapiens||UCSCGeneNoncode|uc001xqp.1||-0.8873860|-0.3218540	NA	NA	NA	NA	NA	NA	NA	NA	NA	NA	NA	NONCODERv3	NONCODERv3,	>n382182|NULL|lncRNA|Homosapiens||UCSCGeneNoncode|uc001xqp.1||-0.8873860|-0.3218540	chr14	75319735	75320899	-	NA	NA	NA	NA	PROX2	NA	chr14:75321835-75330537	inner
CUST_36936_PI429285431	3.377064	P	3.0121894	A	1.28776969085813	0	lncRNA	38090-1_{1..967}	n345406|NULL|lincRNA|Homosapiens|HumanlincRNA|ScriptureReconstructionLincRNAsByLuo[unpublished]|linc_luo_955|NULL|-1.3794000|-0.2724416	NA	NA	NA	NA	NA	NA	NA	NA	NA	NA	NA	NONCODERv3	NONCODERv3,	>n345406|NULL|lincRNA|Homosapiens|HumanlincRNA|ScriptureReconstructionLincRNAsByLuo[unpublished]|linc_luo_955|NULL|-1.3794000|-0.2724416	chr22	39153560	39154526	-	NA	NA	NA	NA	SUN2	hg19_refFlat_SEPP1:range=chr5:42800822-428108695'pad=0,hg19_refFlat_SEPP1:range=chr5:42800822-428108695'pad=0 3'pad=0 strand=- repeatMasking=none,-74.00;hg19_refFlat_BIRC5:range=chr17:76210398-762196355'pad=0,hg19_refFlat_BIRC5:range=chr17:76210398-762196355'pad=0 3'pad=0 strand=+ repeatMasking=none,-71.20;hg19_refFlat_CAGE1:range=chr6:7329398-73874065'pad=0,hg19_refFlat_CAGE1:range=chr6:7329398-…	NA	inter
CUST_16473_PI429285431	3.0815578	A	3.1687062	A	0.941381626183377	0	lncRNA	18171-1_{1..329}	lnc-TBC1D19-1:1	NA	NA	NA	NA	NA	NA	NA	NA	NA	NA	NA	lncipedia2.1	lncipedia2.1,NONCODERv3,UCSC,	>lnc-TBC1D19-1:1	chr4	26766218	26766546	+	lnc-TBC1D19-1	lnc-TBC1D19-1:1	XLOC_003480	linc-STIM2-4	TBC1D19	NA	chr4:26756218-26756917	inter
CUST_42120_PI429285431	1.5290258	A	0.9167581	A	1.5286601457483	0	lncRNA	44097-1_{1..110}	ENST00000385130 ncrna:miRNA chromosome:GRCh37:1:9211727:9211836:-1 gene:ENSG00000207865 gene_biotype:miRNA transcript_biotype:miRNA	NA	NA	NA	NA	NA	NA	NA	NA	NA	NA	NA	ensembl.GRCh37.72	ensembl.GRCh37.72,	>ENST00000385130 ncrna:miRNA chromosome:GRCh37:1:9211727:9211836:-1 gene:ENSG00000207865 gene_biotype:miRNA transcript_biotype:miRNA	chr1	9211727	9211836	-	ENSG00000207865	ENST00000385130	NA	NA	NA	NA	NA	inter
CUST_49408_PI429285431	4.077384	P	4.741226	P	0.631195139029608	0	lncRNA	53215-1_{1..3000}	hg19_lincRNAsTranscripts_TCONS_l2_00023255 range=chr5:175570064-175595356 5'pad=0 3'pad=0 strand=- repeatMasking=none	NA	NA	NA	NA	NA	NA	NA	NA	NA	NA	NA	UCSC	lncipedia2.1,NONCODERv3,UCSC,	>hg19_lincRNAsTranscripts_TCONS_l2_00023255 range=chr5:175570064-175595356 5'pad=0 3'pad=0 strand=- repeatMasking=none	chr5	175570064	175573063	-	NA	NA	NA	NA	NA	NA	NA	inter
CUST_21059_PI429285431	4.3551393	P	4.8375278	P	0.715791590788528	0	lncRNA	22686-1_{1..483}	lnc-NUBP1-1:1	NA	NA	NA	NA	NA	NA	NA	NA	NA	NA	NA	lncipedia2.1	lncipedia2.1,	>lnc-NUBP1-1:1	chr16	10786475	10786957	+	lnc-NUBP1-1	lnc-NUBP1-1:1	ENSG00000263279.1	RP11-109M19.1	TEKT5	NA	chr16:10776475-10788802	inner
CUST_26009_PI429285431	1.8976984	A	1.6828043	A	1.16061871686811	0	lncRNA	27528-1_{1..599}	lnc-RP11-293M10.1.1-1:2	NA	NA	NA	NA	NA	NA	NA	NA	NA	NA	NA	lncipedia2.1	lncipedia2.1,	>lnc-RP11-293M10.1.1-1:2	chr14	75894173	75894771	-	lnc-RP11-293M10.1.1-1	lnc-RP11-293M10.1.1-1:2	ENSG00000259319.1	RP11-293M10.6	JDP2	NA	chr14:75894509-75904393	inter
CUST_38449_PI429285431	0.9033158	A	1.4008433	A	0.708319664343004	0	lncRNA	39470-3_{6001..7309}	n382698|NULL|lncRNA|Homosapiens||UCSCGeneNoncode|uc002bkm.2||7.2242100|-0.3041773	NA	NA	NA	NA	NA	NA	NA	NA	NA	NA	NA	NONCODERv3	NONCODERv3,ncbi,	>n382698|NULL|lncRNA|Homosapiens||UCSCGeneNoncode|uc002bkm.2||7.2242100|-0.3041773	chr15	85053737	85055045	-	NA	NA	NA	NA	NA	hg19_refFlat_DNM1:range=chr9:130965750-1310169935'pad=0,hg19_refFlat_DNM1:range=chr9:130965750-1310169935'pad=0 3'pad=0 strand=+ repeatMasking=none,-97.50	NA	inter
CUST_10315_PI429285431	1.0965979	A	1.2255715	A	0.91448182352793	0	lncRNA	11843-1_{1..263}	lnc-USP12-5:1	NA	NA	NA	NA	NA	NA	NA	NA	NA	NA	NA	lncipedia2.1	lncipedia2.1,NONCODERv3,UCSC,	>lnc-USP12-5:1	chr13	27824768	27825030	-	lnc-USP12-5	lnc-USP12-5:1	XLOC_010544	linc-USP12-5	RPL21	NA	chr13:27825692-27830705	inter
CUST_9561_PI429285431	0.9092099	A	1.0104681	A	0.93221963159754	0	lncRNA	11076-1_{1..381}	lnc-USP31-3:1	NA	NA	NA	NA	NA	NA	NA	NA	NA	NA	NA	lncipedia2.1	lncipedia2.1,NONCODERv3,UCSC,	>lnc-USP31-3:1	chr16	22824308	22824688	-	lnc-USP31-3	lnc-USP31-3:1	XLOC_011899	linc-CDR2-2	HS3ST2	NA	chr16:22825860-22834620	inter
CUST_1847_PI429285431	5.878051	P	6.0228047	P	0.904533788333653	0	lncRNA	1837-1_{1..406}	transcript_id "ENST00000491608.2" | genecode_v17	NA	NA	NA	NA	NA	NA	NA	NA	NA	NA	NA	gencode_v17	gencode_v17,lncipedia2.1,NONCODERv3,ensembl.GRCh37.72,	>transcript_id "ENST00000491608.2" | genecode_v17	chr4	117410520	117410925	-	ENSG00000250791.1	ENST00000491608.2	RP11-55L3.1	RP11-55L3.1-001	NA	NA	NA	inter
CUST_24626_PI429285431	0.923276	A	0.9151698	A	1.00563460468028	0	lncRNA	26175-1_{1..2632}	lnc-CLIC6-2:1	NA	NA	NA	NA	NA	NA	NA	NA	NA	NA	NA	lncipedia2.1	lncipedia2.1,NONCODERv3,ncbi,	>lnc-CLIC6-2:1	chr21	36154878	36157509	+	lnc-CLIC6-2	lnc-CLIC6-2:1	ENSG00000234380.1	AP000330.8	RUNX1	hg19_refFlat_FAM76A:range=chr1:28052592-280870925'pad=0,hg19_refFlat_FAM76A:range=chr1:28052592-280870925'pad=0 3'pad=0 strand=+ repeatMasking=none,-37.00;hg19_refFlat_NUDT7:range=chr16:77756480-777755495'pad=0,hg19_refFlat_NUDT7:range=chr16:77756480-777755495'pad=0 3'pad=0 strand=+ repeatMasking=none,-73.50;hg19_refFlat_RHBG:range=chr1:156339204-1563546375'pad=0,hg19_refFlat_RHBG:range=chr1:1563…	NA	inter
CUST_15366_PI429285431	4.072847	P	3.7272642	P	1.27066418422629	0	lncRNA	17049-1_{1..1535}	lnc-ELF5-3:1	NA	NA	NA	NA	NA	NA	NA	NA	NA	NA	NA	lncipedia2.1	lncipedia2.1,NONCODERv3,UCSC,	>lnc-ELF5-3:1	chr11	34880399	34881933	-	lnc-ELF5-3	lnc-ELF5-3:1	XLOC_009414	linc-ELF5	NA	hg19_refFlat_GDPD2:range=chrX:69644835-696529365'pad=0,hg19_refFlat_GDPD2:range=chrX:69644835-696529365'pad=0 3'pad=0 strand=+ repeatMasking=none,-84.60;hg19_refFlat_DUOXA1:range=chr15:45409713-454152125'pad=0,hg19_refFlat_DUOXA1:range=chr15:45409713-454152125'pad=0 3'pad=0 strand=- repeatMasking=none,-69.90;hg19_refFlat_MYL10:range=chr7:101256755-1012723985'pad=0,hg19_refFlat_MYL10:range=chr7:10…	NA	inter
CUST_2194_PI429285431	2.1540194	A	2.2312005	A	0.947907967763934	0	lncRNA	2186-1_{1..790}	transcript_id "ENST00000515556.1" | genecode_v17	NA	NA	NA	NA	NA	NA	NA	NA	NA	NA	NA	gencode_v17	gencode_v17,lncipedia2.1,NONCODERv3,ensembl.GRCh37.72,	>transcript_id "ENST00000515556.1" | genecode_v17	chr5	72509774	72510563	+	ENSG00000249743.1	ENST00000515556.1	RP11-60A8.1	RP11-60A8.1-005	NA	NA	NA	inter
CUST_33711_PI429285431	0.95622706	A	0.92380446	A	1.02272806833205	0	lncRNA	35271-1_{1..2697}	n340489|D83597|mRNAlikelncRNA|Homosapiens|HumanlncRNA|JounralRNA|2950|NULL|4.6501800|-0.2909520	NA	NA	NA	NA	NA	NA	NA	NA	NA	NA	NA	NONCODERv3	NONCODERv3,	>n340489|D83597|mRNAlikelncRNA|Homosapiens|HumanlncRNA|JounralRNA|2950|NULL|4.6501800|-0.2909520	chr5	66478115	66480811	-	NA	NA	NA	NA	CD180	NA	chr5:66478103-66492617	inner
CUST_9552_PI429285431	0.9528455	A	0.9953379	A	0.970976039351589	0	lncRNA	11067-1_{1..607}	lnc-UBLCP1-8:1	NA	NA	NA	NA	NA	NA	NA	NA	NA	NA	NA	lncipedia2.1	lncipedia2.1,NONCODERv3,UCSC,	>lnc-UBLCP1-8:1	chr5	159012748	159013354	+	lnc-UBLCP1-8	lnc-UBLCP1-8:1	XLOC_004621	linc-ADRA1B-1	NA	NA	NA	inter
CUST_12315_PI429285431	4.7291126	P	4.855676	P	0.916010855063627	0	lncRNA	13928-1_{1..474}	lnc-HTRA3-1:1	NA	NA	NA	NA	NA	NA	NA	NA	NA	NA	NA	lncipedia2.1	lncipedia2.1,NONCODERv3,UCSC,	>lnc-HTRA3-1:1	chr4	8323684	8324157	+	lnc-HTRA3-1	lnc-HTRA3-1:1	XLOC_003444	linc-C4orf23-2	NA	NA	NA	inter
CUST_6239_PI429285431	3.8165402	P	3.8687408	P	0.964464071040774	0	lncRNA	6164-1_{1..852}	transcript_id "ENST00000579862.1" | genecode_v17	NA	NA	NA	NA	NA	NA	NA	NA	NA	NA	NA	gencode_v17	gencode_v17,lncipedia2.1,ensembl.GRCh37.72,	>transcript_id "ENST00000579862.1" | genecode_v17	chr18	63273326	63274177	+	ENSG00000265217.1	ENST00000579862.1	RP11-775G23.1	RP11-775G23.1-001	NA	NA	NA	inter
CUST_37392_PI429285431	8.438615	P	8.392504	P	1.03247797059793	0	lncRNA	38496-1_{1..347}	n345844|NULL|lincRNA|Homosapiens|HumanlincRNA|ScriptureReconstructionLincRNAsByLuo[unpublished]|linc_luo_1393|NULL|-1.3667900|-0.2755656	NA	NA	NA	NA	NA	NA	NA	NA	NA	NA	NA	NONCODERv3	NONCODERv3,	>n345844|NULL|lincRNA|Homosapiens|HumanlincRNA|ScriptureReconstructionLincRNAsByLuo[unpublished]|linc_luo_1393|NULL|-1.3667900|-0.2755656	chr10	105725371	105725717	-	NA	NA	NA	NA	SLK	NA	chr10:105727470-105735903	inter
CUST_23015_PI429285431	0.9112165	A	0.9144143	A	0.997785908670205	0	lncRNA	24587-1_{1..542}	lnc-RP11-625H11.1.1-3:3	NA	NA	NA	NA	NA	NA	NA	NA	NA	NA	NA	lncipedia2.1	lncipedia2.1,	>lnc-RP11-625H11.1.1-3:3	chr15	63134999	63135540	-	lnc-RP11-625H11.1.1-3	lnc-RP11-625H11.1.1-3:3	ENSG00000259370.1	RP11-1069G10.1	TLN2	NA	chr15:63124999-63136830	inner
CUST_9661_PI429285431	1.1297063	A	1.5186396	A	0.763694055968031	0	lncRNA	11178-1_{1..363}	lnc-PPIAL4G-10:1	NA	NA	NA	NA	NA	NA	NA	NA	NA	NA	NA	lncipedia2.1	gencode_v17,lncipedia2.1,NONCODERv3,ensembl.GRCh37.72,	>lnc-PPIAL4G-10:1	chr1	142588067	142588429	-	lnc-PPIAL4G-10	lnc-PPIAL4G-10:1	XLOC_000993	linc-FCGR1B-8	NA	NA	NA	inter
CUST_35250_PI429285431	1.0069137	A	1.1004065	A	0.937250892865509	0	lncRNA	36651-1_{1..1702}	n342250|BC036308|mRNAlikelncRNA|Homosapiens|HumanlncRNA|JounralRNA|4740|NULL|1.1858100|-0.3471726	NA	NA	NA	NA	NA	NA	NA	NA	NA	NA	NA	NONCODERv3	lncipedia2.1,NONCODERv3,	>n342250|BC036308|mRNAlikelncRNA|Homosapiens|HumanlncRNA|JounralRNA|4740|NULL|1.1858100|-0.3471726	chr1	33452675	33454376	+	NA	NA	NA	NA	AK2	NA	chr1:33473541-33502512	inter
CUST_31407_PI429285431	5.684218	P	4.3438845	P	2.53209845177889	0	lncRNA	33180-2_{3001..3744}	n337872|AK125603|mRNAlikelncRNA|Homosapiens|HumanlncRNA|JounralRNA|255|NULL|0.0369465|-0.2949808	NA	NA	NA	NA	NA	NA	NA	NA	NA	NA	NA	NONCODERv3	NONCODERv3,	>n337872|AK125603|mRNAlikelncRNA|Homosapiens|HumanlncRNA|JounralRNA|255|NULL|0.0369465|-0.2949808	chr1	38278248	38278991	-	NA	NA	NA	NA	YRDC	hg19_refFlat_FBLIM1:range=chr1:16091479-161015265'pad=0,hg19_refFlat_FBLIM1:range=chr1:16091479-161015265'pad=0 3'pad=0 strand=+ repeatMasking=none,-81.40;hg19_refFlat_ISY1:range=chr3:128848924-1288798185'pad=0,hg19_refFlat_ISY1:range=chr3:128848924-1288798185'pad=0 3'pad=0 strand=- repeatMasking=none,-83.50;hg19_refFlat_PKP2:range=chr12:32945358-330496655'pad=0,hg19_refFlat_PKP2:range=chr12:3294…	NA	inner
CUST_40879_PI429285431	5.0709157	P	4.632725	P	1.35490406115942	0	lncRNA	41571-1_{1..1027}	n410679|NR_037929|lncRNA|Homosapiens||RefGeneNoncode|NR_037929||3.3307100|-0.3385415	NA	NA	NA	NA	NA	NA	NA	NA	NA	NA	NA	NONCODERv3	NONCODERv3,ncbi,	>n410679|NR_037929|lncRNA|Homosapiens||RefGeneNoncode|NR_037929||3.3307100|-0.3385415	chr20	57603732	57604758	-	NA	NA	NA	NA	ATP5E	NA	chr20:57603733-57607422	inter
CUST_35271_PI429285431	5.850483	P	6.0568	P	0.866747094282197	0	lncRNA	36672-1_{1..3000}	n342281|BX648062|mRNAlikelncRNA|Homosapiens|HumanlncRNA|JounralRNA|4773|NULL|-1.1191500|-0.3849293	NA	NA	NA	NA	NA	NA	NA	NA	NA	NA	NA	NONCODERv3	NONCODERv3,	>n342281|BX648062|mRNAlikelncRNA|Homosapiens|HumanlncRNA|JounralRNA|4773|NULL|-1.1191500|-0.3849293	chr1	93847978	93850977	+	NA	NA	NA	NA	FNBP1L	hg19_refFlat_FBXW11:range=chr5:171295639-1714335065'pad=0,hg19_refFlat_FBXW11:range=chr5:171295639-1714335065'pad=0 3'pad=0 strand=- repeatMasking=none,-82.40;hg19_refFlat_GINS3:range=chr16:58426506-584386335'pad=0,hg19_refFlat_GINS3:range=chr16:58426506-584386335'pad=0 3'pad=0 strand=+ repeatMasking=none,-83.70chr1:93850044-93861186	NA	inter
CUST_43020_PI429285431	0.92622215	A	1.5846479	A	0.633569262440797	0	lncRNA	46327-1_{1..133}	ENST00000391149 ncrna:snRNA chromosome:GRCh37:8:127683767:127683899:1 gene:ENSG00000212451 gene_biotype:snRNA transcript_biotype:snRNA	NA	NA	NA	NA	NA	NA	NA	NA	NA	NA	NA	ensembl.GRCh37.72	ensembl.GRCh37.72,	>ENST00000391149 ncrna:snRNA chromosome:GRCh37:8:127683767:127683899:1 gene:ENSG00000212451 gene_biotype:snRNA transcript_biotype:snRNA	chr8	127683767	127683899	+	ENSG00000212451	ENST00000391149	NA	NA	NA	NA	NA	inter
CUST_14723_PI429285431	2.8471682	A	3.7074103	P	0.550860109832961	0	lncRNA	16387-1_{1..273}	lnc-LGALS3-1:1	NA	NA	NA	NA	NA	NA	NA	NA	NA	NA	NA	lncipedia2.1	lncipedia2.1,NONCODERv3,UCSC,	>lnc-LGALS3-1:1	chr14	55661507	55661779	+	lnc-LGALS3-1	lnc-LGALS3-1:1	XLOC_010837	linc-FBXO34	DLGAP5	NA	chr14:55651507-55658396	inter
LNCA_21_P0005469	1.305611	A	1.0199074	A	1.21900462528082	0	lncRNA	THC2731813	NA	NA	NA	NA	XLOC_006350	NA	NA	THC2731813	NA	BROAD Institute lincRNA (XLOC_006350), lincRNA [TCONS_00013691]	chr7:007590702-007590643	hs|7p21.3	Agilent_HUMAN_G3V2	THC2731813	THC2731813	chr7	7590643	7590702	-	NA	NA	NA	NA	NA	NA	NA	Unknown
LNCA_21_P0006352	1.6677408	A	2.6382706	A	0.510318624449108	0	lncRNA	TCONS_00016616	NA	NA	NA	NA	XLOC_007402	NA	NA	NA	NA	BROAD Institute lincRNA (XLOC_007402), lincRNA [TCONS_00016616]	chr9:76026609-76027058	hs|9q21.13	Agilent_HUMAN_G3V2	TCONS_00016616	TCONS_00016616	chr9	76026609	76027058	+	NA	NA	NA	NA	NA	NA	NA	Unknown
CUST_40478_PI429285431	0.93652815	A	0.9260083	A	1.00731845430889	0	lncRNA	41245-1_{1..1986}	n409410|NR_033809|lncRNA|Homosapiens||RefGeneNoncode|NR_033809||7.2849500|-0.3102214	NA	NA	NA	NA	NA	NA	NA	NA	NA	NA	NA	NONCODERv3	NONCODERv3,ncbi,	>n409410|NR_033809|lncRNA|Homosapiens||RefGeneNoncode|NR_033809||7.2849500|-0.3102214	chr7	99245812	99247797	-	NA	NA	NA	NA	CYP3A5	NA	chr7:99245813-99277621	inner
CUST_10175_PI429285431	1.2727993	A	1.5049961	A	0.851337567707913	0	lncRNA	11700-1_{1..392}	lnc-TIMM21-5:1	NA	NA	NA	NA	NA	NA	NA	NA	NA	NA	NA	lncipedia2.1	lncipedia2.1,NONCODERv3,UCSC,	>lnc-TIMM21-5:1	chr18	70548425	70548816	+	lnc-TIMM21-5	lnc-TIMM21-5:1	XLOC_012713	linc-C18orf55-5	NA	NA	NA	inter
CUST_3446_PI429285431	7.712921	P	6.9800844	P	1.66190348492452	0	lncRNA	3417-1_{1..552}	transcript_id "ENST00000590667.1" | genecode_v17	NA	NA	NA	NA	NA	NA	NA	NA	NA	NA	NA	gencode_v17	gencode_v17,ensembl.GRCh37.72,	>transcript_id "ENST00000590667.1" | genecode_v17	chr9	84888374	84888925	+	ENSG00000228430.4	ENST00000590667.1	RP11-15B24.5	RP11-15B24.5-007	NA	NA	NA	inter
CUST_7343_PI429285431	5.4378643	P	5.621825	P	0.880282992747553	0	lncRNA	8935-1_{1..102}	transcript_id "ENST00000362552.1" | genecode_v17	NA	NA	NA	NA	NA	NA	NA	NA	NA	NA	NA	gencode_v17	gencode_v17,ensembl.GRCh37.72,	>transcript_id "ENST00000362552.1" | genecode_v17	chrX	53489150	53489251	+	ENSG00000199422.1	ENST00000362552.1	VTRNA3-1P	VTRNA3-1P-201	NA	NA	NA	inter
CUST_24454_PI429285431	1.1924657	A	0.9239717	A	1.20454976617954	0	lncRNA	26007-1_{1..433}	lnc-C3orf38-1:1	NA	NA	NA	NA	NA	NA	NA	NA	NA	NA	NA	lncipedia2.1	lncipedia2.1,	>lnc-C3orf38-1:1	chr3	88217504	88217936	+	lnc-C3orf38-1	lnc-C3orf38-1:1	ENSG00000244150.1	RP11-373L8.2	NA	NA	NA	inter
CUST_11117_PI429285431	1.2352612	A	1.0464156	A	1.13985127708795	0	lncRNA	12675-1_{1..437}	lnc-NVL-1:2	NA	NA	NA	NA	NA	NA	NA	NA	NA	NA	NA	lncipedia2.1	lncipedia2.1,NONCODERv3,ensembl.GRCh37.72,	>lnc-NVL-1:2	chr1	224397943	224398379	-	lnc-NVL-1	lnc-NVL-1:2	XLOC_001225	linc-TP53BP2-3	NA	hg19_refFlat_CAGE1:range=chr6:7329398-73874065'pad=0,hg19_refFlat_CAGE1:range=chr6:7329398-73874065'pad=0 3'pad=0 strand=- repeatMasking=none,-69.20;hg19_refFlat_ISY1:range=chr3:128848924-1288798185'pad=0,hg19_refFlat_ISY1:range=chr3:128848924-1288798185'pad=0 3'pad=0 strand=- repeatMasking=none,-74.10;hg19_refFlat_PKP2:range=chr12:32945358-330496655'pad=0,hg19_refFlat_PKP2:range=chr12:32945358-3…	NA	inter
CUST_33769_PI429285431	3.3016238	P	3.109135	A	1.14273335114473	0	lncRNA	35322-1_{1..1050}	n340550|BC054885|mRNAlikelncRNA|Homosapiens|HumanlncRNA|JounralRNA|3012|NULL|6.0381600|-0.4240575	NA	NA	NA	NA	NA	NA	NA	NA	NA	NA	NA	NONCODERv3	NONCODERv3,	>n340550|BC054885|mRNAlikelncRNA|Homosapiens|HumanlncRNA|JounralRNA|3012|NULL|6.0381600|-0.4240575	chr5	93954391	93955440	+	NA	NA	NA	NA	KIAA0825	NA	chr5:93944391-93954309	inner
CUST_42623_PI429285431	6.5747476	P	6.6456304	P	0.952055247325009	0	lncRNA	45488-1_{1..76}	ENST00000363345 ncrna:snoRNA chromosome:GRCh37:14:101405893:101405968:1 gene:ENSG00000200215 gene_biotype:snoRNA transcript_biotype:snoRNA	NA	NA	NA	NA	NA	NA	NA	NA	NA	NA	NA	ensembl.GRCh37.72	ensembl.GRCh37.72,	>ENST00000363345 ncrna:snoRNA chromosome:GRCh37:14:101405893:101405968:1 gene:ENSG00000200215 gene_biotype:snoRNA transcript_biotype:snoRNA	chr14	101405893	101405968	+	ENSG00000200215	ENST00000363345	NA	NA	NA	NA	NA	inter
CUST_1945_PI429285431	0.9190847	A	0.91549236	A	1.00249312301797	0	lncRNA	1938-1_{1..579}	transcript_id "ENST00000510416.1" | genecode_v17	NA	NA	NA	NA	NA	NA	NA	NA	NA	NA	NA	gencode_v17	gencode_v17,lncipedia2.1,NONCODERv3,ensembl.GRCh37.72,	>transcript_id "ENST00000510416.1" | genecode_v17	chr4	152826084	152826662	-	ENSG00000249818.1	ENST00000510416.1	RP11-73G16.3	RP11-73G16.3-001	NA	NA	NA	inter
CUST_5640_PI429285431	0.9268315	A	0.92748904	A	0.999544331851174	0	lncRNA	5568-1_{1..536}	transcript_id "ENST00000566030.1" | genecode_v17	NA	NA	NA	NA	NA	NA	NA	NA	NA	NA	NA	gencode_v17	gencode_v17,lncipedia2.1,ensembl.GRCh37.72,	>transcript_id "ENST00000566030.1" | genecode_v17	chr16	80213026	80213561	+	ENSG00000261376.1	ENST00000566030.1	RP11-525K10.2	RP11-525K10.2-001	NA	NA	NA	inter
CUST_27494_PI429285431	0.9555233	A	0.9224101	A	1.02321775260936	0	lncRNA	29067-1_{1..1558}	n324673|NULL|mRNAlikelncRNA|Homosapiens|vegalncRNA|GENCODE|OTTHUMT00000129022|http://vega.sanger.ac.uk/Homo_sapiens/Transcript/Summary?db=core;t=OTTHUMT00000129022|-0.2968270|-0.2757140	NA	NA	NA	NA	NA	NA	NA	NA	NA	NA	NA	NONCODERv3	NONCODERv3,	>n324673|NULL|mRNAlikelncRNA|Homosapiens|vegalncRNA|GENCODE|OTTHUMT00000129022|http://vega.sanger.ac.uk/Homo_sapiens/Transcript/Summary?db=core;t=OTTHUMT00000129022|-0.2968270|-0.2757140	chr22	31102650	31104207	+	NA	NA	NA	NA	OSBP2	hg19_refFlat_ZMAT1:range=chrX:101138482-1011736065'pad=0,hg19_refFlat_ZMAT1:range=chrX:101138482-1011736065'pad=0 3'pad=0 strand=- repeatMasking=none,-78.60;hg19_refFlat_ZNF283:range=chr19:44337657-443527935'pad=0,hg19_refFlat_ZNF283:range=chr19:44337657-443527935'pad=0 3'pad=0 strand=+ repeatMasking=none,-82.90;hg19_refFlat_ZNF91:range=chr19:23542205-235781565'pad=0,hg19_refFlat_ZNF91:range=chr1…	NA	inner
CUST_38565_PI429285431	1.5151596	A	0.9080264	A	1.52322936872057	0	lncRNA	39576-1_{1..1390}	n383509|NULL|lncRNA|Homosapiens||UCSCGeneNoncode|uc002ogs.1||-1.1467200|-0.3153009	NA	NA	NA	NA	NA	NA	NA	NA	NA	NA	NA	NONCODERv3	NONCODERv3,	>n383509|NULL|lncRNA|Homosapiens||UCSCGeneNoncode|uc002ogs.1||-1.1467200|-0.3153009	chr19	38053291	38054680	-	NA	NA	NA	NA	ZNF571	NA	chr19:38055155-38064681	inner
CUST_28730_PI429285431	0.9778491	A	0.89001864	A	1.06277077426565	0	lncRNA	30430-1_{1..298}	n326123|NULL|mRNAlikelncRNA|Homosapiens|vegalncRNA|GENCODE|OTTHUMT00000046436|http://vega.sanger.ac.uk/Homo_sapiens/Transcript/Summary?db=core;t=OTTHUMT00000046436|-1.1370900|-0.4463431	NA	NA	NA	NA	NA	NA	NA	NA	NA	NA	NA	NONCODERv3	NONCODERv3,	>n326123|NULL|mRNAlikelncRNA|Homosapiens|vegalncRNA|GENCODE|OTTHUMT00000046436|http://vega.sanger.ac.uk/Homo_sapiens/Transcript/Summary?db=core;t=OTTHUMT00000046436|-1.1370900|-0.4463431	chr10	2201333	2201630	-	NA	NA	NA	NA	NA	NA	NA	inter
CUST_6716_PI429285431	1.8711247	A	2.2254243	A	0.782249317580753	0	lncRNA	6664-1_{1..431}	transcript_id "ENST00000414598.1" | genecode_v17	NA	NA	NA	NA	NA	NA	NA	NA	NA	NA	NA	gencode_v17	gencode_v17,lncipedia2.1,NONCODERv3,ensembl.GRCh37.72,	>transcript_id "ENST00000414598.1" | genecode_v17	chr20	51068003	51068433	-	ENSG00000225785.1	ENST00000414598.1	RP4-583K8.1	RP4-583K8.1-001	NA	NA	NA	inter
LNCA_21_P0003048	1.0020976	A	0.92976105	A	1.05141815392428	0	lncRNA	TCONS_00006283	NA	NA	NA	NA	XLOC_002886	NA	NA	NA	NA	BROAD Institute lincRNA (XLOC_002886), lincRNA [TCONS_00006283]	chr3:154973301-154973360	hs|3q25.2	Agilent_HUMAN_G3V2	TCONS_00006283	TCONS_00006283	chr3	154973301	154973360	+	NA	NA	NA	NA	NA	NA	NA	Unknown
CUST_41436_PI429285431	8.926041	P	9.270603	P	0.787547038349998	0	lncRNA	42606-1_{1..85}	ENST00000580529 ncrna:miRNA chromosome:GRCh37:9:140063638:140063722:-1 gene:ENSG00000263697 gene_biotype:miRNA transcript_biotype:miRNA	NA	NA	NA	NA	NA	NA	NA	NA	NA	NA	NA	ensembl.GRCh37.72	ensembl.GRCh37.72,	>ENST00000580529 ncrna:miRNA chromosome:GRCh37:9:140063638:140063722:-1 gene:ENSG00000263697 gene_biotype:miRNA transcript_biotype:miRNA	chr9	140063638	140063722	-	ENSG00000263697	ENST00000580529	NA	NA	GRIN1	NA	chr9:140053638-140063214	inter
CUST_17857_PI429285431	4.768721	P	5.3383937	P	0.67376962723781	0	lncRNA	19592-1_{1..1802}	lnc-RP11-82I10.1.1-6:3	NA	NA	NA	NA	NA	NA	NA	NA	NA	NA	NA	lncipedia2.1	lncipedia2.1,NONCODERv3,UCSC,	>lnc-RP11-82I10.1.1-6:3	chr15	98646464	98648265	-	lnc-RP11-82I10.1.1-6	lnc-RP11-82I10.1.1-6:3	XLOC_011604	linc-RGMA-3	NA	hg19_refFlat_SLC2A14:range=chr12:7966912-80160515'pad=0,hg19_refFlat_SLC2A14:range=chr12:7966912-80160515'pad=0 3'pad=0 strand=- repeatMasking=none,-66.40	NA	inter
CUST_14710_PI429285431	4.6156893	P	5.2888465	P	0.627132764435087	0	lncRNA	16374-1_{1..1645}	lnc-HOXC4-4:3	NA	NA	NA	NA	NA	NA	NA	NA	NA	NA	NA	lncipedia2.1	lncipedia2.1,NONCODERv3,UCSC,	>lnc-HOXC4-4:3	chr12	54546432	54548076	+	lnc-HOXC4-4	lnc-HOXC4-4:3	XLOC_009765	linc-HNRNPA1-3	NA	hg19_refFlat_LYRM4:range=chr6:5187029-52609665'pad=0,hg19_refFlat_LYRM4:range=chr6:5187029-52609665'pad=0 3'pad=0 strand=- repeatMasking=none,-85.30;hg19_refFlat_MRPL10:range=chr17:45901571-459065865'pad=0,hg19_refFlat_MRPL10:range=chr17:45901571-459065865'pad=0 3'pad=0 strand=- repeatMasking=none,-76.70;hg19_refFlat_ZNF573:range=chr19:38229393-382492365'pad=0,hg19_refFlat_ZNF573:range=chr19:3822…	NA	inter
CUST_5369_PI429285431	2.613278	A	2.5585313	A	1.03867672247275	0	lncRNA	5306-1_{1..628}	transcript_id "ENST00000558641.1" | genecode_v17	NA	NA	NA	NA	NA	NA	NA	NA	NA	NA	NA	gencode_v17	gencode_v17,lncipedia2.1,ensembl.GRCh37.72,ncbi,	>transcript_id "ENST00000558641.1" | genecode_v17	chr15	101402048	101402675	+	ENSG00000259604.1	ENST00000558641.1	RP11-66B24.1	RP11-66B24.1-002	ALDH1A3	NA	chr15:101420009-101424195	inter
CUST_11820_PI429285431	1.0593895	A	0.9360987	A	1.08921654353951	0	lncRNA	13402-1_{1..360}	lnc-SLC15A4-13:1	NA	NA	NA	NA	NA	NA	NA	NA	NA	NA	NA	lncipedia2.1	lncipedia2.1,NONCODERv3,UCSC,	>lnc-SLC15A4-13:1	chr12	127647263	127647622	-	lnc-SLC15A4-13	lnc-SLC15A4-13:1	XLOC_010249	linc-DHX37-10	NA	NA	NA	inter
CUST_41557_PI429285431	5.0181413	P	5.1396627	P	0.919217774429623	0	lncRNA	42857-1_{1..84}	ENST00000401360 ncrna:miRNA chromosome:GRCh37:14:101530832:101530915:1 gene:ENSG00000216179 gene_biotype:miRNA transcript_biotype:miRNA	NA	NA	NA	NA	NA	NA	NA	NA	NA	NA	NA	ensembl.GRCh37.72	ensembl.GRCh37.72,	>ENST00000401360 ncrna:miRNA chromosome:GRCh37:14:101530832:101530915:1 gene:ENSG00000216179 gene_biotype:miRNA transcript_biotype:miRNA	chr14	101530832	101530915	+	ENSG00000216179	ENST00000401360	NA	NA	NA	NA	NA	inter
CUST_44244_PI429285431	1.1975174	A	1.5552816	A	0.780373017120325	0	lncRNA	48890-4_{9001..9161}	gi|242247281|ref|NR_027898.1| Homo sapiens collagen, type VI, alpha 4 pseudogene 2 (COL6A4P2), non-coding RNA	NA	NA	NA	NA	NA	NA	NA	NA	NA	NA	NA	ncbi	NONCODERv3,ncbi,	>gi|242247281|ref|NR_027898.1| Homo sapiens collagen, type VI, alpha 4 pseudogene 2 (COL6A4P2), non-coding RNA	Chr3	129940663	129940823	+	646300	NR_027898.1	NA	NA	NA	hg19_refFlat_ISY1:range=chr3:128848924-1288798185'pad=0,hg19_refFlat_ISY1:range=chr3:128848924-1288798185'pad=0 3'pad=0 strand=- repeatMasking=none,-83.60;hg19_refFlat_CAGE1:range=chr6:7329398-73874065'pad=0,hg19_refFlat_CAGE1:range=chr6:7329398-73874065'pad=0 3'pad=0 strand=- repeatMasking=none,-81.50;hg19_refFlat_PKP2:range=chr12:32945358-330496655'pad=0,hg19_refFlat_PKP2:range=chr12:32945358-3…	NA	inter
CUST_28194_PI429285431	0.9093243	A	0.9103003	A	0.999323717134184	0	lncRNA	29821-1_{1..812}	n325474|NULL|mRNAlikelncRNA|Homosapiens|vegalncRNA|GENCODE|OTTHUMT00000322860|http://vega.sanger.ac.uk/Homo_sapiens/Transcript/Summary?db=core;t=OTTHUMT00000322860|0.3079990|-0.2124650	NA	NA	NA	NA	NA	NA	NA	NA	NA	NA	NA	NONCODERv3	NONCODERv3,	>n325474|NULL|mRNAlikelncRNA|Homosapiens|vegalncRNA|GENCODE|OTTHUMT00000322860|http://vega.sanger.ac.uk/Homo_sapiens/Transcript/Summary?db=core;t=OTTHUMT00000322860|0.3079990|-0.2124650	chr2	3985726	3986537	-	NA	NA	NA	NA	NA	NA	NA	inter
CUST_34984_PI429285431	0.9624435	A	0.9319635	A	1.02135188382923	0	lncRNA	36400-1_{1..1288}	n341909|AK129594|mRNAlikelncRNA|Homosapiens|HumanlncRNA|JounralRNA|4390|NULL|-0.8845600|-0.1311959	NA	NA	NA	NA	NA	NA	NA	NA	NA	NA	NA	NONCODERv3	lncipedia2.1,NONCODERv3,	>n341909|AK129594|mRNAlikelncRNA|Homosapiens|HumanlncRNA|JounralRNA|4390|NULL|-0.8845600|-0.1311959	chr12	48276431	48277718	+	NA	NA	NA	NA	VDR	NA	chr12:48266431-48298814	inner
CUST_33527_PI429285431	2.843525	A	2.18913	A	1.57395577000524	0	lncRNA	35095-1_{1..2187}	n340265|BC016638|mRNAlikelncRNA|Homosapiens|HumanlncRNA|JounralRNA|2726|NULL|11.1604000|-0.2871751	NA	NA	NA	NA	NA	NA	NA	NA	NA	NA	NA	NONCODERv3	NONCODERv3,	>n340265|BC016638|mRNAlikelncRNA|Homosapiens|HumanlncRNA|JounralRNA|2726|NULL|11.1604000|-0.2871751	chr4	159727245	159729431	+	NA	NA	NA	NA	FNIP2	NA	chr4:159717245-159799738	inner
CUST_17288_PI429285431	2.1351042	A	2.0092113	A	1.09118286892787	0	lncRNA	19006-1_{1..479}	lnc-ADAMTS17-1:4	NA	NA	NA	NA	NA	NA	NA	NA	NA	NA	NA	lncipedia2.1	lncipedia2.1,NONCODERv3,UCSC,	>lnc-ADAMTS17-1:4	chr15	100890127	100890605	-	lnc-ADAMTS17-1	lnc-ADAMTS17-1:4	XLOC_011609	linc-ADAMTS17	ADAMTS17	NA	chr15:100880127-100882183	inter
CUST_25374_PI429285431	0.9130044	A	1.068761	A	0.897661484178212	0	lncRNA	26905-1_{1..424}	lnc-RIIAD1-1:1	NA	NA	NA	NA	NA	NA	NA	NA	NA	NA	NA	lncipedia2.1	lncipedia2.1,	>lnc-RIIAD1-1:1	chr1	151738484	151738907	+	lnc-RIIAD1-1	lnc-RIIAD1-1:1	ENSG00000232937.1	RP11-98D18.2	MRPL9	NA	chr1:151732123-151736040	inner
CUST_21090_PI429285431	3.002957	A	3.1494665	A	0.903433615155934	0	lncRNA	22715-1_{1..563}	lnc-MTX1-1:2	NA	NA	NA	NA	NA	NA	NA	NA	NA	NA	NA	lncipedia2.1	lncipedia2.1,	>lnc-MTX1-1:2	chr1	155169963	155170525	+	lnc-MTX1-1	lnc-MTX1-1:2	ENSG00000231064.1	RP11-263K19.4	THBS3	hg19_refFlat_THBS3:range=chr1:155165632-1551776675'pad=0,hg19_refFlat_THBS3:range=chr1:155165632-1551776675'pad=0 3'pad=0 strand=- repeatMasking=none,-92.30chr1:155165379-155177690	NA	inner
CUST_39742_PI429285431	4.6525507	P	4.807516	P	0.89815397520962	0	lncRNA	40667-1_{1..3000}	n405862|NR_003083|lncRNA|Homosapiens||RefGeneNoncode|NR_003083||7.1593700|-0.0750099	NA	NA	NA	NA	NA	NA	NA	NA	NA	NA	NA	NONCODERv3	NONCODERv3,ncbi,	>n405862|NR_003083|lncRNA|Homosapiens||RefGeneNoncode|NR_003083||7.1593700|-0.0750099	chr16	32888796	32891795	-	NA	NA	NA	NA	NA	NA	NA	inter
CUST_16417_PI429285431	4.1624074	P	3.636798	P	1.43954151954408	0	lncRNA	18115-1_{1..345}	lnc-CD38-2:6	NA	NA	NA	NA	NA	NA	NA	NA	NA	NA	NA	lncipedia2.1	lncipedia2.1,NONCODERv3,UCSC,	>lnc-CD38-2:6	chr4	16357243	16357587	+	lnc-CD38-2	lnc-CD38-2:6	XLOC_003469	linc-CLRN2-3	NA	NA	NA	inter
LNCA_21_P0010399	10.021289	P	9.664837	P	1.28027346392575	0	lncRNA	TCONS_00029531	NA	NA	NA	NA	XLOC_014174	NA	NA	NA	NA	BROAD Institute lincRNA (XLOC_014174), lincRNA [TCONS_00029531]	chr22:23893653-23893712	hs|22q11.23	Agilent_HUMAN_G3V2	TCONS_00029531	TCONS_00029531	chr22	23893653	23893712	+	NA	NA	NA	NA	NA	NA	NA	Unknown
CUST_5223_PI429285431	2.1526194	A	2.3172488	A	0.892157667756571	0	lncRNA	5164-1_{1..309}	transcript_id "ENST00000559029.1" | genecode_v17	NA	NA	NA	NA	NA	NA	NA	NA	NA	NA	NA	gencode_v17	gencode_v17,lncipedia2.1,ensembl.GRCh37.72,	>transcript_id "ENST00000559029.1" | genecode_v17	chr15	69845055	69845363	+	ENSG00000245750.3	ENST00000559029.1	RP11-279F6.1	RP11-279F6.1-007	NA	NA	NA	inter
LNCA_21_P0007534	1.6809626	A	0.9229933	A	1.69110858822664	0	lncRNA	TCONS_00020355	NA	NA	NA	NA	XLOC_009685	NA	NA	NA	NA	BROAD Institute lincRNA (XLOC_009685), lincRNA [TCONS_00020355]	chr12:20164432-20164491	hs|12p12.2	Agilent_HUMAN_G3V2	TCONS_00020355	TCONS_00020355	chr12	20164432	20164491	+	NA	NA	NA	NA	NA	NA	NA	Unknown
CUST_48864_PI429285431	2.140862	A	1.2163953	A	1.89798251274144	0	lncRNA	52701-1_{1..3000}	hg19_lincRNAsTranscripts_TCONS_l2_00019181 range=chr3:14390737-14398336 5'pad=0 3'pad=0 strand=- repeatMasking=none	NA	NA	NA	NA	NA	NA	NA	NA	NA	NA	NA	UCSC	UCSC,	>hg19_lincRNAsTranscripts_TCONS_l2_00019181 range=chr3:14390737-14398336 5'pad=0 3'pad=0 strand=- repeatMasking=none	chr3	14390737	14393736	-	NA	NA	NA	NA	NA	hg19_refFlat_MYL10:range=chr7:101256755-1012723985'pad=0,hg19_refFlat_MYL10:range=chr7:101256755-1012723985'pad=0 3'pad=0 strand=- repeatMasking=none,-72.80;hg19_refFlat_C8orf44:range=chr8:67589944-675921895'pad=0,hg19_refFlat_C8orf44:range=chr8:67589944-675921895'pad=0 3'pad=0 strand=+ repeatMasking=none,-88.00;hg19_refFlat_RGS3:range=chr9:116222537-1163592335'pad=0,hg19_refFlat_RGS3:range=chr9:…	NA	inter
CUST_35501_PI429285431	6.5604887	P	6.97816	P	0.74863204040333	0	lncRNA	36910-1_{1..2175}	n342605|BC007288|mRNAlikelncRNA|Homosapiens|HumanlncRNA|JounralRNA|5106|NULL|9.2371100|-0.1146777	NA	NA	NA	NA	NA	NA	NA	NA	NA	NA	NA	NONCODERv3	NONCODERv3,	>n342605|BC007288|mRNAlikelncRNA|Homosapiens|HumanlncRNA|JounralRNA|5106|NULL|9.2371100|-0.1146777	chr10	80828791	80830965	+	NA	NA	NA	NA	ZMIZ1	NA	chr10:80828792-81068228	inner
CUST_33204_PI429285431	0.91581035	A	0.905615	A	1.00709190741537	0	lncRNA	34795-1_{1..1617}	n339900|BX641123|mRNAlikelncRNA|Homosapiens|HumanlncRNA|JounralRNA|2349|NULL|-1.2272800|-0.3888793	NA	NA	NA	NA	NA	NA	NA	NA	NA	NA	NA	NONCODERv3	NONCODERv3,ensembl.GRCh37.72,	>n339900|BX641123|mRNAlikelncRNA|Homosapiens|HumanlncRNA|JounralRNA|2349|NULL|-1.2272800|-0.3888793	chr18	59913042	59914658	+	NA	NA	NA	NA	KIAA1468	NA	chr18:59903042-59924645	inner
CUST_46311_PI429285431	0.99462277	A	1.2587833	A	0.832683112312152	0	lncRNA	50542-1_{1..676}	gi|335057494|ref|NR_038358.1| Homo sapiens long intergenic non-protein coding RNA 640 (LINC00640), non-coding RNA	NA	NA	NA	NA	NA	NA	NA	NA	NA	NA	NA	ncbi	gencode_v17,lncipedia2.1,NONCODERv3,ensembl.GRCh37.72,ncbi,	>gi|335057494|ref|NR_038358.1| Homo sapiens long intergenic non-protein coding RNA 640 (LINC00640), non-coding RNA	Chr14	51800111	51800786	+	283553	NR_038358.1	NA	NA	NA	NA	NA	inter
CUST_40264_PI429285431	8.015717	P	8.048909	P	0.977255700405711	0	lncRNA	41074-1_{1..734}	n408196|NR_028340|lncRNA|Homosapiens||RefGeneNoncode|NR_028340||2.0085700|-0.1281266	NA	NA	NA	NA	NA	NA	NA	NA	NA	NA	NA	NONCODERv3	NONCODERv3,ncbi,	>n408196|NR_028340|lncRNA|Homosapiens||RefGeneNoncode|NR_028340||2.0085700|-0.1281266	chr18	77905806	77906539	+	NA	NA	NA	NA	PARD6G	NA	chr18:77915115-77946315	inner
LNCA_21_P0002596	4.196069	P	4.5304265	P	0.79313727932722	0	lncRNA	TCONS_00004804	NA	NA	NA	NA	XLOC_001496	NA	NA	NA	NA	BROAD Institute lincRNA (XLOC_001496), lincRNA [TCONS_00004804]	chr2:64501080-64501139	hs|2p14	Agilent_HUMAN_G3V2	TCONS_00004804	TCONS_00004804	chr2	64501080	64501139	+	NA	NA	NA	NA	NA	NA	NA	Unknown
CUST_6462_PI429285431	1.1222154	A	0.9129854	A	1.15607099715526	0	lncRNA	6404-1_{1..375}	transcript_id "ENST00000590117.1" | genecode_v17	NA	NA	NA	NA	NA	NA	NA	NA	NA	NA	NA	gencode_v17	gencode_v17,ensembl.GRCh37.72,	>transcript_id "ENST00000590117.1" | genecode_v17	chr19	33668962	33669336	+	ENSG00000267054.1	ENST00000590117.1	CTD-2540B15.10	CTD-2540B15.10-001	WDR88	NA	chr19:33658962-33666705	inter
CUST_5967_PI429285431	5.1920104	P	5.3901043	P	0.871701501673202	0	lncRNA	5896-1_{1..477}	transcript_id "ENST00000580776.1" | genecode_v17	NA	NA	NA	NA	NA	NA	NA	NA	NA	NA	NA	gencode_v17	gencode_v17,lncipedia2.1,ensembl.GRCh37.72,	>transcript_id "ENST00000580776.1" | genecode_v17	chr17	71830906	71831382	-	ENSG00000265927.1	ENST00000580776.1	CTD-2532D12.5	CTD-2532D12.5-002	NA	NA	NA	inter
CUST_885_PI429285431	0.9724876	A	1.3416303	A	0.774242442117732	0	lncRNA	875-1_{1..545}	transcript_id "ENST00000429095.1" | genecode_v17	NA	NA	NA	NA	NA	NA	NA	NA	NA	NA	NA	gencode_v17	gencode_v17,lncipedia2.1,ensembl.GRCh37.72,	>transcript_id "ENST00000429095.1" | genecode_v17	chr2	58655473	58656017	+	ENSG00000233723.3	ENST00000429095.1	AC007092.1	AC007092.1-002	NA	hg19_refFlat_IK:range=chr5:140027494-1400419145'pad=0,hg19_refFlat_IK:range=chr5:140027494-1400419145'pad=0 3'pad=0 strand=+ repeatMasking=none,-85.70	NA	inter
CUST_19230_PI429285431	2.887064	A	3.6306798	P	0.597240621807102	0	lncRNA	20900-1_{1..546}	lnc-MLL5-1:1	NA	NA	NA	NA	NA	NA	NA	NA	NA	NA	NA	lncipedia2.1	lncipedia2.1,	>lnc-MLL5-1:1	chr7	104946699	104947244	+	lnc-MLL5-1	lnc-MLL5-1:1	ENSG00000242154.1	RP4-778K6.3	SRPK2	NA	chr7:104936699-104957089	inner
CUST_12640_PI429285431	6.9452615	P	9.310876	P	0.194034554273653	0	lncRNA	14257-1_{1..1389}	lnc-NOC2L-1:1	NA	NA	NA	NA	NA	NA	NA	NA	NA	NA	NA	lncipedia2.1	lncipedia2.1,NONCODERv3,UCSC,	>lnc-NOC2L-1:1	chr1	854715	856103	-	lnc-NOC2L-1	lnc-NOC2L-1:1	XLOC_000670	linc-OR4F16-2	SAMD11	NA	chr1:861121-865072	inter
CUST_13521_PI429285431	0.90546167	A	1.3830076	A	0.718198263554498	0	lncRNA	15161-1_{1..1217}	lnc-TCFL5-3:1	NA	NA	NA	NA	NA	NA	NA	NA	NA	NA	NA	lncipedia2.1	lncipedia2.1,NONCODERv3,UCSC,	>lnc-TCFL5-3:1	chr20	61407664	61408880	-	lnc-TCFL5-3	lnc-TCFL5-3:1	XLOC_013837	linc-GATA5-1	NA	NA	NA	inter
CUST_46847_PI429285431	5.827695	P	5.995067	P	0.890463264380409	0	lncRNA	50982-2_{3001..6000}	gi|302191659|ref|NR_036474.1| Homo sapiens G patch domain containing 8 (GPATCH8), transcript variant 2, non-coding RNA	NA	NA	NA	NA	NA	NA	NA	NA	NA	NA	NA	ncbi	NONCODERv3,ncbi,	>gi|302191659|ref|NR_036474.1| Homo sapiens G patch domain containing 8 (GPATCH8), transcript variant 2, non-coding RNA	Chr17	42475645	42478644	-	23131	NR_036474.1	NA	NA	NA	NA	NA	inter
CUST_5880_PI429285431	0.91998464	A	0.91794246	A	1.00141653364653	0	lncRNA	5810-1_{1..2927}	transcript_id "ENST00000580282.1" | genecode_v17	NA	NA	NA	NA	NA	NA	NA	NA	NA	NA	NA	gencode_v17	gencode_v17,lncipedia2.1,ensembl.GRCh37.72,	>transcript_id "ENST00000580282.1" | genecode_v17	chr17	45956838	45959764	-	ENSG00000266821.1	ENST00000580282.1	RP11-6N17.2	RP11-6N17.2-001	NA	hg19_refFlat_PKP2:range=chr12:32945358-330496655'pad=0,hg19_refFlat_PKP2:range=chr12:32945358-330496655'pad=0 3'pad=0 strand=- repeatMasking=none,-84.30;hg19_refFlat_GYG2:range=chrX:2748230-27992545'pad=0,hg19_refFlat_GYG2:range=chrX:2748230-27992545'pad=0 3'pad=0 strand=+ repeatMasking=none,-43.40;hg19_refFlat_JAM2:range=chr21:27012134-270866175'pad=0,hg19_refFlat_JAM2:range=chr21:27012134-27086…	NA	inter
CUST_960_PI429285431	3.126419	A	1.8826776	A	2.36811870544911	0	lncRNA	949-1_{1..784}	transcript_id "ENST00000598560.1" | genecode_v17	NA	NA	NA	NA	NA	NA	NA	NA	NA	NA	NA	gencode_v17	gencode_v17,ensembl.GRCh37.72,	>transcript_id "ENST00000598560.1" | genecode_v17	chr2	98081774	98082557	-	ENSG00000230606.5	ENST00000598560.1	AC159540.1	AC159540.1-011	NA	NA	NA	inter
CUST_325_PI429201921	1.0178099	A	0.9168514	A	1.0724857656691	0	lncRNA	216-3_{6001..7686}	TC0Y000290.hg.1	TCONS_l2_00031013-XLOC_l2_015918 // Broad TUCP // linc-SRY-2 chrY:-:6126373-6131976 // chrY // 100 // 100 // 0 // --- // 0///TCONS_l2_00031012-XLOC_l2_015918 // Broad TUCP // linc-SRY-2 chrY:-:6124307-6131994 // chrY // 100 // 100 // 0 // --- // 0	NA	NA	NA	NA	NA	NA	NA	NA	chrY:-:6124307-6131994	NA	Affy_HUMAN_HTA2.0	TCONS_l2_00031012-XLOC_l2_015918	linc-SRY-2	chrY	6124307	6131994	-	NA	NA	NA	NA	LOC388630	NA	chr1:48273738-48295909	Unknown
CUST_44724_PI429285431	4.9381804	P	5.804903	P	0.548391228289527	0	lncRNA	49278-1_{1..565}	gi|311771782|ref|NR_037172.1| Homo sapiens uncharacterized LOC100507547 (LOC100507547), transcript variant 4, non-coding RNA	NA	NA	NA	NA	NA	NA	NA	NA	NA	NA	NA	ncbi	NONCODERv3,ncbi,	>gi|311771782|ref|NR_037172.1| Homo sapiens uncharacterized LOC100507547 (LOC100507547), transcript variant 4, non-coding RNA	Chr6	32120579	32121143	-	100507547	NR_037172.1	NA	NA	NA	NA	NA	inter
CUST_24699_PI429285431	6.3984027	P	7.009361	P	0.654761636654079	0	lncRNA	26245-1_{1..380}	lnc-STK3-2:1	NA	NA	NA	NA	NA	NA	NA	NA	NA	NA	NA	lncipedia2.1	lncipedia2.1,UCSC,	>lnc-STK3-2:1	chr8	100025097	100025476	-	lnc-STK3-2	lnc-STK3-2:1	ENSG00000253948.1	RP11-410L14.2	VPS13B	NA	chr8:100025494-100035272	inter
CUST_46756_PI429285431	13.155347	P	12.849571	P	1.23608332558238	0	lncRNA	50906-1_{1..1391}	gi|224548957|ref|NR_027162.1| Homo sapiens C17orf76 antisense RNA 1 (C17orf76-AS1), transcript variant 6, non-coding RNA	NA	NA	NA	NA	NA	NA	NA	NA	NA	NA	NA	ncbi	lncipedia2.1,NONCODERv3,ncbi,	>gi|224548957|ref|NR_027162.1| Homo sapiens C17orf76 antisense RNA 1 (C17orf76-AS1), transcript variant 6, non-coding RNA	Chr17	16342301	16343691	+	125144	NR_027162.1	NA	NA	NA	NA	NA	inter
CUST_3805_PI429285431	0.9249574	A	0.9152704	A	1.00673710964411	0	lncRNA	3773-1_{1..480}	transcript_id "ENST00000421481.1" | genecode_v17	NA	NA	NA	NA	NA	NA	NA	NA	NA	NA	NA	gencode_v17	gencode_v17,lncipedia2.1,NONCODERv3,ensembl.GRCh37.72,	>transcript_id "ENST00000421481.1" | genecode_v17	chr10	110470276	110470755	+	ENSG00000223381.1	ENST00000421481.1	RP11-655H13.2	RP11-655H13.2-001	NA	NA	NA	inter
CUST_36161_PI429285431	0.8935642	A	0.89563406	A	0.998566311092144	0	lncRNA	37434-1_{1..2286}	n344722|NULL|lincRNA|Homosapiens|HumanlincRNA|ScriptureReconstructionLincRNAsByLuo[unpublished]|linc_luo_271|NULL|-1.6734400|-0.2853184	NA	NA	NA	NA	NA	NA	NA	NA	NA	NA	NA	NONCODERv3	NONCODERv3,	>n344722|NULL|lincRNA|Homosapiens|HumanlincRNA|ScriptureReconstructionLincRNAsByLuo[unpublished]|linc_luo_271|NULL|-1.6734400|-0.2853184	chr10	118587735	118590020	-	NA	NA	NA	NA	ENO4	hg19_refFlat_ENO4:range=chr10:118609078-1186411805'pad=0,hg19_refFlat_ENO4:range=chr10:118609078-1186411805'pad=0 3'pad=0 strand=+ repeatMasking=none,-91.80chr10:118609023-118619222	NA	inner
CUST_27447_PI429285431	0.9182473	A	0.90704083	A	1.00779798018959	0	lncRNA	29016-1_{1..844}	n324622|NULL|mRNAlikelncRNA|Homosapiens|vegalncRNA|GENCODE|OTTHUMT00000039618|http://vega.sanger.ac.uk/Homo_sapiens/Transcript/Summary?db=core;t=OTTHUMT00000039618|-1.1518400|-0.4864670	NA	NA	NA	NA	NA	NA	NA	NA	NA	NA	NA	NONCODERv3	NONCODERv3,	>n324622|NULL|mRNAlikelncRNA|Homosapiens|vegalncRNA|GENCODE|OTTHUMT00000039618|http://vega.sanger.ac.uk/Homo_sapiens/Transcript/Summary?db=core;t=OTTHUMT00000039618|-1.1518400|-0.4864670	chr6	169949	170792	+	NA	NA	NA	NA	NA	hg19_refFlat_PTBP3:range=chr9:114982452-1150601455'pad=0,hg19_refFlat_PTBP3:range=chr9:114982452-1150601455'pad=0 3'pad=0 strand=- repeatMasking=none,-76.50;hg19_refFlat_MYL10:range=chr7:101256755-1012723985'pad=0,hg19_refFlat_MYL10:range=chr7:101256755-1012723985'pad=0 3'pad=0 strand=- repeatMasking=none,-74.10	NA	inter
CUST_32417_PI429285431	1.9765344	A	1.2153608	A	1.69486880177944	0	lncRNA	34093-1_{1..1776}	n339012|Y11918|mRNAlikelncRNA|Homosapiens|HumanlncRNA|JounralRNA|1441|NULL|-0.8155360|-0.1300714	NA	NA	NA	NA	NA	NA	NA	NA	NA	NA	NA	NONCODERv3	gencode_v17,lncipedia2.1,NONCODERv3,ensembl.GRCh37.72,	>n339012|Y11918|mRNAlikelncRNA|Homosapiens|HumanlncRNA|JounralRNA|1441|NULL|-0.8155360|-0.1300714	chr16	1161224	1162999	+	NA	NA	NA	NA	NA	hg19_refFlat_FBLIM1:range=chr1:16091479-161015265'pad=0,hg19_refFlat_FBLIM1:range=chr1:16091479-161015265'pad=0 3'pad=0 strand=+ repeatMasking=none,-79.80;hg19_refFlat_ZNF429:range=chr19:21688574-217208805'pad=0,hg19_refFlat_ZNF429:range=chr19:21688574-217208805'pad=0 3'pad=0 strand=+ repeatMasking=none,-73.00;hg19_refFlat_C8orf44:range=chr8:67589944-675921895'pad=0,hg19_refFlat_C8orf44:range=chr…	NA	inter
CUST_45300_PI429285431	7.103054	P	6.785609	P	1.24612172315927	0	lncRNA	49744-1_{1..932}	gi|157388915|ref|NR_003920.1| Homo sapiens chromosome 4 open reading frame 27 pseudogene (LOC389705), non-coding RNA	NA	NA	NA	NA	NA	NA	NA	NA	NA	NA	NA	ncbi	NONCODERv3,ncbi,	>gi|157388915|ref|NR_003920.1| Homo sapiens chromosome 4 open reading frame 27 pseudogene (LOC389705), non-coding RNA	Chr9	14993325	14994256	+	389705	NR_003920.1	NA	NA	NA	NA	NA	inter
CUST_1597_PI429285431	0.9325392	A	1.6313332	A	0.616087000469906	0	lncRNA	1583-1_{1..246}	transcript_id "ENST00000440726.1" | genecode_v17	NA	NA	NA	NA	NA	NA	NA	NA	NA	NA	NA	gencode_v17	gencode_v17,lncipedia2.1,NONCODERv3,ensembl.GRCh37.72,	>transcript_id "ENST00000440726.1" | genecode_v17	chr3	187166633	187166878	+	ENSG00000228952.1	ENST00000440726.1	RP11-567G11.1	RP11-567G11.1-001	NA	NA	NA	inter
CUST_14520_PI429285431	0.90169156	A	0.9025408	A	0.999411524907808	0	lncRNA	16187-1_{1..386}	lnc-TMEM206-5:1	NA	NA	NA	NA	NA	NA	NA	NA	NA	NA	NA	lncipedia2.1	lncipedia2.1,NONCODERv3,UCSC,	>lnc-TMEM206-5:1	chr1	212458321	212458706	-	lnc-TMEM206-5	lnc-TMEM206-5:1	XLOC_001191	linc-INTS7	PPP2R5A	NA	chr1:212458879-212468414	inter
CUST_51031_PI429285431	0.90364265	A	0.9044024	A	0.999473520068791	0	lncRNA	54673-1_{1..1153}	hg19_lincRNAsTranscripts_TCONS_l2_00007056 range=chr13:19836295-19838056 5'pad=0 3'pad=0 strand=- repeatMasking=none	NA	NA	NA	NA	NA	NA	NA	NA	NA	NA	NA	UCSC	UCSC,	>hg19_lincRNAsTranscripts_TCONS_l2_00007056 range=chr13:19836295-19838056 5'pad=0 3'pad=0 strand=- repeatMasking=none	chr13	19836295	19837447	-	NA	NA	NA	NA	NA	hg19_refFlat_NOP2:range=chr12:6666159-66770845'pad=0,hg19_refFlat_NOP2:range=chr12:6666159-66770845'pad=0 3'pad=0 strand=- repeatMasking=none,-84.30;hg19_refFlat_TBXA2R:range=chr19:3594834-36006325'pad=0,hg19_refFlat_TBXA2R:range=chr19:3594834-36006325'pad=0 3'pad=0 strand=- repeatMasking=none,-81.60;hg19_refFlat_BRD2:range=chr6_qbl_hap6:4172820-41806325'pad=0,hg19_refFlat_BRD2:range=chr6_qbl_hap…	NA	inter
CUST_40576_PI429285431	12.630474	P	12.091332	P	1.45310806745477	0	lncRNA	41328-3_{6001..6295}	n410019|NR_036447|lncRNA|Homosapiens||RefGeneNoncode|NR_036447||14.5527000|-0.0789384	NA	NA	NA	NA	NA	NA	NA	NA	NA	NA	NA	NONCODERv3	NONCODERv3,ncbi,	>n410019|NR_036447|lncRNA|Homosapiens||RefGeneNoncode|NR_036447||14.5527000|-0.0789384	chr16	16417465	16417759	+	NA	NA	NA	NA	LOC100288368	NA	chr16:16418988-16419785	inter
CUST_14076_PI429285431	0.90341413	A	0.89196795	A	1.0079654440803	0	lncRNA	15721-1_{1..561}	lnc-CCNK-2:1	NA	NA	NA	NA	NA	NA	NA	NA	NA	NA	NA	lncipedia2.1	lncipedia2.1,NONCODERv3,UCSC,	>lnc-CCNK-2:1	chr14	99625577	99626137	+	lnc-CCNK-2	lnc-CCNK-2:1	XLOC_010927	linc-CCNK-1	BCL11B	NA	chr14:99635624-99636006	inter
CUST_5592_PI429285431	1.1785781	A	1.1053427	A	1.05207342870318	0	lncRNA	5521-1_{1..1910}	transcript_id "ENST00000563151.1" | genecode_v17	NA	NA	NA	NA	NA	NA	NA	NA	NA	NA	NA	gencode_v17	gencode_v17,lncipedia2.1,ensembl.GRCh37.72,	>transcript_id "ENST00000563151.1" | genecode_v17	chr16	66583183	66585092	+	ENSG00000261519.1	ENST00000563151.1	RP11-403P17.4	RP11-403P17.4-001	CKLF-CMTM1	hg19_refFlat_HSD11B1L:range=chr19:5684044-56879565'pad=0,hg19_refFlat_HSD11B1L:range=chr19:5684044-56879565'pad=0 3'pad=0 strand=+ repeatMasking=none,-84.50;hg19_refFlat_AMBRA1:range=chr11:46419000-465699305'pad=0,hg19_refFlat_AMBRA1:range=chr11:46419000-465699305'pad=0 3'pad=0 strand=- repeatMasking=none,-55.80;hg19_refFlat_STAP2:range=chr19:4324130-43387505'pad=0,hg19_refFlat_STAP2:range=chr19:…	NA	inter
CUST_11355_PI429285431	2.164925	A	1.4243077	A	1.67089062619535	0	lncRNA	12919-1_{1..254}	lnc-SORCS1-1:1	NA	NA	NA	NA	NA	NA	NA	NA	NA	NA	NA	lncipedia2.1	lncipedia2.1,NONCODERv3,UCSC,	>lnc-SORCS1-1:1	chr10	107831892	107832145	-	lnc-SORCS1-1	lnc-SORCS1-1:1	XLOC_008942	linc-ITPRIP-4	NA	NA	NA	inter
CUST_5003_PI429285431	2.9874423	P	2.4746294	A	1.42682945129249	0	lncRNA	4946-1_{1..1721}	transcript_id "ENST00000398474.3" | genecode_v17	NA	NA	NA	NA	NA	NA	NA	NA	NA	NA	NA	gencode_v17	gencode_v17,lncipedia2.1,ensembl.GRCh37.72,	>transcript_id "ENST00000398474.3" | genecode_v17	chr14	101296942	101298662	+	ENSG00000214548.9	ENST00000398474.3	MEG3	MEG3-005	NA	NA	NA	inter
CUST_36404_PI429285431	0.9192485	A	0.95726883	A	0.973990543281352	0	lncRNA	37622-1_{1..1743}	n344921|NULL|lincRNA|Homosapiens|HumanlincRNA|ScriptureReconstructionLincRNAsByLuo[unpublished]|linc_luo_470|NULL|-1.4493100|-0.3668737	NA	NA	NA	NA	NA	NA	NA	NA	NA	NA	NA	NONCODERv3	NONCODERv3,	>n344921|NULL|lincRNA|Homosapiens|HumanlincRNA|ScriptureReconstructionLincRNAsByLuo[unpublished]|linc_luo_470|NULL|-1.4493100|-0.3668737	chr6	106872035	106873777	-	NA	NA	NA	NA	NA	NA	NA	inter
CUST_36246_PI429285431	4.950001	P	5.168853	P	0.859248897146707	0	lncRNA	37491-1_{1..946}	n344783|NULL|lincRNA|Homosapiens|HumanlincRNA|ScriptureReconstructionLincRNAsByLuo[unpublished]|linc_luo_332|NULL|-1.4006300|-0.2849869	NA	NA	NA	NA	NA	NA	NA	NA	NA	NA	NA	NONCODERv3	NONCODERv3,	>n344783|NULL|lincRNA|Homosapiens|HumanlincRNA|ScriptureReconstructionLincRNAsByLuo[unpublished]|linc_luo_332|NULL|-1.4006300|-0.2849869	chr9	110802712	110803657	+	NA	NA	NA	NA	NA	NA	NA	inter
CUST_31368_PI429285431	2.1932127	A	2.111823	A	1.0580367213262	0	lncRNA	33148-1_{1..3000}	n337836|AK127862|mRNAlikelncRNA|Homosapiens|HumanlncRNA|JounralRNA|219|NULL|-1.1084700|-0.3797048	NA	NA	NA	NA	NA	NA	NA	NA	NA	NA	NA	NONCODERv3	NONCODERv3,	>n337836|AK127862|mRNAlikelncRNA|Homosapiens|HumanlncRNA|JounralRNA|219|NULL|-1.1084700|-0.3797048	chrX	112285954	112288953	+	NA	NA	NA	NA	NA	NA	NA	inter
CUST_5253_PI429285431	1.5549804	A	1.2618513	A	1.22529497288845	0	lncRNA	5193-1_{1..528}	transcript_id "ENST00000559225.1" | genecode_v17	NA	NA	NA	NA	NA	NA	NA	NA	NA	NA	NA	gencode_v17	gencode_v17,lncipedia2.1,ensembl.GRCh37.72,	>transcript_id "ENST00000559225.1" | genecode_v17	chr15	79484313	79484840	-	ENSG00000259234.1	ENST00000559225.1	RP11-17L5.4	RP11-17L5.4-006	ANKRD34C	NA	chr15:79575146-79586213	inter
CUST_41751_PI429285431	4.5559607	P	4.602359	P	0.968350809522173	0	lncRNA	43297-1_{1..83}	ENST00000582190 ncrna:miRNA chromosome:GRCh37:17:1733135:1733217:-1 gene:ENSG00000265504 gene_biotype:miRNA transcript_biotype:miRNA	NA	NA	NA	NA	NA	NA	NA	NA	NA	NA	NA	ensembl.GRCh37.72	ensembl.GRCh37.72,	>ENST00000582190 ncrna:miRNA chromosome:GRCh37:17:1733135:1733217:-1 gene:ENSG00000265504 gene_biotype:miRNA transcript_biotype:miRNA	chr17	1733135	1733217	-	ENSG00000265504	ENST00000582190	NA	NA	SMYD4	NA	chr17:1723135-1733175	inner
CUST_3653_PI429285431	0.9040688	A	0.9060086	A	0.99865633662423	0	lncRNA	3622-1_{1..380}	transcript_id "ENST00000439198.1" | genecode_v17	NA	NA	NA	NA	NA	NA	NA	NA	NA	NA	NA	gencode_v17	gencode_v17,lncipedia2.1,ensembl.GRCh37.72,	>transcript_id "ENST00000439198.1" | genecode_v17	chr10	35508822	35509201	-	ENSG00000233200.1	ENST00000439198.1	RP11-324I22.2	RP11-324I22.2-001	CREM	NA	chr10:35498822-35501886	inter
CUST_23424_PI429285431	5.932806	P	6.334146	P	0.75715469823144	0	lncRNA	24992-1_{1..765}	lnc-STOML1-1:11	NA	NA	NA	NA	NA	NA	NA	NA	NA	NA	NA	lncipedia2.1	lncipedia2.1,	>lnc-STOML1-1:11	chr15	74218581	74219345	-	lnc-STOML1-1	lnc-STOML1-1:11	ENSG00000261801.1	RP11-941F15.1	LOXL1	NA	chr15:74218789-74228672	inter
LNCA_21_P0010258	5.6571474	P	5.2451468	P	1.33052959443227	0	lncRNA	TCONS_00029045	NA	NA	NA	NA	XLOC_013960	NA	NA	NA	NA	BROAD Institute lincRNA (XLOC_013960), lincRNA [TCONS_00029045]	chr21:44776256-44776315	hs|21q22.3	Agilent_HUMAN_G3V2	TCONS_00029045	TCONS_00029045	chr21	44776256	44776315	+	NA	NA	NA	NA	NA	NA	NA	Unknown
CUST_40862_PI429285431	7.658565	P	7.928874	P	0.829141939119208	0	lncRNA	41561-1_{1..1119}	n410652|NR_037894|lncRNA|Homosapiens||RefGeneNoncode|NR_037894||1.6474700|-0.2293093	NA	NA	NA	NA	NA	NA	NA	NA	NA	NA	NA	NONCODERv3	NONCODERv3,ncbi,	>n410652|NR_037894|lncRNA|Homosapiens||RefGeneNoncode|NR_037894||1.6474700|-0.2293093	chr1	247108848	247109966	-	NA	NA	NA	NA	ZNF670	hg19_refFlat_ZNF91:range=chr19:23542205-235781565'pad=0,hg19_refFlat_ZNF91:range=chr19:23542205-235781565'pad=0 3'pad=0 strand=- repeatMasking=none,-89.00;hg19_refFlat_JAM2:range=chr21:27012134-270866175'pad=0,hg19_refFlat_JAM2:range=chr21:27012134-270866175'pad=0 3'pad=0 strand=+ repeatMasking=none,-79.80;hg19_refFlat_BIRC5:range=chr17:76210398-762196355'pad=0,hg19_refFlat_BIRC5:range=chr17:7621…	NA	inner
CUST_386_PI429201921	1.0864865	A	1.0328479	A	1.03787924570531	0	lncRNA	245-4_{9001..9394}	TC22001135.hg.1	TCONS_l2_00018274-XLOC_l2_009405 // Broad TUCP // linc-MPPED1-1 chr22:+:43796336-43805687 // chr22 // 100 // 100 // 0 // --- // 0 /// TCONS_l2_00017796-XLOC_l2_009405 // Broad TUCP // linc-MPPED1-1 chr22:+:43800847-43805731 // chr22 // 100 // 100 // 0 // --- // 0	NA	NA	NA	NA	NA	NA	NA	NA	chr22:+:43796336-43805687	NA	Affy_HUMAN_HTA2.0	TCONS_l2_00018274-XLOC_l2_009405	linc-MPPED1-1	chr22	43796336	43805687	+	NA	NA	NA	NA	NA	NA	NA	Unknown
CUST_2860_PI429285431	2.96416	A	3.189682	A	0.855285507869253	0	lncRNA	2842-1_{1..699}	transcript_id "ENST00000450353.1" | genecode_v17	NA	NA	NA	NA	NA	NA	NA	NA	NA	NA	NA	gencode_v17	gencode_v17,lncipedia2.1,ensembl.GRCh37.72,	>transcript_id "ENST00000450353.1" | genecode_v17	chr7	65956083	65956781	-	ENSG00000223473.1	ENST00000450353.1	GS1-124K5.3	GS1-124K5.3-001	NA	hg19_refFlat_BIRC5:range=chr17:76210398-762196355'pad=0,hg19_refFlat_BIRC5:range=chr17:76210398-762196355'pad=0 3'pad=0 strand=+ repeatMasking=none,-78.90;hg19_refFlat_JAM2:range=chr21:27012134-270866175'pad=0,hg19_refFlat_JAM2:range=chr21:27012134-270866175'pad=0 3'pad=0 strand=+ repeatMasking=none,-80.90;hg19_refFlat_CAGE1:range=chr6:7329398-73874065'pad=0,hg19_refFlat_CAGE1:range=chr6:7329398-…	NA	inter
CUST_30394_PI429285431	7.037257	P	6.907041	P	1.09445755095045	0	lncRNA	32174-1_{1..848}	n335512|BC062665|mRNAlikelncRNA|Homosapiens|NULL|H-invitationalv7.5|HIT000260556|http://h-invitational.jp/hinv/spsoup/transcript_view?hit_id=HIT000260556|-1.1362000|-0.3602885	NA	NA	NA	NA	NA	NA	NA	NA	NA	NA	NA	NONCODERv3	NONCODERv3,	>n335512|BC062665|mRNAlikelncRNA|Homosapiens|NULL|H-invitationalv7.5|HIT000260556|http://h-invitational.jp/hinv/spsoup/transcript_view?hit_id=HIT000260556|-1.1362000|-0.3602885	chr1	176432303	176433150	+	NA	NA	NA	NA	PAPPA2	NA	chr1:176432307-176535140	inner
CUST_32900_PI429285431	6.628551	P	5.363541	P	2.40328875732423	0	lncRNA	34525-2_{3001..3619}	n339568|AK123831|mRNAlikelncRNA|Homosapiens|HumanlncRNA|JounralRNA|2010|NULL|-0.7868730|-0.2796029	NA	NA	NA	NA	NA	NA	NA	NA	NA	NA	NA	NONCODERv3	NONCODERv3,	>n339568|AK123831|mRNAlikelncRNA|Homosapiens|HumanlncRNA|JounralRNA|2010|NULL|-0.7868730|-0.2796029	chr20	5177914	5178532	+	NA	NA	NA	NA	CDS2	NA	chr20:5164914-5178533	inner
CUST_24412_PI429285431	4.8839264	P	3.5709832	P	2.48447874582724	0	lncRNA	25965-1_{1..1859}	lnc-CEMP1-1:3	NA	NA	NA	NA	NA	NA	NA	NA	NA	NA	NA	lncipedia2.1	lncipedia2.1,NONCODERv3,UCSC,	>lnc-CEMP1-1:3	chr16	2606219	2608077	-	lnc-CEMP1-1	lnc-CEMP1-1:3	ENSG00000261613.1	RP11-20I23.8	PDPK1	hg19_refFlat_UBE2J2:range=chr1:1190583-12033725'pad=0,hg19_refFlat_UBE2J2:range=chr1:1190583-12033725'pad=0 3'pad=0 strand=- repeatMasking=none,-38.60;hg19_refFlat_HSD11B1L:range=chr19:5684044-56879565'pad=0,hg19_refFlat_HSD11B1L:range=chr19:5684044-56879565'pad=0 3'pad=0 strand=+ repeatMasking=none,-74.70;hg19_refFlat_TRIM5:range=chr11:5685318-57014075'pad=0,hg19_refFlat_TRIM5:range=chr11:568531…	NA	inner
CUST_28454_PI429285431	0.92365545	A	0.90313345	A	1.01432641985638	0	lncRNA	30116-1_{1..374}	n325783|NULL|mRNAlikelncRNA|Homosapiens|vegalncRNA|GENCODE|OTTHUMT00000044345|http://vega.sanger.ac.uk/Homo_sapiens/Transcript/Summary?db=core;t=OTTHUMT00000044345|-1.0784100|-0.2878380	NA	NA	NA	NA	NA	NA	NA	NA	NA	NA	NA	NONCODERv3	NONCODERv3,	>n325783|NULL|mRNAlikelncRNA|Homosapiens|vegalncRNA|GENCODE|OTTHUMT00000044345|http://vega.sanger.ac.uk/Homo_sapiens/Transcript/Summary?db=core;t=OTTHUMT00000044345|-1.0784100|-0.2878380	chr13	29626202	29626575	+	NA	NA	NA	NA	MTUS2	hg19_refFlat_TUBGCP2:range=chr10:135093270-1351164455'pad=0,hg19_refFlat_TUBGCP2:range=chr10:135093270-1351164455'pad=0 3'pad=0 strand=- repeatMasking=none,-78.30;hg19_refFlat_OSTC:range=chr4:109571812-1095884135'pad=0,hg19_refFlat_OSTC:range=chr4:109571812-1095884135'pad=0 3'pad=0 strand=+ repeatMasking=none,-73.20;hg19_refFlat_ST20-MTHFS:range=chr15:80137552-802000155'pad=0,hg19_refFlat_ST20-MT…	NA	inner
CUST_41033_PI429285431	1.7721769	A	2.4810696	A	0.611789520531338	0	lncRNA	41692-1_{1..3000}	n411676|NR_040535|lncRNA|Homosapiens||RefGeneNoncode|NR_040535||0.0040703|-0.2305527	NA	NA	NA	NA	NA	NA	NA	NA	NA	NA	NA	NONCODERv3	NONCODERv3,ncbi,	>n411676|NR_040535|lncRNA|Homosapiens||RefGeneNoncode|NR_040535||0.0040703|-0.2305527	chr22	39828164	39831163	+	NA	NA	NA	NA	TAB1	hg19_refFlat_MRPL10:range=chr17:45901571-459065865'pad=0,hg19_refFlat_MRPL10:range=chr17:45901571-459065865'pad=0 3'pad=0 strand=- repeatMasking=none,-78.30;hg19_refFlat_ANKDD1A:range=chr15:65204130-652495275'pad=0,hg19_refFlat_ANKDD1A:range=chr15:65204130-652495275'pad=0 3'pad=0 strand=+ repeatMasking=none,-71.30;hg19_refFlat_NPC1L1:range=chr7:44553046-445808585'pad=0,hg19_refFlat_NPC1L1:range=c…	NA	inter
CUST_37550_PI429285431	5.3218393	P	5.9260435	P	0.657834145649372	0	lncRNA	38654-1_{1..3000}	n346026|NULL|lincRNA|Homosapiens|HumanlincRNA|ScriptureReconstructionLincRNAsByLuo[unpublished]|linc_luo_1576|NULL|-1.5743800|-0.2988533	NA	NA	NA	NA	NA	NA	NA	NA	NA	NA	NA	NONCODERv3	lncipedia2.1,NONCODERv3,ncbi,	>n346026|NULL|lincRNA|Homosapiens|HumanlincRNA|ScriptureReconstructionLincRNAsByLuo[unpublished]|linc_luo_1576|NULL|-1.5743800|-0.2988533	chr4	770527	773526	-	NA	NA	NA	NA	CPLX1	hg19_refFlat_NXNL2:range=chr9:91150350-911861075'pad=0,hg19_refFlat_NXNL2:range=chr9:91150350-911861075'pad=0 3'pad=0 strand=+ repeatMasking=none,-72.90;hg19_refFlat_RHBG:range=chr1:156339204-1563546375'pad=0,hg19_refFlat_RHBG:range=chr1:156339204-1563546375'pad=0 3'pad=0 strand=+ repeatMasking=none,-73.20;hg19_refFlat_BRD2:range=chr6_mann_hap4:4397903-44057165'pad=0,hg19_refFlat_BRD2:range=chr6_…	NA	inter
CUST_11171_PI429285431	1.5402118	A	0.9542468	A	1.50104268155005	0	lncRNA	12728-1_{1..579}	lnc-TSEN2-1:1	NA	NA	NA	NA	NA	NA	NA	NA	NA	NA	NA	lncipedia2.1	lncipedia2.1,NONCODERv3,UCSC,	>lnc-TSEN2-1:1	chr3	12516562	12517140	+	lnc-TSEN2-1	lnc-TSEN2-1:1	XLOC_002577	linc-TSEN2	TSEN2	NA	chr3:12525931-12526738	inter
CUST_50387_PI429285431	0.9136909	A	0.9123602	A	1.00092279646808	0	lncRNA	54094-2_{3001..5981}	hg19_lincRNAsTranscripts_TCONS_l2_00030616 range=chrX:135892212-135930743 5'pad=0 3'pad=0 strand=- repeatMasking=none	NA	NA	NA	NA	NA	NA	NA	NA	NA	NA	NA	UCSC	ensembl.GRCh37.72,UCSC,	>hg19_lincRNAsTranscripts_TCONS_l2_00030616 range=chrX:135892212-135930743 5'pad=0 3'pad=0 strand=- repeatMasking=none	chrX	135895212	135898192	-	NA	NA	NA	NA	NA	hg19_refFlat_RAB28:range=chr4:13371500-134857745'pad=0,hg19_refFlat_RAB28:range=chr4:13371500-134857745'pad=0 3'pad=0 strand=- repeatMasking=none,-69.20;hg19_refFlat_C8orf44:range=chr8:67589944-675921895'pad=0,hg19_refFlat_C8orf44:range=chr8:67589944-675921895'pad=0 3'pad=0 strand=+ repeatMasking=none,-88.80;hg19_refFlat_CAGE1:range=chr6:7329398-73874065'pad=0,hg19_refFlat_CAGE1:range=chr6:732939…	NA	inter
CUST_503_PI429285431	0.9083525	A	2.7033968	A	0.288162738117769	0	lncRNA	495-1_{1..740}	transcript_id "ENST00000367563.3" | genecode_v17	NA	NA	NA	NA	NA	NA	NA	NA	NA	NA	NA	gencode_v17	gencode_v17,lncipedia2.1,NONCODERv3,ensembl.GRCh37.72,ncbi,	>transcript_id "ENST00000367563.3" | genecode_v17	chr1	182376756	182377495	+	ENSG00000203729.4	ENST00000367563.3	LINC00272	LINC00272-001	TEDDM1	NA	chr1:182367252-182369751	inter
CUST_30792_PI429285431	6.909012	P	7.3306	P	0.746602373403174	0	lncRNA	32579-1_{1..393}	n336680|Z69027|mRNAlikelncRNA|Homosapiens|NULL|H-invitationalv7.5|HIT000327664|http://h-invitational.jp/hinv/spsoup/transcript_view?hit_id=HIT000327664|2.2460300|-0.0843842	NA	NA	NA	NA	NA	NA	NA	NA	NA	NA	NA	NONCODERv3	NONCODERv3,	>n336680|Z69027|mRNAlikelncRNA|Homosapiens|NULL|H-invitationalv7.5|HIT000327664|http://h-invitational.jp/hinv/spsoup/transcript_view?hit_id=HIT000327664|2.2460300|-0.0843842	chr2	89160090	89160482	-	NA	NA	NA	NA	NA	NA	NA	inter
CUST_18456_PI429285431	1.3641837	A	2.1999326	A	0.560292117037771	0	lncRNA	20179-1_{1..463}	lnc-ETV6-1:3	NA	NA	NA	NA	NA	NA	NA	NA	NA	NA	NA	lncipedia2.1	lncipedia2.1,NONCODERv3,	>lnc-ETV6-1:3	chr12	11743184	11743646	+	lnc-ETV6-1	lnc-ETV6-1:3	ENSG00000247157	RP11-434C1.1	NA	NA	NA	inter
CUST_42269_PI429285431	7.8024893	P	7.744385	P	1.04109686132231	0	lncRNA	44878-1_{1..84}	ENST00000580093 ncrna:snoRNA chromosome:GRCh37:HSCHR6_MHC_QBL:29549960:29550043:1 gene:ENSG00000266132 gene_biotype:snoRNA transcript_biotype:snoRNA	NA	NA	NA	NA	NA	NA	NA	NA	NA	NA	NA	ensembl.GRCh37.72	ensembl.GRCh37.72,	>ENST00000580093 ncrna:snoRNA chromosome:GRCh37:HSCHR6_MHC_QBL:29549960:29550043:1 gene:ENSG00000266132 gene_biotype:snoRNA transcript_biotype:snoRNA	chrHSCHR6_MHC_QBL	29549960	29550043	+	ENSG00000266132	ENST00000580093	NA	NA	NA	NA	NA	Unknown
CUST_11247_PI429285431	0.92377126	A	0.9342667	A	0.99275151327583	0	lncRNA	12805-1_{1..478}	lnc-RP11-201M22.1.1-1:2	NA	NA	NA	NA	NA	NA	NA	NA	NA	NA	NA	lncipedia2.1	lncipedia2.1,NONCODERv3,UCSC,	>lnc-RP11-201M22.1.1-1:2	chr11	91545155	91545632	+	lnc-RP11-201M22.1.1-1	lnc-RP11-201M22.1.1-1:2	XLOC_009248	linc-FAT3-3	NA	NA	NA	inter
LNCA_21_P0008185	1.5870662	A	2.5989697	A	0.495891533801324	0	lncRNA	TCONS_00022060	NA	NA	NA	NA	XLOC_010665	NA	NA	NA	NA	BROAD Institute lincRNA (XLOC_010665), lincRNA [TCONS_00022060]	chr13:79413745-79413686	hs|13q31.1	Agilent_HUMAN_G3V2	TCONS_00022060	TCONS_00022060	chr13	79413686	79413745	-	NA	NA	NA	NA	NA	NA	NA	Unknown
LNCA_21_P0010607	3.0973582	P	1.9451827	A	2.2224878005739	0	lncRNA	TCONS_l2_00001147	NA	NA	NA	NA	XLOC_l2_000866	NA	NA	NA	NA	BROAD Institute lincRNA (XLOC_l2_000866), lincRNA [TCONS_l2_00001147]	chr1:37568257-37568198	hs|1p34.3	Agilent_HUMAN_G3V2	TCONS_l2_00001147	TCONS_l2_00001147	chr1	37568198	37568257	-	NA	NA	NA	NA	NA	NA	NA	Unknown
CUST_36850_PI429285431	2.1254416	A	2.0953677	A	1.02106442693958	0	lncRNA	38014-2_{3001..6000}	n345322|NULL|lincRNA|Homosapiens|HumanlincRNA|ScriptureReconstructionLincRNAsByLuo[unpublished]|linc_luo_871|NULL|-1.4390300|-0.1893230	NA	NA	NA	NA	NA	NA	NA	NA	NA	NA	NA	NONCODERv3	NONCODERv3,	>n345322|NULL|lincRNA|Homosapiens|HumanlincRNA|ScriptureReconstructionLincRNAsByLuo[unpublished]|linc_luo_871|NULL|-1.4390300|-0.1893230	chr16	85201652	85204651	+	NA	NA	NA	NA	NA	hg19_refFlat_PKP2:range=chr12:32945358-330496655'pad=0,hg19_refFlat_PKP2:range=chr12:32945358-330496655'pad=0 3'pad=0 strand=- repeatMasking=none,-84.10;hg19_refFlat_BIRC5:range=chr17:76210398-762196355'pad=0,hg19_refFlat_BIRC5:range=chr17:76210398-762196355'pad=0 3'pad=0 strand=+ repeatMasking=none,-77.00;hg19_refFlat_CAGE1:range=chr6:7329398-73874065'pad=0,hg19_refFlat_CAGE1:range=chr6:7329398-…	NA	inter
CUST_9898_PI429285431	0.92987263	A	0.9296415	A	1.00016021994169	0	lncRNA	11422-1_{1..1382}	lnc-C7orf11-5:1	NA	NA	NA	NA	NA	NA	NA	NA	NA	NA	NA	lncipedia2.1	lncipedia2.1,NONCODERv3,UCSC,	>lnc-C7orf11-5:1	chr7	39662032	39663413	-	lnc-C7orf11-5	lnc-C7orf11-5:1	XLOC_006415	linc-VPS41-4	RALA	NA	chr7:39663152-39672092	inter
CUST_48066_PI429285431	1.5750338	A	0.92217916	A	1.57227616024077	0	lncRNA	51942-1_{1..1116}	gi|397138185|ref|XR_159397.1| PREDICTED: Homo sapiens uncharacterized LOC100996866 (LOC100996866), misc_RNA	NA	NA	NA	NA	NA	NA	NA	NA	NA	NA	NA	ncbi	ncbi,	>gi|397138185|ref|XR_159397.1| PREDICTED: Homo sapiens uncharacterized LOC100996866 (LOC100996866), misc_RNA	NA	NA	NA	NA	NA	XR_159397.1	NA	NA	NA	hg19_refFlat_LOC100507462:range=chr6:139048604-1390946875'pad=0,hg19_refFlat_LOC100507462:range=chr6:139048604-1390946875'pad=0 3'pad=0 strand=- repeatMasking=none,-70.80;hg19_refFlat_ZNF283:range=chr19:44337657-443527935'pad=0,hg19_refFlat_ZNF283:range=chr19:44337657-443527935'pad=0 3'pad=0 strand=+ repeatMasking=none,-78.30;hg19_refFlat_SLC39A14:range=chr8:22262224-222915175'pad=0,hg19_refFlat_…	NA	Unknown
CUST_40322_PI429285431	0.9178799	A	1.7433586	A	0.564294932885118	0	lncRNA	41125-1_{1..648}	n408362|NR_029461_2|lncRNA|Homosapiens||RefGeneNoncode|NR_029461_2||-0.4722920|-0.3720819	NA	NA	NA	NA	NA	NA	NA	NA	NA	NA	NA	NONCODERv3	NONCODERv3,	>n408362|NR_029461_2|lncRNA|Homosapiens||RefGeneNoncode|NR_029461_2||-0.4722920|-0.3720819	chr6	2847595	2848242	+	NA	NA	NA	NA	SERPINB1	hg19_refFlat_MYL10:range=chr7:101256755-1012723985'pad=0,hg19_refFlat_MYL10:range=chr7:101256755-1012723985'pad=0 3'pad=0 strand=- repeatMasking=none,-79.00;hg19_refFlat_CTCFL:range=chr20:56075309-560982625'pad=0,hg19_refFlat_CTCFL:range=chr20:56075309-560982625'pad=0 3'pad=0 strand=- repeatMasking=none,-81.10;hg19_refFlat_NXNL2:range=chr9:91150350-911861075'pad=0,hg19_refFlat_NXNL2:range=chr9:91…	NA	inter
CUST_29138_PI429285431	0.90296036	A	1.0999808	A	0.872350346285984	0	lncRNA	30879-1_{1..395}	n326646|NULL|mRNAlikelncRNA|Homosapiens|vegalncRNA|GENCODE|OTTHUMT00000099440|http://vega.sanger.ac.uk/Homo_sapiens/Transcript/Summary?db=core;t=OTTHUMT00000099440|-0.7357510|-0.3034216	NA	NA	NA	NA	NA	NA	NA	NA	NA	NA	NA	NONCODERv3	NONCODERv3,	>n326646|NULL|mRNAlikelncRNA|Homosapiens|vegalncRNA|GENCODE|OTTHUMT00000099440|http://vega.sanger.ac.uk/Homo_sapiens/Transcript/Summary?db=core;t=OTTHUMT00000099440|-0.7357510|-0.3034216	chr1	32955921	32956315	-	NA	NA	NA	NA	ZBTB8B	NA	chr1:32945921-32953460	inter
CUST_18534_PI429285431	7.9620185	P	8.672169	P	0.611256370080213	0	lncRNA	20247-2_{3001..6000}	lnc-CCNJ-1:2	NA	NA	NA	NA	NA	NA	NA	NA	NA	NA	NA	lncipedia2.1	lncipedia2.1,NONCODERv3,	>lnc-CCNJ-1:2	chr10	97923102	97926101	+	lnc-CCNJ-1	lnc-CCNJ-1:2	ENSG00000177853	ZNF518A	ZNF518A	NA	chr10:97910102-97923517	inner
LNCA_21_P0012175	2.392868	A	2.5776894	A	0.879757979776279	0	lncRNA	TCONS_l2_00017027	NA	NA	NA	NA	XLOC_l2_009050	NA	NA	NA	NA	BROAD Institute lincRNA (XLOC_l2_009050), lincRNA [TCONS_l2_00017027]	chr21:35697572-35697631	hs|21q22.11	Agilent_HUMAN_G3V2	TCONS_l2_00017027	TCONS_l2_00017027	chr21	35697572	35697631	+	NA	NA	NA	NA	NA	NA	NA	Unknown
CUST_46500_PI429285431	9.789719	P	9.447847	P	1.26740006971348	0	lncRNA	50694-1_{1..2279}	gi|187829212|ref|NR_023319.1| Homo sapiens ADP-dependent glucokinase (ADPGK), transcript variant 3, non-coding RNA	NA	NA	NA	NA	NA	NA	NA	NA	NA	NA	NA	ncbi	NONCODERv3,ncbi,	>gi|187829212|ref|NR_023319.1| Homo sapiens ADP-dependent glucokinase (ADPGK), transcript variant 3, non-coding RNA	Chr15	73043708	73045986	-	83440	NR_023319.1	NA	NA	NA	NA	NA	inter
CUST_15550_PI429285431	0.90821564	A	0.9132766	A	0.996498155653957	0	lncRNA	17235-1_{1..1366}	lnc-DCC-1:5	NA	NA	NA	NA	NA	NA	NA	NA	NA	NA	NA	lncipedia2.1	lncipedia2.1,NONCODERv3,UCSC,	>lnc-DCC-1:5	chr18	51108964	51110329	+	lnc-DCC-1	lnc-DCC-1:5	XLOC_012679	linc-POLI-2	NA	NA	NA	inter
CUST_49361_PI429285431	5.00672	P	5.200964	P	0.874030784907446	0	lncRNA	53174-1_{1..1348}	hg19_lincRNAsTranscripts_TCONS_l2_00022448 range=chr5:98264797-98266517 5'pad=0 3'pad=0 strand=+ repeatMasking=none	NA	NA	NA	NA	NA	NA	NA	NA	NA	NA	NA	UCSC	UCSC,	>hg19_lincRNAsTranscripts_TCONS_l2_00022448 range=chr5:98264797-98266517 5'pad=0 3'pad=0 strand=+ repeatMasking=none	chr5	98264797	98266144	+	NA	NA	NA	NA	CHD1	hg19_refFlat_ADAMTS2:range=chr5:178578130-1787723295'pad=0,hg19_refFlat_ADAMTS2:range=chr5:178578130-1787723295'pad=0 3'pad=0 strand=- repeatMasking=none,-59.80;hg19_refFlat_CAGE1:range=chr6:7329398-73874065'pad=0,hg19_refFlat_CAGE1:range=chr6:7329398-73874065'pad=0 3'pad=0 strand=- repeatMasking=none,-74.60;hg19_refFlat_JAM2:range=chr21:27012134-270866175'pad=0,hg19_refFlat_JAM2:range=chr21:2701…	NA	inter
CUST_38454_PI429285431	1.0794677	A	1.2559009	A	0.884888018156085	0	lncRNA	39474-1_{1..771}	n382757|NULL|lncRNA|Homosapiens||UCSCGeneNoncode|uc002btf.1||-1.2311400|-0.2951851	NA	NA	NA	NA	NA	NA	NA	NA	NA	NA	NA	NONCODERv3	gencode_v17,lncipedia2.1,NONCODERv3,ensembl.GRCh37.72,	>n382757|NULL|lncRNA|Homosapiens||UCSCGeneNoncode|uc002btf.1||-1.2311400|-0.2951851	chr15	94443929	94444699	+	NA	NA	NA	NA	NA	NA	NA	inter
CUST_23212_PI429285431	0.8979862	A	0.9024495	A	0.99691105682126	0	lncRNA	24784-1_{1..592}	lnc-FAM57A-2:1	NA	NA	NA	NA	NA	NA	NA	NA	NA	NA	NA	lncipedia2.1	lncipedia2.1,	>lnc-FAM57A-2:1	chr17	456417	457008	+	lnc-FAM57A-2	lnc-FAM57A-2:1	ENSG00000262905.1	RP5-1029F21.2	VPS53	hg19_refFlat_VPS53:range=chr17:436067-6179495'pad=0,hg19_refFlat_VPS53:range=chr17:436067-6179495'pad=0 3'pad=0 strand=- repeatMasking=none,-76.10;hg19_refFlat_VPS53:range=chr17:422368-6179495'pad=0,hg19_refFlat_VPS53:range=chr17:422368-6179495'pad=0 3'pad=0 strand=- repeatMasking=none,-76.10chr17:446417-466657	NA	inner
CUST_11193_PI429285431	5.473441	P	5.7680707	P	0.815281565826214	0	lncRNA	12751-1_{1..254}	lnc-SYF2-1:2	NA	NA	NA	NA	NA	NA	NA	NA	NA	NA	NA	lncipedia2.1	lncipedia2.1,NONCODERv3,UCSC,	>lnc-SYF2-1:2	chr1	25594231	25594484	-	lnc-SYF2-1	lnc-SYF2-1:2	XLOC_000746	linc-C1orf63	RHD	NA	chr1:25598981-25604374	inter
CUST_31650_PI429285431	3.645982	P	3.7278256	P	0.944849464893059	0	lncRNA	33401-1_{1..447}	n338172|AF086231|mRNAlikelncRNA|Homosapiens|HumanlncRNA|JounralRNA|561|NULL|-1.0350900|-0.2690343	NA	NA	NA	NA	NA	NA	NA	NA	NA	NA	NA	NONCODERv3	NONCODERv3,	>n338172|AF086231|mRNAlikelncRNA|Homosapiens|HumanlncRNA|JounralRNA|561|NULL|-1.0350900|-0.2690343	chr22	46617920	46618366	+	NA	NA	NA	NA	PPARA	hg19_refFlat_USP4:range=chr3:49349800-493774575'pad=0,hg19_refFlat_USP4:range=chr3:49349800-493774575'pad=0 3'pad=0 strand=- repeatMasking=none,-76.70;hg19_refFlat_C15orf40:range=chr15:83677162-836803595'pad=0,hg19_refFlat_C15orf40:range=chr15:83677162-836803595'pad=0 3'pad=0 strand=- repeatMasking=none,-69.50;hg19_refFlat_FAHD1:range=chr16:1877231-18881275'pad=0,hg19_refFlat_FAHD1:range=chr16:18…	NA	inner
CUST_23394_PI429285431	2.1983223	A	1.0166312	A	2.26842521816992	0	lncRNA	24962-1_{1..560}	lnc-GAPDH-1:1	NA	NA	NA	NA	NA	NA	NA	NA	NA	NA	NA	lncipedia2.1	lncipedia2.1,	>lnc-GAPDH-1:1	chr12	6653897	6654456	+	lnc-GAPDH-1	lnc-GAPDH-1:1	ENSG00000245667.2	RP5-940J5.8	IFFO1	hg19_refFlat_ZNF701:range=chr19:53075495-530867105'pad=0,hg19_refFlat_ZNF701:range=chr19:53075495-530867105'pad=0 3'pad=0 strand=+ repeatMasking=none,-87.20;hg19_refFlat_PDLIM5:range=chr4:95376440-953777095'pad=0,hg19_refFlat_PDLIM5:range=chr4:95376440-953777095'pad=0 3'pad=0 strand=+ repeatMasking=none,-84.50;hg19_refFlat_DISC1:range=chr1:231762614-2321725775'pad=0,hg19_refFlat_DISC1:range=chr1:…	NA	inter
CUST_40057_PI429285431	0.91463476	A	0.94301367	A	0.980521445624507	0	lncRNA	40908-1_{1..3000}	n407262|NR_026730|lncRNA|Homosapiens||RefGeneNoncode|NR_026730||1.5053100|-0.2751882	NA	NA	NA	NA	NA	NA	NA	NA	NA	NA	NA	NONCODERv3	NONCODERv3,ncbi,	>n407262|NR_026730|lncRNA|Homosapiens||RefGeneNoncode|NR_026730||1.5053100|-0.2751882	chr13	25502892	25505891	-	NA	NA	NA	NA	CENPJ	hg19_refFlat_SLC39A14:range=chr8:22262224-222915175'pad=0,hg19_refFlat_SLC39A14:range=chr8:22262224-222915175'pad=0 3'pad=0 strand=+ repeatMasking=none,-80.90;hg19_refFlat_ZNF700:range=chr19:12037391-120610685'pad=0,hg19_refFlat_ZNF700:range=chr19:12037391-120610685'pad=0 3'pad=0 strand=+ repeatMasking=none,-76.40;hg19_refFlat_DISC1:range=chr1:231762614-2319907715'pad=0,hg19_refFlat_DISC1:range=c…	NA	inter
LNCA_21_P0003616	1.0075643	A	1.2329738	A	0.855352204827767	0	lncRNA	TCONS_00008092	NA	NA	NA	NA	XLOC_003556	NA	NA	NA	NA	BROAD Institute lincRNA (XLOC_003556), lincRNA [TCONS_00008092]	chr4:63036133-63036192	hs|4q13.1	Agilent_HUMAN_G3V2	TCONS_00008092	TCONS_00008092	chr4	63036133	63036192	+	NA	NA	NA	NA	NA	NA	NA	Unknown
CUST_2957_PI429285431	1.3388488	A	0.92542833	A	1.3318397181603	0	lncRNA	2938-1_{1..336}	transcript_id "ENST00000417810.1" | genecode_v17	NA	NA	NA	NA	NA	NA	NA	NA	NA	NA	NA	gencode_v17	gencode_v17,lncipedia2.1,ensembl.GRCh37.72,	>transcript_id "ENST00000417810.1" | genecode_v17	chr7	156397826	156398161	-	ENSG00000241558.1	ENST00000417810.1	RP5-982E9.1	RP5-982E9.1-002	NA	NA	NA	inter
CUST_382_PI429201921	0.9410859	A	0.928484	A	1.00877323264017	0	lncRNA	244-4_{9001..9204}	TC08002162.hg.1	TCONS_l2_00028034-XLOC_l2_014388 // Broad TUCP // linc-ZNF517 chr8:+:145925736-145934941 // chr8 // 100 // 100 // 0 // --- // 0 /// TCONS_l2_00028035-XLOC_l2_014388 // Broad TUCP // linc-ZNF517 chr8:+:145926088-145934575 // chr8 // 100 // 100 // 0 // --- // 0 /// TCONS_l2_00028036-XLOC_l2_014388 // Broad TUCP // linc-ZNF517 chr8:+:145931394-145932554 // chr8 // 100 // 100 // 0 // --- // 0	NA	NA	NA	NA	NA	NA	NA	NA	chr8:+:145925736-145934941	NA	Affy_HUMAN_HTA2.0	TCONS_l2_00028034-XLOC_l2_014388	linc-ZNF517	chr8	145925736	145934941	+	NA	NA	NA	NA	NA	NA	NA	Unknown
CUST_43264_PI429285431	1.0072503	A	0.97711074	A	1.02111089872609	0	lncRNA	48082-1_{1..2014}	ENST00000602575 havana:sense_intronic chromosome:GRCh37:8:10962201:10964214:-1 gene:ENSG00000269918 gene_biotype:sense_intronic transcript_biotype:sense_intronic	NA	NA	NA	NA	NA	NA	NA	NA	NA	NA	NA	ensembl.GRCh37.72	ensembl.GRCh37.72,	>ENST00000602575 havana:sense_intronic chromosome:GRCh37:8:10962201:10964214:-1 gene:ENSG00000269918 gene_biotype:sense_intronic transcript_biotype:sense_intronic	chr8	10962201	10964214	-	ENSG00000269918	ENST00000602575	NA	NA	XKR6	hg19_refFlat_ADAMTS2:range=chr5:178578130-1787723295'pad=0,hg19_refFlat_ADAMTS2:range=chr5:178578130-1787723295'pad=0 3'pad=0 strand=- repeatMasking=none,-89.20;hg19_refFlat_CYB561D1:range=chr1:110036762-1100383975'pad=0,hg19_refFlat_CYB561D1:range=chr1:110036762-1100383975'pad=0 3'pad=0 strand=+ repeatMasking=none,-84.10;hg19_refFlat_ZNF714:range=chr19:21281075-213011355'pad=0,hg19_refFlat_ZNF71…	NA	inner
CUST_23425_PI429285431	5.497652	P	5.1234226	P	1.29614704675055	0	lncRNA	24993-1_{1..666}	lnc-AC108463.1-3:8	NA	NA	NA	NA	NA	NA	NA	NA	NA	NA	NA	lncipedia2.1	lncipedia2.1,UCSC,	>lnc-AC108463.1-3:8	chr2	112252462	112253127	-	lnc-AC108463.1-3	lnc-AC108463.1-3:8	ENSG00000172965.6	AC068491.1	NA	NA	NA	inter
CUST_31871_PI429285431	0.92606735	A	0.92651045	A	0.999692913644964	0	lncRNA	33603-1_{1..1124}	n338423|AF508903|mRNAlikelncRNA|Homosapiens|HumanlncRNA|JounralRNA|820|NULL|-1.1036400|-0.3606846	NA	NA	NA	NA	NA	NA	NA	NA	NA	NA	NA	NONCODERv3	gencode_v17,lncipedia2.1,NONCODERv3,ensembl.GRCh37.72,	>n338423|AF508903|mRNAlikelncRNA|Homosapiens|HumanlncRNA|JounralRNA|820|NULL|-1.1036400|-0.3606846	chr1	184970658	184971781	+	NA	NA	NA	NA	NA	NA	NA	inter
LNCA_33_P3343206	9.412628	P	9.694188	P	0.822700941703101	0	lncRNA	XR_132538	XR_132538	XR_132538	100288292	Hs.520384	LOC100288292	putative uncharacterized protein FLJ44672-like	NA	THC2481823	NA	PREDICTED: Homo sapiens putative uncharacterized protein FLJ44672-like (LOC100288292), miscRNA [XR_132538]	chr7:63224532-63224591	hs|7q11.21	Agilent_HUMAN_G3V2	XR_132538	XR_132538	chr7	63224532	63224591	+	NA	NA	NA	NA	NA	NA	NA	Unknown
CUST_21595_PI429285431	8.225936	P	8.590641	P	0.776627662362174	0	lncRNA	23208-1_{1..588}	lnc-SEC61A1-1:1	NA	NA	NA	NA	NA	NA	NA	NA	NA	NA	NA	lncipedia2.1	lncipedia2.1,	>lnc-SEC61A1-1:1	chr3	127797582	127798169	+	lnc-SEC61A1-1	lnc-SEC61A1-1:1	ENSG00000239608.1	RUVBL1-AS1	RUVBL1	NA	chr3:127799800-127807899	inter
CUST_45816_PI429285431	9.309016	P	8.645137	P	1.58433673667383	0	lncRNA	50151-1_{1..1965}	gi|226371634|ref|NR_027391.1| Homo sapiens solute carrier family 15, member 3 (SLC15A3), transcript variant 2, non-coding RNA	NA	NA	NA	NA	NA	NA	NA	NA	NA	NA	NA	ncbi	NONCODERv3,ncbi,	>gi|226371634|ref|NR_027391.1| Homo sapiens solute carrier family 15, member 3 (SLC15A3), transcript variant 2, non-coding RNA	NA	NA	NA	NA	NA	NR_027391.1	NA	NA	NA	NA	NA	Unknown
CUST_44530_PI429285431	1.7254304	A	0.97993934	A	1.67654482928308	0	lncRNA	49125-1_{1..1058}	gi|397139091|ref|XR_158788.1| PREDICTED: Homo sapiens uncharacterized LOC100996444 (LOC100996444), misc_RNA	NA	NA	NA	NA	NA	NA	NA	NA	NA	NA	NA	ncbi	gencode_v17,lncipedia2.1,ensembl.GRCh37.72,ncbi,	>gi|397139091|ref|XR_158788.1| PREDICTED: Homo sapiens uncharacterized LOC100996444 (LOC100996444), misc_RNA	NA	NA	NA	NA	NA	XR_158788.1	NA	NA	NA	NA	NA	Unknown
CUST_36278_PI429285431	7.02125	P	6.1372004	P	1.84554843435691	0	lncRNA	37514-1_{1..991}	n344808|NULL|lincRNA|Homosapiens|HumanlincRNA|ScriptureReconstructionLincRNAsByLuo[unpublished]|linc_luo_357|NULL|-1.3673200|-0.3263486	NA	NA	NA	NA	NA	NA	NA	NA	NA	NA	NA	NONCODERv3	NONCODERv3,	>n344808|NULL|lincRNA|Homosapiens|HumanlincRNA|ScriptureReconstructionLincRNAsByLuo[unpublished]|linc_luo_357|NULL|-1.3673200|-0.3263486	chr13	50656333	50657323	+	NA	NA	NA	NA	NA	NA	NA	inter
CUST_9782_PI429285431	0.91162133	A	0.913604	A	0.998626661772751	0	lncRNA	11299-2_{3001..6000}	lnc-CADM2-3:6	NA	NA	NA	NA	NA	NA	NA	NA	NA	NA	NA	lncipedia2.1	lncipedia2.1,NONCODERv3,UCSC,	>lnc-CADM2-3:6	chr3	84101594	84104593	+	lnc-CADM2-3	lnc-CADM2-3:6	XLOC_002722	linc-CADM2-2	NA	NA	NA	inter
CUST_539_PI429285431	0.9122046	A	1.2035291	A	0.817151508983297	0	lncRNA	531-1_{1..507}	transcript_id "ENST00000427825.1" | genecode_v17	NA	NA	NA	NA	NA	NA	NA	NA	NA	NA	NA	gencode_v17	gencode_v17,lncipedia2.1,NONCODERv3,ensembl.GRCh37.72,	>transcript_id "ENST00000427825.1" | genecode_v17	chr1	200443048	200443554	+	ENSG00000230623.2	ENST00000427825.1	RP11-469A15.2	RP11-469A15.2-001	NA	NA	NA	inter
LNCA_21_P0007321	5.3339095	P	5.829433	P	0.709304251449057	0	lncRNA	TCONS_00019584	NA	NA	NA	NA	XLOC_009382	NA	NA	NA	NA	BROAD Institute lincRNA (XLOC_009382), lincRNA [TCONS_00019584]	chr11:15932586-15932527	hs|11p15.2	Agilent_HUMAN_G3V2	TCONS_00019584	TCONS_00019584	chr11	15932527	15932586	-	NA	NA	NA	NA	NA	NA	NA	Unknown
CUST_11632_PI429285431	6.4044504	P	6.012665	P	1.31201607849144	0	lncRNA	13209-1_{1..680}	lnc-TRUB2-2:1	NA	NA	NA	NA	NA	NA	NA	NA	NA	NA	NA	lncipedia2.1	lncipedia2.1,NONCODERv3,UCSC,	>lnc-TRUB2-2:1	chr9	131214292	131214971	-	lnc-TRUB2-2	lnc-TRUB2-2:1	XLOC_007861	linc-TRUB2-1	ODF2	NA	chr9:131206867-131224331	inter
CUST_16822_PI429285431	0.9609725	A	0.9598323	A	1.00079063880549	0	lncRNA	18529-1_{1..358}	lnc-AC013480.1.1-4:1	NA	NA	NA	NA	NA	NA	NA	NA	NA	NA	NA	lncipedia2.1	lncipedia2.1,NONCODERv3,UCSC,	>lnc-AC013480.1.1-4:1	chr2	42329900	42330257	-	lnc-AC013480.1.1-4	lnc-AC013480.1.1-4:1	XLOC_002060	linc-SLC8A1-2	NA	NA	NA	inter
CUST_51370_PI429285431	7.966106	P	6.8734894	P	2.13260474103322	0	lncRNA	54966-1_{1..984}	hg19_lincRNAsTranscripts_TCONS_l2_00009281 range=chr15:90827638-90828974 5'pad=0 3'pad=0 strand=- repeatMasking=none	NA	NA	NA	NA	NA	NA	NA	NA	NA	NA	NA	UCSC	UCSC,	>hg19_lincRNAsTranscripts_TCONS_l2_00009281 range=chr15:90827638-90828974 5'pad=0 3'pad=0 strand=- repeatMasking=none	chr15	90827638	90828621	-	NA	NA	NA	NA	NA	NA	NA	inter
CUST_48953_PI429285431	4.6054955	P	4.637984	P	0.977732354872059	0	lncRNA	52794-2_{3001..6000}	hg19_lincRNAsTranscripts_TCONS_l2_00019025 range=chr3:181670177-181728449 5'pad=0 3'pad=0 strand=+ repeatMasking=none	NA	NA	NA	NA	NA	NA	NA	NA	NA	NA	NA	UCSC	UCSC,	>hg19_lincRNAsTranscripts_TCONS_l2_00019025 range=chr3:181670177-181728449 5'pad=0 3'pad=0 strand=+ repeatMasking=none	chr3	181673177	181676176	+	NA	NA	NA	NA	NA	hg19_refFlat_ZNF714:range=chr19:21281075-213011355'pad=0,hg19_refFlat_ZNF714:range=chr19:21281075-213011355'pad=0 3'pad=0 strand=+ repeatMasking=none,-66.20;hg19_refFlat_CYB561D1:range=chr1:110036762-1100384895'pad=0,hg19_refFlat_CYB561D1:range=chr1:110036762-1100384895'pad=0 3'pad=0 strand=+ repeatMasking=none,-78.90;hg19_refFlat_TCTN1:range=chr12:111051988-1110856975'pad=0,hg19_refFlat_TCTN1:ra…	NA	inter
LNCA_21_P0005712	1.9432333	A	2.5984626	A	0.634974561250168	0	lncRNA	TCONS_00014741	NA	NA	NA	NA	XLOC_006825	NA	NA	NA	NA	BROAD Institute lincRNA (XLOC_006825), lincRNA [TCONS_00014741]	chr8:65929976-65930035	hs|8q12.3	Agilent_HUMAN_G3V2	TCONS_00014741	TCONS_00014741	chr8	65929976	65930035	+	NA	NA	NA	NA	NA	NA	NA	Unknown
CUST_11007_PI429285431	2.0557284	A	3.0463223	P	0.503270555966677	0	lncRNA	12552-1_{1..746}	lnc-PBX3-1:1	NA	NA	NA	NA	NA	NA	NA	NA	NA	NA	NA	lncipedia2.1	lncipedia2.1,NONCODERv3,	>lnc-PBX3-1:1	chr9	128507681	128508426	+	lnc-PBX3-1	lnc-PBX3-1:1	XLOC_007565	linc-PBX3-1	PBX3	NA	chr9:128509617-128518398	inter
CUST_22539_PI429285431	6.5729594	P	7.02138	P	0.732844695587746	0	lncRNA	24126-1_{1..621}	lnc-RP11-392O18.1.1-1:2	NA	NA	NA	NA	NA	NA	NA	NA	NA	NA	NA	lncipedia2.1	lncipedia2.1,	>lnc-RP11-392O18.1.1-1:2	chr3	150437656	150438276	+	lnc-RP11-392O18.1.1-1	lnc-RP11-392O18.1.1-1:2	ENSG00000240137.1	RP11-103G8.2	NA	hg19_refFlat_C8orf44:range=chr8:67589944-675921895'pad=0,hg19_refFlat_C8orf44:range=chr8:67589944-675921895'pad=0 3'pad=0 strand=+ repeatMasking=none,-85.90;hg19_refFlat_PKP2:range=chr12:32945358-330496655'pad=0,hg19_refFlat_PKP2:range=chr12:32945358-330496655'pad=0 3'pad=0 strand=- repeatMasking=none,-88.40;hg19_refFlat_TTF1:range=chr9:135251302-1352782085'pad=0,hg19_refFlat_TTF1:range=chr9:1352…	NA	inter
CUST_7921_PI429285431	1.3783679	A	0.91392463	A	1.37978479744828	0	lncRNA	9533-2_{3001..6000}	lnc-LECT1-1:1	NA	NA	NA	NA	NA	NA	NA	NA	NA	NA	NA	lncipedia2.1	lncipedia2.1,NONCODERv3,UCSC,	>lnc-LECT1-1:1	chr13	53271955	53274954	-	lnc-LECT1-1	lnc-LECT1-1:1	ENSG00000248190	XLOC_010622	SUGT1	hg19_refFlat_LOC100144595:range=chr2:155294103-1553023685'pad=0,hg19_refFlat_LOC100144595:range=chr2:155294103-1553023685'pad=0 3'pad=0 strand=- repeatMasking=none,-84.70;hg19_refFlat_LOC100506688:range=chr5:989429-9899595'pad=0,hg19_refFlat_LOC100506688:range=chr5:989429-9899595'pad=0 3'pad=0 strand=- repeatMasking=none,-73.70;hg19_refFlat_C14orf178:range=chr14:78235743-782360215'pad=0,hg19_refF…	NA	inter
LNCA_21_P0006922	0.99868846	A	1.3612112	A	0.777803299543976	0	lncRNA	TCONS_00018352	NA	NA	NA	NA	XLOC_008636	NA	NA	NA	NA	BROAD Institute lincRNA (XLOC_008636), lincRNA [TCONS_00018352]	chr10:120004852-120004911	hs|10q26.11	Agilent_HUMAN_G3V2	TCONS_00018352	TCONS_00018352	chr10	120004852	120004911	+	NA	NA	NA	NA	NA	NA	NA	Unknown
CUST_17524_PI429285431	2.8583028	A	1.2963538	A	2.95252443628741	0	lncRNA	19248-1_{1..2280}	lnc-RIPK2-1:1	NA	NA	NA	NA	NA	NA	NA	NA	NA	NA	NA	lncipedia2.1	lncipedia2.1,NONCODERv3,UCSC,	>lnc-RIPK2-1:1	chr8	89726432	89728711	+	lnc-RIPK2-1	lnc-RIPK2-1:1	XLOC_006867	linc-RIPK2	NA	NA	NA	inter
CUST_46213_PI429285431	0.9341024	A	0.9278538	A	1.00434059267326	0	lncRNA	50455-1_{1..780}	gi|397139492|ref|XR_159010.1| PREDICTED: Homo sapiens uncharacterized LOC100996416 (LOC100996416), misc_RNA	NA	NA	NA	NA	NA	NA	NA	NA	NA	NA	NA	ncbi	ncbi,	>gi|397139492|ref|XR_159010.1| PREDICTED: Homo sapiens uncharacterized LOC100996416 (LOC100996416), misc_RNA	NA	NA	NA	NA	NA	XR_159010.1	NA	NA	NA	NA	NA	Unknown
CUST_45896_PI429285431	0.9213686	A	1.0423788	A	0.919543544862717	0	lncRNA	50208-5_{12001..12242}	gi|403048746|ref|NR_073141.1| Homo sapiens progesterone receptor (PGR), transcript variant 4, non-coding RNA	NA	NA	NA	NA	NA	NA	NA	NA	NA	NA	NA	ncbi	NONCODERv3,ncbi,	>gi|403048746|ref|NR_073141.1| Homo sapiens progesterone receptor (PGR), transcript variant 4, non-coding RNA	Chr11	100912355	100912596	-	5241	NR_073141.2	NA	NA	NA	NA	NA	inter
CUST_1596_PI429285431	1.6908228	A	1.005186	A	1.60841177154818	0	lncRNA	1582-1_{1..690}	transcript_id "ENST00000456535.1" | genecode_v17	NA	NA	NA	NA	NA	NA	NA	NA	NA	NA	NA	gencode_v17	gencode_v17,lncipedia2.1,NONCODERv3,ensembl.GRCh37.72,	>transcript_id "ENST00000456535.1" | genecode_v17	chr3	186194516	186195205	+	ENSG00000226859.1	ENST00000456535.1	RP11-48F14.2	RP11-48F14.2-001	NA	NA	NA	inter
CUST_23285_PI429285431	2.5074623	A	1.8967261	A	1.52703825008736	0	lncRNA	24856-1_{1..612}	lnc-NOL11-1:1	NA	NA	NA	NA	NA	NA	NA	NA	NA	NA	NA	lncipedia2.1	lncipedia2.1,ensembl.GRCh37.72,	>lnc-NOL11-1:1	chr17	65521189	65521800	+	lnc-NOL11-1	lnc-NOL11-1:1	ENSG00000264754.1	CTD-2653B5.1	PITPNC1	NA	chr17:65511189-65531538	inner
CUST_30250_PI429285431	1.6718553	A	1.7840016	A	0.925210600049017	0	lncRNA	32025-1_{1..363}	n335126|AY187238|mRNAlikelncRNA|Homosapiens|NULL|H-invitationalv7.5|HIT000250923|http://h-invitational.jp/hinv/spsoup/transcript_view?hit_id=HIT000250923|1.4987800|-0.1819169	NA	NA	NA	NA	NA	NA	NA	NA	NA	NA	NA	NONCODERv3	NONCODERv3,	>n335126|AY187238|mRNAlikelncRNA|Homosapiens|NULL|H-invitationalv7.5|HIT000250923|http://h-invitational.jp/hinv/spsoup/transcript_view?hit_id=HIT000250923|1.4987800|-0.1819169	chr16	50746105	50746467	+	NA	NA	NA	NA	NOD2	NA	chr16:50736105-50766987	inner
CUST_15599_PI429285431	0.921655	A	1.5038853	A	0.667930407754011	0	lncRNA	17286-1_{1..886}	lnc-UTRN-1:1	NA	NA	NA	NA	NA	NA	NA	NA	NA	NA	NA	lncipedia2.1	lncipedia2.1,NONCODERv3,UCSC,	>lnc-UTRN-1:1	chr6	144609102	144609987	+	lnc-UTRN-1	lnc-UTRN-1:1	XLOC_005492	linc-UTRN	UTRN	NA	chr6:144612873-144619320	inter
CUST_12304_PI429285431	3.183643	P	4.1535554	P	0.510537061566123	0	lncRNA	13917-1_{1..226}	lnc-FOXF1-1:1	NA	NA	NA	NA	NA	NA	NA	NA	NA	NA	NA	lncipedia2.1	lncipedia2.1,NONCODERv3,UCSC,	>lnc-FOXF1-1:1	chr16	86337941	86338166	+	lnc-FOXF1-1	lnc-FOXF1-1:1	XLOC_011814	linc-FOXF1-1	NA	NA	NA	inter
CUST_28961_PI429285431	3.9523962	P	4.492488	P	0.687727146972574	0	lncRNA	30682-1_{1..549}	n326391|NULL|mRNAlikelncRNA|Homosapiens|vegalncRNA|GENCODE|OTTHUMT00000046024|http://vega.sanger.ac.uk/Homo_sapiens/Transcript/Summary?db=core;t=OTTHUMT00000046024|-1.3129300|-0.4916658	NA	NA	NA	NA	NA	NA	NA	NA	NA	NA	NA	NONCODERv3	NONCODERv3,	>n326391|NULL|mRNAlikelncRNA|Homosapiens|vegalncRNA|GENCODE|OTTHUMT00000046024|http://vega.sanger.ac.uk/Homo_sapiens/Transcript/Summary?db=core;t=OTTHUMT00000046024|-1.3129300|-0.4916658	chr1	147194945	147195493	+	NA	NA	NA	NA	NA	NA	NA	inter
CUST_33501_PI429285431	1.2731075	A	1.2345533	A	1.02708401622893	0	lncRNA	35073-1_{1..1813}	n340240|AK001013|mRNAlikelncRNA|Homosapiens|HumanlncRNA|JounralRNA|2701|NULL|-1.1462500|-0.2925176	NA	NA	NA	NA	NA	NA	NA	NA	NA	NA	NA	NONCODERv3	NONCODERv3,	>n340240|AK001013|mRNAlikelncRNA|Homosapiens|HumanlncRNA|JounralRNA|2701|NULL|-1.1462500|-0.2925176	chr4	141782329	141784141	-	NA	NA	NA	NA	RNF150	NA	chr4:141786725-141795342	inter
LNCA_21_P0003113	2.6378927	A	0.9227327	A	3.28333054806088	0	lncRNA	TCONS_00006492	NA	NA	NA	NA	XLOC_003094	NA	NA	NA	NA	BROAD Institute lincRNA (XLOC_003094), lincRNA [TCONS_00006492]	chr3:40758960-40758901	hs|3p22.1	Agilent_HUMAN_G3V2	TCONS_00006492	TCONS_00006492	chr3	40758901	40758960	-	NA	NA	NA	NA	NA	NA	NA	Unknown
CUST_18592_PI429285431	2.3609421	A	2.895711	A	0.690269239527504	0	lncRNA	20299-1_{1..1305}	lnc-PPIAL4G-4:2	NA	NA	NA	NA	NA	NA	NA	NA	NA	NA	NA	lncipedia2.1	gencode_v17,lncipedia2.1,NONCODERv3,ensembl.GRCh37.72,UCSC,	>lnc-PPIAL4G-4:2	chr1	143467571	143468875	-	lnc-PPIAL4G-4	lnc-PPIAL4G-4:2	ENSG00000185044	BX004987.4	NA	NA	NA	inter
CUST_17907_PI429285431	1.3913696	A	2.1592	A	0.587300023225042	0	lncRNA	19638-1_{1..933}	lnc-RFT1-1:2	NA	NA	NA	NA	NA	NA	NA	NA	NA	NA	NA	lncipedia2.1	lncipedia2.1,NONCODERv3,UCSC,	>lnc-RFT1-1:2	chr3	53119766	53120698	-	lnc-RFT1-1	lnc-RFT1-1:2	XLOC_003130	linc-SFMBT1	RFT1	NA	chr3:53122499-53130125	inter
CUST_43773_PI429285431	1.5463624	A	1.2414504	A	1.23534328265398	0	lncRNA	48506-4_{9001..12000}	gi|410170795|ref|XR_171117.1| PREDICTED: Homo sapiens hydrocephalus-inducing protein homolog (LOC100996292), misc_RNA	NA	NA	NA	NA	NA	NA	NA	NA	NA	NA	NA	ncbi	ncbi,	>gi|410170795|ref|XR_171117.1| PREDICTED: Homo sapiens hydrocephalus-inducing protein homolog (LOC100996292), misc_RNA	NA	NA	NA	NA	NA	XR_171117.1	NA	NA	NA	NA	NA	Unknown
CUST_39732_PI429285431	4.8285413	P	4.855969	P	0.981168144557613	0	lncRNA	40660-1_{1..3000}	n405704|NR_002940_2|lncRNA|Homosapiens||RefGeneNoncode|NR_002940_2||0.9168350|-0.1984682	NA	NA	NA	NA	NA	NA	NA	NA	NA	NA	NA	NONCODERv3	NONCODERv3,	>n405704|NR_002940_2|lncRNA|Homosapiens||RefGeneNoncode|NR_002940_2||0.9168350|-0.1984682	chr17	197720	200719	-	NA	NA	NA	NA	VPS53	hg19_refFlat_C21orf7:range=chr21:30458182-305472135'pad=0,hg19_refFlat_C21orf7:range=chr21:30458182-305472135'pad=0 3'pad=0 strand=+ repeatMasking=none,-74.90;hg19_refFlat_UGT2A1:range=chr4:70455090-705133625'pad=0,hg19_refFlat_UGT2A1:range=chr4:70455090-705133625'pad=0 3'pad=0 strand=- repeatMasking=none,-79.70;hg19_refFlat_ADARB1:range=chr21:46591572-466454705'pad=0,hg19_refFlat_ADARB1:range=ch…	NA	inner
CUST_38456_PI429285431	5.5490294	P	5.473526	P	1.05372864965937	0	lncRNA	39476-1_{1..229}	n382778|NULL|lncRNA|Homosapiens||UCSCGeneNoncode|uc002bxp.3||0.2851130|-1.0000000	NA	NA	NA	NA	NA	NA	NA	NA	NA	NA	NA	NONCODERv3	NONCODERv3,	>n382778|NULL|lncRNA|Homosapiens||UCSCGeneNoncode|uc002bxp.3||0.2851130|-1.0000000	chr15	102292939	102293167	+	NA	NA	NA	NA	NA	NA	NA	inter
CUST_13156_PI429285431	0.9012866	A	0.89793825	A	1.00232359473378	0	lncRNA	14783-1_{1..981}	lnc-CDK20-3:1	NA	NA	NA	NA	NA	NA	NA	NA	NA	NA	NA	lncipedia2.1	lncipedia2.1,NONCODERv3,UCSC,	>lnc-CDK20-3:1	chr9	90468207	90469187	-	lnc-CDK20-3	lnc-CDK20-3:1	XLOC_007760	linc-GAS1-1	NA	NA	NA	inter
CUST_10157_PI429285431	2.4491212	A	2.7995114	A	0.784371923245017	0	lncRNA	11681-1_{1..287}	lnc-ATAD5-3:2	NA	NA	NA	NA	NA	NA	NA	NA	NA	NA	NA	lncipedia2.1	lncipedia2.1,NONCODERv3,UCSC,	>lnc-ATAD5-3:2	chr17	29085190	29085476	+	lnc-ATAD5-3	lnc-ATAD5-3:2	XLOC_012162	linc-ATAD5-2	NA	NA	NA	inter
CUST_14156_PI429285431	3.1894457	P	3.72123	P	0.691698723928499	0	lncRNA	15807-1_{1..333}	lnc-GDF10-1:1	NA	NA	NA	NA	NA	NA	NA	NA	NA	NA	NA	lncipedia2.1	lncipedia2.1,NONCODERv3,UCSC,	>lnc-GDF10-1:1	chr10	48498957	48499289	-	lnc-GDF10-1	lnc-GDF10-1:1	XLOC_008810	linc-GDF10-2	NA	NA	NA	inter
CUST_16597_PI429285431	2.6327772	A	2.662719	A	0.979459809340616	0	lncRNA	18298-1_{1..532}	lnc-SLC38A2-1:2	NA	NA	NA	NA	NA	NA	NA	NA	NA	NA	NA	lncipedia2.1	lncipedia2.1,NONCODERv3,UCSC,	>lnc-SLC38A2-1:2	chr12	46888055	46888586	-	lnc-SLC38A2-1	lnc-SLC38A2-1:2	XLOC_010061	linc-SLC38A2	NA	NA	NA	inter
CUST_23974_PI429285431	4.3469534	P	4.7060947	P	0.779628480735747	0	lncRNA	25529-1_{1..1119}	lnc-FAM43A-4:1	NA	NA	NA	NA	NA	NA	NA	NA	NA	NA	NA	lncipedia2.1	lncipedia2.1,	>lnc-FAM43A-4:1	chr3	194310584	194311702	+	lnc-FAM43A-4	lnc-FAM43A-4:1	ENSG00000231770.1	AC046143.5	TMEM44	NA	chr3:194308402-194320989	inner
CUST_31636_PI429285431	9.312888	P	9.216813	P	1.06886155564474	0	lncRNA	33388-1_{1..1553}	n338157|BC040262|mRNAlikelncRNA|Homosapiens|HumanlncRNA|JounralRNA|546|NULL|-0.8858870|-0.2608437	NA	NA	NA	NA	NA	NA	NA	NA	NA	NA	NA	NONCODERv3	lncipedia2.1,NONCODERv3,	>n338157|BC040262|mRNAlikelncRNA|Homosapiens|HumanlncRNA|JounralRNA|546|NULL|-0.8858870|-0.2608437	chr22	44208372	44209924	+	NA	NA	NA	NA	EFCAB6	NA	chr22:44198372-44208217	inter
CUST_43226_PI429285431	10.073368	P	9.656296	P	1.33521493766695	0	lncRNA	48041-1_{1..684}	ENST00000600056 havana:sense_intronic chromosome:GRCh37:19:4061613:4062747:-1 gene:ENSG00000268670 gene_biotype:sense_intronic transcript_biotype:sense_intronic	NA	NA	NA	NA	NA	NA	NA	NA	NA	NA	NA	ensembl.GRCh37.72	ensembl.GRCh37.72,	>ENST00000600056 havana:sense_intronic chromosome:GRCh37:19:4061613:4062747:-1 gene:ENSG00000268670 gene_biotype:sense_intronic transcript_biotype:sense_intronic	chr19	4061613	4062296	-	ENSG00000268670	ENST00000600056	NA	NA	ZBTB7A	NA	chr19:4051613-4066816	inner
CUST_14769_PI429285431	2.8908854	A	2.3146238	A	1.49098071780052	0	lncRNA	16430-1_{1..646}	lnc-SH3BP4-3:1	NA	NA	NA	NA	NA	NA	NA	NA	NA	NA	NA	lncipedia2.1	lncipedia2.1,NONCODERv3,UCSC,	>lnc-SH3BP4-3:1	chr2	235631777	235632422	+	lnc-SH3BP4-3	lnc-SH3BP4-3:1	XLOC_001903	linc-SH3BP4-1	NA	NA	NA	inter
CUST_51567_PI429285431	15.754633	P	15.432885	P	1.24984396940977	0	lncRNA	55132-1_{1..2144}	hg19_lincRNAsTranscripts_TCONS_l2_00010598 range=chr17:19398722-19401003 5'pad=0 3'pad=0 strand=+ repeatMasking=none	NA	NA	NA	NA	NA	NA	NA	NA	NA	NA	NA	UCSC	UCSC,	>hg19_lincRNAsTranscripts_TCONS_l2_00010598 range=chr17:19398722-19401003 5'pad=0 3'pad=0 strand=+ repeatMasking=none	chr17	19398722	19400865	+	NA	NA	NA	NA	NA	hg19_refFlat_ZNF195:range=chr11:3380348-33948215'pad=0,hg19_refFlat_ZNF195:range=chr11:3380348-33948215'pad=0 3'pad=0 strand=- repeatMasking=none,-71.70;hg19_refFlat_ZNF573:range=chr19:38229393-382492365'pad=0,hg19_refFlat_ZNF573:range=chr19:38229393-382492365'pad=0 3'pad=0 strand=- repeatMasking=none,-80.70;hg19_refFlat_LOC100130357:range=chr6:13281192-132955435'pad=0,hg19_refFlat_LOC100130357:r…	NA	inter
CUST_49471_PI429285431	3.3457592	P	3.8187165	P	0.720486198610515	0	lncRNA	53266-1_{1..1086}	hg19_lincRNAsTranscripts_TCONS_l2_00024510 range=chr6:161347430-161364091 5'pad=0 3'pad=0 strand=+ repeatMasking=none	NA	NA	NA	NA	NA	NA	NA	NA	NA	NA	NA	UCSC	UCSC,	>hg19_lincRNAsTranscripts_TCONS_l2_00024510 range=chr6:161347430-161364091 5'pad=0 3'pad=0 strand=+ repeatMasking=none	chr6	161347430	161348515	+	NA	NA	NA	NA	NA	NA	NA	inter
CUST_44415_PI429285431	1.3603274	A	1.1341741	A	1.16971195041199	0	lncRNA	49028-1_{1..984}	gi|337756406|ref|NR_039978.1| Homo sapiens SEC24B antisense RNA 1 (SEC24B-AS1), non-coding RNA	NA	NA	NA	NA	NA	NA	NA	NA	NA	NA	NA	ncbi	lncipedia2.1,NONCODERv3,ncbi,	>gi|337756406|ref|NR_039978.1| Homo sapiens SEC24B antisense RNA 1 (SEC24B-AS1), non-coding RNA	Chr4	110351119	110352102	-	100533182	NR_039978.1	NA	NA	NA	hg19_refFlat_ZNF91:range=chr19:23542205-235781565'pad=0,hg19_refFlat_ZNF91:range=chr19:23542205-235781565'pad=0 3'pad=0 strand=- repeatMasking=none,-83.20;hg19_refFlat_JAM2:range=chr21:27012134-270866175'pad=0,hg19_refFlat_JAM2:range=chr21:27012134-270866175'pad=0 3'pad=0 strand=+ repeatMasking=none,-75.60;hg19_refFlat_ISY1:range=chr3:128848924-1288798185'pad=0,hg19_refFlat_ISY1:range=chr3:128848…	NA	inter
CUST_45566_PI429285431	4.2786736	P	4.3677583	P	0.940119006909821	0	lncRNA	49964-2_{3001..5270}	gi|224177505|ref|NR_024497.2| Homo sapiens uncharacterized LOC399744 (LOC399744), non-coding RNA	NA	NA	NA	NA	NA	NA	NA	NA	NA	NA	NA	ncbi	gencode_v17,lncipedia2.1,NONCODERv3,ensembl.GRCh37.72,ncbi,	>gi|224177505|ref|NR_024497.2| Homo sapiens uncharacterized LOC399744 (LOC399744), non-coding RNA	Chr10	38720074	38722343	+	399744	NR_024497.2	NA	NA	NA	hg19_refFlat_ZNF429:range=chr19:21688574-217208805'pad=0,hg19_refFlat_ZNF429:range=chr19:21688574-217208805'pad=0 3'pad=0 strand=+ repeatMasking=none,-85.70;hg19_refFlat_ISY1:range=chr3:128848924-1288798185'pad=0,hg19_refFlat_ISY1:range=chr3:128848924-1288798185'pad=0 3'pad=0 strand=- repeatMasking=none,-80.90	NA	inter
CUST_47510_PI429285431	0.9183488	A	0.9229353	A	0.99682592850603	0	lncRNA	51522-1_{1..1108}	gi|336595307|ref|NR_038950.1| Homo sapiens uncharacterized LOC100506195 (LOC100506195), transcript variant 2, non-coding RNA	NA	NA	NA	NA	NA	NA	NA	NA	NA	NA	NA	ncbi	lncipedia2.1,NONCODERv3,ncbi,	>gi|336595307|ref|NR_038950.1| Homo sapiens uncharacterized LOC100506195 (LOC100506195), transcript variant 2, non-coding RNA	Chr22	34120972	34122079	+	100506195	NR_038950.1	NA	NA	NA	NA	NA	inter
CUST_6548_PI429285431	3.4138217	P	4.222029	P	0.57109105779098	0	lncRNA	6496-1_{1..615}	transcript_id "ENST00000597574.1" | genecode_v17	NA	NA	NA	NA	NA	NA	NA	NA	NA	NA	NA	gencode_v17	gencode_v17,ensembl.GRCh37.72,	>transcript_id "ENST00000597574.1" | genecode_v17	chr19	48969623	48970237	+	ENSG00000269423.1	ENST00000597574.1	CTC-273B12.6	CTC-273B12.6-001	CYTH2	NA	chr19:48972465-48980237	inter
CUST_26709_PI429285431	1.7009878	A	1.4589223	A	1.18268469425902	0	lncRNA	28206-1_{1..3000}	n1834|AF400486|UBE3AantisenseRNA|Homosapiens|UBE3AantisenseRNA|NONCODEv2.0|n1834|NULL|-1.5906100|-0.1725533	NA	NA	NA	NA	NA	NA	NA	NA	NA	NA	NA	NONCODERv3	NONCODERv3,	>n1834|AF400486|UBE3AantisenseRNA|Homosapiens|UBE3AantisenseRNA|NONCODEv2.0|n1834|NULL|-1.5906100|-0.1725533	chr15	25299013	25302012	+	NA	NA	NA	NA	SNRPN	NA	chr15:25289013-25370804	inter
CUST_39057_PI429285431	1.1602907	A	0.90953326	A	1.18983163335798	0	lncRNA	40034-1_{1..3000}	n385512|NULL|lncRNA|Homosapiens||UCSCGeneNoncode|uc004aaa.2||-0.8727500|-0.3018033	NA	NA	NA	NA	NA	NA	NA	NA	NA	NA	NA	NONCODERv3	NONCODERv3,	>n385512|NULL|lncRNA|Homosapiens||UCSCGeneNoncode|uc004aaa.2||-0.8727500|-0.3018033	chr9	37505586	37508585	+	NA	NA	NA	NA	POLR1E	hg19_refFlat_RAD51B:range=chr14:68290261-690613205'pad=0,hg19_refFlat_RAD51B:range=chr14:68290261-690613205'pad=0 3'pad=0 strand=+ repeatMasking=none,-83.90;hg19_refFlat_ISY1:range=chr3:128848924-1288798185'pad=0,hg19_refFlat_ISY1:range=chr3:128848924-1288798185'pad=0 3'pad=0 strand=- repeatMasking=none,-78.40;hg19_refFlat_NANOGNB:range=chr12:7917882-79264475'pad=0,hg19_refFlat_NANOGNB:range=chr1…	NA	inter
CUST_39398_PI429285431	1.0702296	A	0.90217537	A	1.12354213548074	0	lncRNA	40361-1_{1..3000}	n386585|NULL|lncRNA|Homosapiens||UCSCGeneNoncode|uc010pbf.1||1.3938300|-0.2144233	NA	NA	NA	NA	NA	NA	NA	NA	NA	NA	NA	NONCODERv3	NONCODERv3,ncbi,	>n386585|NULL|lncRNA|Homosapiens||UCSCGeneNoncode|uc010pbf.1||1.3938300|-0.2144233	chr1	149279475	149282474	+	NA	NA	NA	NA	NA	hg19_refFlat_BRD2:range=chr6_mann_hap4:4397903-44057165'pad=0,hg19_refFlat_BRD2:range=chr6_mann_hap4:4397903-44057165'pad=0 3'pad=0 strand=+ repeatMasking=none,-83.30;hg19_refFlat_OSTC:range=chr4:109571812-1095884135'pad=0,hg19_refFlat_OSTC:range=chr4:109571812-1095884135'pad=0 3'pad=0 strand=+ repeatMasking=none,-86.60;hg19_refFlat_TRIM5:range=chr11:5685318-57014075'pad=0,hg19_refFlat_TRIM5:rang…	NA	inter
CUST_37173_PI429285431	0.922337	A	1.4329197	A	0.70193886969984	0	lncRNA	38288-1_{1..696}	n345607|NULL|lincRNA|Homosapiens|HumanlincRNA|ScriptureReconstructionLincRNAsByLuo[unpublished]|linc_luo_1156|NULL|-1.3492300|-0.3635993	NA	NA	NA	NA	NA	NA	NA	NA	NA	NA	NA	NONCODERv3	NONCODERv3,	>n345607|NULL|lincRNA|Homosapiens|HumanlincRNA|ScriptureReconstructionLincRNAsByLuo[unpublished]|linc_luo_1156|NULL|-1.3492300|-0.3635993	chr3	172556840	172557535	-	NA	NA	NA	NA	SPATA16	NA	chr3:172546840-172567536	inter
LNCA_21_P0001985	1.6147609	A	0.9156598	A	1.62349292777437	0	lncRNA	ENST00000416685	NA	NA	NA	NA	XLOC_001927	NA	ENST00000416685	THC2636941	NA	BROAD Institute lincRNA (XLOC_001927), lincRNA [TCONS_00003142]	chr2:306130-306071	hs|2p25.3	Agilent_HUMAN_G3V2	ENST00000416685	ENST00000416685	chr2	306071	306130	-	NA	NA	NA	NA	NA	NA	NA	Unknown
CUST_19241_PI429285431	1.4986385	A	1.5460144	A	0.967694857253061	0	lncRNA	20910-1_{1..478}	lnc-CCDC122-1:1	NA	NA	NA	NA	NA	NA	NA	NA	NA	NA	NA	lncipedia2.1	lncipedia2.1,ensembl.GRCh37.72,ncbi,	>lnc-CCDC122-1:1	chr13	44732158	44732635	-	lnc-CCDC122-1	lnc-CCDC122-1:1	ENSG00000235285.1	C13orf44-IT1	NA	NA	NA	inter
CUST_10181_PI429285431	0.9167573	A	0.90847135	A	1.00575990772524	0	lncRNA	11707-1_{1..685}	lnc-RP11-511B23.3.1-2:2	NA	NA	NA	NA	NA	NA	NA	NA	NA	NA	NA	lncipedia2.1	lncipedia2.1,NONCODERv3,UCSC,	>lnc-RP11-511B23.3.1-2:2	chr12	93486215	93486899	+	lnc-RP11-511B23.3.1-2	lnc-RP11-511B23.3.1-2:2	XLOC_009838	linc-NUDT4-3	NA	NA	NA	inter
CUST_24288_PI429285431	6.2390337	P	6.6065	P	0.775142628493405	0	lncRNA	25839-1_{1..466}	lnc-TAB2-1:2	NA	NA	NA	NA	NA	NA	NA	NA	NA	NA	NA	lncipedia2.1	lncipedia2.1,	>lnc-TAB2-1:2	chr6	149551068	149551533	+	lnc-TAB2-1	lnc-TAB2-1:2	ENSG00000228408.1	RP1-111D6.3	NA	NA	NA	inter
CUST_28372_PI429285431	3.5089536	P	3.7467945	P	0.848013478162628	0	lncRNA	30023-1_{1..247}	n325686|NULL|mRNAlikelncRNA|Homosapiens|vegalncRNA|GENCODE|OTTHUMT00000045356|http://vega.sanger.ac.uk/Homo_sapiens/Transcript/Summary?db=core;t=OTTHUMT00000045356|-1.2835500|-0.2950951	NA	NA	NA	NA	NA	NA	NA	NA	NA	NA	NA	NONCODERv3	NONCODERv3,	>n325686|NULL|mRNAlikelncRNA|Homosapiens|vegalncRNA|GENCODE|OTTHUMT00000045356|http://vega.sanger.ac.uk/Homo_sapiens/Transcript/Summary?db=core;t=OTTHUMT00000045356|-1.2835500|-0.2950951	chr13	77502115	77502361	+	NA	NA	NA	NA	IRG1	NA	chr13:77511985-77519355	inter
LNCA_21_P0004962	3.7725341	P	3.937499	P	0.891950219828693	0	lncRNA	TCONS_00012002	NA	NA	NA	NA	XLOC_005515	NA	NA	NA	NA	BROAD Institute lincRNA (XLOC_005515), lincRNA [TCONS_00012002]	chr6:156693498-156693557	hs|6q25.3	Agilent_HUMAN_G3V2	TCONS_00012002	TCONS_00012002	chr6	156693498	156693557	+	NA	NA	NA	NA	NA	NA	NA	Unknown
CUST_27380_PI429285431	0.91392463	A	0.9091016	A	1.00334866393588	0	lncRNA	28942-1_{1..593}	n324542|NULL|mRNAlikelncRNA|Homosapiens|vegalncRNA|GENCODE|OTTHUMT00000156311|http://vega.sanger.ac.uk/Homo_sapiens/Transcript/Summary?db=core;t=OTTHUMT00000156311|-1.0295300|-0.3524185	NA	NA	NA	NA	NA	NA	NA	NA	NA	NA	NA	NONCODERv3	NONCODERv3,	>n324542|NULL|mRNAlikelncRNA|Homosapiens|vegalncRNA|GENCODE|OTTHUMT00000156311|http://vega.sanger.ac.uk/Homo_sapiens/Transcript/Summary?db=core;t=OTTHUMT00000156311|-1.0295300|-0.3524185	chr6	31249490	31250082	-	NA	NA	NA	NA	HLA-C	NA	chr6:31239490-31239855	inter
CUST_45947_PI429285431	8.343405	P	8.180966	P	1.11917760558476	0	lncRNA	50246-3_{6001..9000}	gi|242247131|ref|NR_027948.1| Homo sapiens ELKS/RAB6-interacting/CAST family member 1 (ERC1), transcript variant beta, non-coding RNA	NA	NA	NA	NA	NA	NA	NA	NA	NA	NA	NA	ncbi	NONCODERv3,ncbi,	>gi|242247131|ref|NR_027948.1| Homo sapiens ELKS/RAB6-interacting/CAST family member 1 (ERC1), transcript variant beta, non-coding RNA	Chr12	1106404	1109403	+	23085	NR_027948.1	NA	NA	NA	hg19_refFlat_LYRM4:range=chr6:5187029-52609665'pad=0,hg19_refFlat_LYRM4:range=chr6:5187029-52609665'pad=0 3'pad=0 strand=- repeatMasking=none,-83.80;hg19_refFlat_OSTC:range=chr4:109571812-1095884135'pad=0,hg19_refFlat_OSTC:range=chr4:109571812-1095884135'pad=0 3'pad=0 strand=+ repeatMasking=none,-81.60;hg19_refFlat_PRR16:range=chr5:119816899-1200224045'pad=0,hg19_refFlat_PRR16:range=chr5:11981689…	NA	inter
CUST_2329_PI429285431	0.92631286	A	1.5257399	A	0.660016025809182	0	lncRNA	2321-1_{1..543}	transcript_id "ENST00000503320.1" | genecode_v17	NA	NA	NA	NA	NA	NA	NA	NA	NA	NA	NA	gencode_v17	gencode_v17,lncipedia2.1,NONCODERv3,ensembl.GRCh37.72,	>transcript_id "ENST00000503320.1" | genecode_v17	chr5	117931883	117932425	+	ENSG00000249128.1	ENST00000503320.1	RP11-2N5.1	RP11-2N5.1-001	NA	NA	NA	inter
CUST_36584_PI429285431	1.1862942	A	0.9274557	A	1.19651501393064	0	lncRNA	37778-1_{1..1550}	n345080|NULL|lincRNA|Homosapiens|HumanlincRNA|ScriptureReconstructionLincRNAsByLuo[unpublished]|linc_luo_629|NULL|-1.3947900|-0.3283851	NA	NA	NA	NA	NA	NA	NA	NA	NA	NA	NA	NONCODERv3	NONCODERv3,	>n345080|NULL|lincRNA|Homosapiens|HumanlincRNA|ScriptureReconstructionLincRNAsByLuo[unpublished]|linc_luo_629|NULL|-1.3947900|-0.3283851	chrX	40715244	40716793	+	NA	NA	NA	NA	NA	NA	NA	inter
CUST_5727_PI429285431	7.1356807	P	7.3764305	P	0.846305354739593	0	lncRNA	5651-1_{1..718}	transcript_id "ENST00000585228.1" | genecode_v17	NA	NA	NA	NA	NA	NA	NA	NA	NA	NA	NA	gencode_v17	gencode_v17,lncipedia2.1,ensembl.GRCh37.72,	>transcript_id "ENST00000585228.1" | genecode_v17	chr17	12104917	12105634	+	ENSG00000265400.1	ENST00000585228.1	RP11-471L13.2	RP11-471L13.2-001	NA	NA	NA	inter
CUST_29564_PI429285431	4.3704367	P	4.3225946	P	1.0337175917956	0	lncRNA	31324-1_{1..389}	n333061|AF255682|mRNAlikelncRNA|Homosapiens|NULL|H-invitationalv7.5|HIT000075143|http://h-invitational.jp/hinv/spsoup/transcript_view?hit_id=HIT000075143|0.5559960|-0.0824189	NA	NA	NA	NA	NA	NA	NA	NA	NA	NA	NA	NONCODERv3	NONCODERv3,	>n333061|AF255682|mRNAlikelncRNA|Homosapiens|NULL|H-invitationalv7.5|HIT000075143|http://h-invitational.jp/hinv/spsoup/transcript_view?hit_id=HIT000075143|0.5559960|-0.0824189	chr12	53774011	53774399	+	NA	NA	NA	NA	SP1	NA	chr12:53773979-53786058	inner
CUST_32928_PI429285431	4.6332784	P	4.5966444	P	1.0257178960378	0	lncRNA	34550-1_{1..701}	n339598|BC038192|mRNAlikelncRNA|Homosapiens|HumanlncRNA|JounralRNA|2042|NULL|-1.0486800|-0.3124932	NA	NA	NA	NA	NA	NA	NA	NA	NA	NA	NA	NONCODERv3	gencode_v17,lncipedia2.1,NONCODERv3,ensembl.GRCh37.72,ncbi,	>n339598|BC038192|mRNAlikelncRNA|Homosapiens|HumanlncRNA|JounralRNA|2042|NULL|-1.0486800|-0.3124932	chr20	22034727	22035427	+	NA	NA	NA	NA	NA	NA	NA	inter
CUST_18316_PI429285431	0.94367844	A	0.92284983	A	1.01454201335686	0	lncRNA	20043-1_{1..305}	lnc-RP11-88J22.1.1-3:3	NA	NA	NA	NA	NA	NA	NA	NA	NA	NA	NA	lncipedia2.1	lncipedia2.1,NONCODERv3,	>lnc-RP11-88J22.1.1-3:3	chr8	94304829	94305133	-	lnc-RP11-88J22.1.1-3	lnc-RP11-88J22.1.1-3:3	ENSG00000246662	RP11-163D8.1	NA	NA	NA	inter
CUST_31142_PI429285431	11.826082	P	11.933289	P	0.928383636904404	0	lncRNA	32937-1_{1..361}	n337471|EF095209|mRNAlikelncRNA|Homosapiens|NULL|H-invitationalv7.5|HIT000394850|http://h-invitational.jp/hinv/spsoup/transcript_view?hit_id=HIT000394850|3.3774400|-0.1478489	NA	NA	NA	NA	NA	NA	NA	NA	NA	NA	NA	NONCODERv3	NONCODERv3,	>n337471|EF095209|mRNAlikelncRNA|Homosapiens|NULL|H-invitationalv7.5|HIT000394850|http://h-invitational.jp/hinv/spsoup/transcript_view?hit_id=HIT000394850|3.3774400|-0.1478489	chr7	5568320	5568680	-	NA	NA	NA	NA	ACTB	NA	chr7:5566779-5570232	inner
CUST_40304_PI429285431	7.051815	P	6.2487507	P	1.74480317457587	0	lncRNA	41107-1_{1..1743}	n408312|NR_029372|lncRNA|Homosapiens||RefGeneNoncode|NR_029372||5.7309100|-0.2786442	NA	NA	NA	NA	NA	NA	NA	NA	NA	NA	NA	NONCODERv3	NONCODERv3,	>n408312|NR_029372|lncRNA|Homosapiens||RefGeneNoncode|NR_029372||5.7309100|-0.2786442	chr7	33053741	33055483	-	NA	NA	NA	NA	FKBP9	NA	chr7:33043741-33046543	inner
CUST_46091_PI429285431	2.6134858	A	2.5860567	A	1.01919428994243	0	lncRNA	50358-1_{1..3000}	gi|410170642|ref|XR_110372.3| PREDICTED: Homo sapiens uncharacterized LOC100129940 (LOC100129940), misc_RNA	NA	NA	NA	NA	NA	NA	NA	NA	NA	NA	NA	ncbi	ncbi,	>gi|410170642|ref|XR_110372.3| PREDICTED: Homo sapiens uncharacterized LOC100129940 (LOC100129940), misc_RNA	Chr12	66253782	66256781	-	100129940	XR_110372.4	NA	NA	NA	NA	NA	inter
CUST_18300_PI429285431	0.912769	A	0.91343415	A	0.999539059418617	0	lncRNA	20030-1_{1..420}	lnc-PPIAL4G-1:1	NA	NA	NA	NA	NA	NA	NA	NA	NA	NA	NA	lncipedia2.1	lncipedia2.1,NONCODERv3,UCSC,	>lnc-PPIAL4G-1:1	chr1	143721045	143721464	-	lnc-PPIAL4G-1	lnc-PPIAL4G-1:1	ENSG00000226637	BX284650.3	NA	hg19_refFlat_FAM91A1:range=chr8:124780943-1248249445'pad=0,hg19_refFlat_FAM91A1:range=chr8:124780943-1248249445'pad=0 3'pad=0 strand=+ repeatMasking=none,-83.40	NA	inter
CUST_1267_PI429285431	0.92450255	A	0.9300815	A	0.996140433882325	0	lncRNA	1259-1_{1..691}	transcript_id "ENST00000444926.1" | genecode_v17	NA	NA	NA	NA	NA	NA	NA	NA	NA	NA	NA	gencode_v17	gencode_v17,lncipedia2.1,NONCODERv3,ensembl.GRCh37.72,	>transcript_id "ENST00000444926.1" | genecode_v17	chr2	235993466	235994156	-	ENSG00000226542.1	ENST00000444926.1	AC114814.4	AC114814.4-001	NA	NA	NA	inter
CUST_31208_PI429285431	5.635746	P	4.223816	P	2.66092896995019	0	lncRNA	33001-2_{3001..4491}	n337653|BC030786|mRNAlikelncRNA|Homosapiens|HumanlncRNA|JounralRNA|32|NULL|1.9872600|-0.3883392	NA	NA	NA	NA	NA	NA	NA	NA	NA	NA	NA	NONCODERv3	NONCODERv3,	>n337653|BC030786|mRNAlikelncRNA|Homosapiens|HumanlncRNA|JounralRNA|32|NULL|1.9872600|-0.3883392	chrX	37211545	37213035	+	NA	NA	NA	NA	PRRG1	NA	chrX:37208528-37316548	inner
CUST_49812_PI429285431	1.5786713	A	1.1539395	A	1.34232293896567	0	lncRNA	53567-1_{1..3000}	hg19_lincRNAsTranscripts_TCONS_l2_00025932 range=chr7:63539999-63546016 5'pad=0 3'pad=0 strand=+ repeatMasking=none	NA	NA	NA	NA	NA	NA	NA	NA	NA	NA	NA	UCSC	UCSC,	>hg19_lincRNAsTranscripts_TCONS_l2_00025932 range=chr7:63539999-63546016 5'pad=0 3'pad=0 strand=+ repeatMasking=none	chr7	63539999	63542998	+	NA	NA	NA	NA	ZNF727	hg19_refFlat_REL:range=chr2:61108976-611496705'pad=0,hg19_refFlat_REL:range=chr2:61108976-611496705'pad=0 3'pad=0 strand=+ repeatMasking=none,-75.40;hg19_refFlat_DISC1:range=chr1:231762614-2321725775'pad=0,hg19_refFlat_DISC1:range=chr1:231762614-2321725775'pad=0 3'pad=0 strand=+ repeatMasking=none,-53.00;hg19_refFlat_C14orf178:range=chr14:78227386-782360215'pad=0,hg19_refFlat_C14orf178:range=chr1…	NA	inter
CUST_48513_PI429285431	6.4321194	P	6.178336	P	1.19232984764034	0	lncRNA	52366-1_{1..362}	hg19_lincRNAsTranscripts_TCONS_l2_00014801 range=chr2:112124911-112252691 5'pad=0 3'pad=0 strand=- repeatMasking=none	NA	NA	NA	NA	NA	NA	NA	NA	NA	NA	NA	UCSC	UCSC,	>hg19_lincRNAsTranscripts_TCONS_l2_00014801 range=chr2:112124911-112252691 5'pad=0 3'pad=0 strand=- repeatMasking=none	chr2	112124911	112125272	-	NA	NA	NA	NA	NA	NA	NA	inter
CUST_42758_PI429285431	5.143564	P	5.191441	P	0.967358800307353	0	lncRNA	45723-1_{1..129}	ENST00000516999 ncrna:snoRNA chromosome:GRCh37:1:155895749:155895877:-1 gene:ENSG00000252808 gene_biotype:snoRNA transcript_biotype:snoRNA	NA	NA	NA	NA	NA	NA	NA	NA	NA	NA	NA	ensembl.GRCh37.72	ensembl.GRCh37.72,	>ENST00000516999 ncrna:snoRNA chromosome:GRCh37:1:155895749:155895877:-1 gene:ENSG00000252808 gene_biotype:snoRNA transcript_biotype:snoRNA	chr1	155895749	155895877	-	ENSG00000252808	ENST00000516999	NA	NA	KIAA0907	NA	chr1:155885749-155904188	inner
CUST_22965_PI429285431	1.3158313	A	1.6880722	A	0.772581533864505	0	lncRNA	24539-1_{1..425}	lnc-NDUFS6-2:1	NA	NA	NA	NA	NA	NA	NA	NA	NA	NA	NA	lncipedia2.1	lncipedia2.1,	>lnc-NDUFS6-2:1	chr5	1884594	1885018	+	lnc-NDUFS6-2	lnc-NDUFS6-2:1	ENSG00000249116.1	CTD-2194D22.3	IRX4	NA	chr5:1877541-1882880	inter
CUST_29389_PI429285431	9.124233	P	9.580857	P	0.728689445680289	0	lncRNA	31141-1_{1..367}	n332691|AF001545|mRNAlikelncRNA|Homosapiens|NULL|H-invitationalv7.5|HIT000061643|http://h-invitational.jp/hinv/spsoup/transcript_view?hit_id=HIT000061643|2.0353500|-0.0738511	NA	NA	NA	NA	NA	NA	NA	NA	NA	NA	NA	NONCODERv3	NONCODERv3,	>n332691|AF001545|mRNAlikelncRNA|Homosapiens|NULL|H-invitationalv7.5|HIT000061643|http://h-invitational.jp/hinv/spsoup/transcript_view?hit_id=HIT000061643|2.0353500|-0.0738511	chr11	64661981	64662347	-	NA	NA	NA	NA	ATG2A	NA	chr11:64662004-64672348	inner
CUST_40018_PI429285431	4.8743496	P	5.241304	P	0.775417714983966	0	lncRNA	40878-1_{1..1177}	n407169|NR_026588|lncRNA|Homosapiens||RefGeneNoncode|NR_026588||2.6199000|-0.3711576	NA	NA	NA	NA	NA	NA	NA	NA	NA	NA	NA	NONCODERv3	NONCODERv3,ncbi,	>n407169|NR_026588|lncRNA|Homosapiens||RefGeneNoncode|NR_026588||2.6199000|-0.3711576	chr1	245133630	245134806	+	NA	NA	NA	NA	EFCAB2	NA	chr1:245133171-245261148	inter
CUST_24538_PI429285431	5.557682	P	5.580394	P	0.984380510746761	0	lncRNA	26088-1_{1..532}	lnc-TRAPPC2L-1:1	NA	NA	NA	NA	NA	NA	NA	NA	NA	NA	NA	lncipedia2.1	lncipedia2.1,	>lnc-TRAPPC2L-1:1	chr16	88949923	88950454	+	lnc-TRAPPC2L-1	lnc-TRAPPC2L-1:1	ENSG00000259881.1	RP11-830F9.5	CBFA2T3	NA	chr16:88941263-88960327	inner
CUST_30173_PI429285431	0.9272946	A	1.798877	A	0.546547049215462	0	lncRNA	31947-1_{1..520}	n334865|AJ315537|mRNAlikelncRNA|Homosapiens|NULL|H-invitationalv7.5|HIT000247165_08|http://h-invitational.jp/hinv/spsoup/transcript_view?hit_id=HIT000247165_08|-0.5043220|-0.2491195	NA	NA	NA	NA	NA	NA	NA	NA	NA	NA	NA	NONCODERv3	NONCODERv3,	>n334865|AJ315537|mRNAlikelncRNA|Homosapiens|NULL|H-invitationalv7.5|HIT000247165_08|http://h-invitational.jp/hinv/spsoup/transcript_view?hit_id=HIT000247165_08|-0.5043220|-0.2491195	chr6	3062818	3063337	+	NA	NA	NA	NA	NA	hg19_refFlat_PKP2:range=chr12:32945358-330496655'pad=0,hg19_refFlat_PKP2:range=chr12:32945358-330496655'pad=0 3'pad=0 strand=- repeatMasking=none,-84.50;hg19_refFlat_CAGE1:range=chr6:7329398-73874065'pad=0,hg19_refFlat_CAGE1:range=chr6:7329398-73874065'pad=0 3'pad=0 strand=- repeatMasking=none,-82.10;hg19_refFlat_SLC4A8:range=chr12:51844689-518740065'pad=0,hg19_refFlat_SLC4A8:range=chr12:51844689…	NA	inter
CUST_5391_PI429285431	0.9114101	A	0.92581165	A	0.990067264939589	0	lncRNA	5325-1_{1..682}	transcript_id "ENST00000566922.1" | genecode_v17	NA	NA	NA	NA	NA	NA	NA	NA	NA	NA	NA	gencode_v17	gencode_v17,lncipedia2.1,ensembl.GRCh37.72,	>transcript_id "ENST00000566922.1" | genecode_v17	chr16	1562980	1563661	+	ENSG00000260646.1	ENST00000566922.1	LA16c-385E7.1	LA16c-385E7.1-001	IFT140	hg19_refFlat_AMBRA1:range=chr11:46419000-465699305'pad=0,hg19_refFlat_AMBRA1:range=chr11:46419000-465699305'pad=0 3'pad=0 strand=- repeatMasking=none,-35.10;hg19_refFlat_WDR27:range=chr6:169857687-1700891015'pad=0,hg19_refFlat_WDR27:range=chr6:169857687-1700891015'pad=0 3'pad=0 strand=- repeatMasking=none,-79.20;hg19_refFlat_ZNF573:range=chr19:38229393-382492365'pad=0,hg19_refFlat_ZNF573:range=ch…	NA	inner
CUST_34917_PI429285431	1.0344719	A	2.1376653	A	0.465485005296076	0	lncRNA	36339-1_{1..3000}	n341835|BC036606|mRNAlikelncRNA|Homosapiens|HumanlncRNA|JounralRNA|4314|NULL|-1.2986500|-0.3890660	NA	NA	NA	NA	NA	NA	NA	NA	NA	NA	NA	NONCODERv3	NONCODERv3,	>n341835|BC036606|mRNAlikelncRNA|Homosapiens|HumanlncRNA|JounralRNA|4314|NULL|-1.2986500|-0.3890660	chr6	37872574	37875573	+	NA	NA	NA	NA	ZFAND3	NA	chr6:37862574-37885797	inner
CUST_22826_PI429285431	6.499108	P	6.5722704	P	0.950552094312528	0	lncRNA	24406-1_{1..71}	lnc-TMC2-1:1	NA	NA	NA	NA	NA	NA	NA	NA	NA	NA	NA	lncipedia2.1	lncipedia2.1,ensembl.GRCh37.72,	>lnc-TMC2-1:1	chr20	2637270	2637340	+	lnc-TMC2-1	lnc-TMC2-1:1	ENSG00000229686.1	SNORD56	NOP56	NA	chr20:2633254-2639039	inter
LNCA_21_P0007594	1.3479545	A	0.9665723	A	1.30258922691155	0	lncRNA	TCONS_00020490	NA	NA	NA	NA	XLOC_009815	NA	NA	NA	NA	BROAD Institute lincRNA (XLOC_009815), lincRNA [TCONS_00020490]	chr12:79196773-79196832	hs|12q21.2	Agilent_HUMAN_G3V2	TCONS_00020490	TCONS_00020490	chr12	79196773	79196832	+	NA	NA	NA	NA	NA	NA	NA	Unknown
CUST_46569_PI429285431	1.6403272	A	1.3355668	A	1.23521347822754	0	lncRNA	50753-1_{1..727}	gi|310123416|ref|XR_109236.1| PREDICTED: Homo sapiens uncharacterized LOC100287175 (LOC100287175), misc_RNA	NA	NA	NA	NA	NA	NA	NA	NA	NA	NA	NA	ncbi	ncbi,	>gi|310123416|ref|XR_109236.1| PREDICTED: Homo sapiens uncharacterized LOC100287175 (LOC100287175), misc_RNA	Chr16	686491	687217	+	100287175	XR_109236.2	NA	NA	NA	NA	NA	inter
CUST_35504_PI429285431	4.5500336	P	4.9259715	P	0.770604277874056	0	lncRNA	36913-1_{1..1363}	n342609|L10403|mRNAlikelncRNA|Homosapiens|HumanlncRNA|JounralRNA|5110|NULL|0.7518020|-0.2378570	NA	NA	NA	NA	NA	NA	NA	NA	NA	NA	NA	NONCODERv3	NONCODERv3,ncbi,	>n342609|L10403|mRNAlikelncRNA|Homosapiens|HumanlncRNA|JounralRNA|5110|NULL|0.7518020|-0.2378570	chr4	74919754	74921116	-	NA	NA	NA	NA	NA	NA	NA	inter
CUST_50235_PI429285431	6.774025	P	6.375097	P	1.3185278096143	0	lncRNA	53959-1_{1..1150}	hg19_lincRNAsTranscripts_TCONS_l2_00029333 range=chr9:67329366-67340169 5'pad=0 3'pad=0 strand=- repeatMasking=none	NA	NA	NA	NA	NA	NA	NA	NA	NA	NA	NA	UCSC	UCSC,	>hg19_lincRNAsTranscripts_TCONS_l2_00029333 range=chr9:67329366-67340169 5'pad=0 3'pad=0 strand=- repeatMasking=none	chr9	67329366	67330515	-	NA	NA	NA	NA	NA	NA	NA	inter
CUST_37854_PI429285431	0.95626295	A	0.926847	A	1.02059887035794	0	lncRNA	38945-1_{1..999}	n346384|NULL|lincRNA|Homosapiens|HumanlincRNA|ScriptureReconstructionLincRNAsByLuo[unpublished]|linc_luo_1934|NULL|-1.3336800|-0.3034960	NA	NA	NA	NA	NA	NA	NA	NA	NA	NA	NA	NONCODERv3	NONCODERv3,	>n346384|NULL|lincRNA|Homosapiens|HumanlincRNA|ScriptureReconstructionLincRNAsByLuo[unpublished]|linc_luo_1934|NULL|-1.3336800|-0.3034960	chr1	223213653	223214651	+	NA	NA	NA	NA	NA	NA	NA	inter
CUST_40673_PI429285431	0.90453017	A	0.9138092	A	0.99358890584238	0	lncRNA	41408-1_{1..1057}	n410229|NR_037170_6|lncRNA|Homosapiens||RefGeneNoncode|NR_037170_6||-1.0842400|-0.3331224	NA	NA	NA	NA	NA	NA	NA	NA	NA	NA	NA	NONCODERv3	NONCODERv3,	>n410229|NR_037170_6|lncRNA|Homosapiens||RefGeneNoncode|NR_037170_6||-1.0842400|-0.3331224	chr6	3468303	3469359	-	NA	NA	NA	NA	NA	NA	NA	inter
CUST_27044_PI429285431	0.96873784	A	1.370253	A	0.757062776402843	0	lncRNA	28575-1_{1..477}	n324150|NULL|mRNAlikelncRNA|Homosapiens|vegalncRNA|GENCODE|OTTHUMT00000051737|http://vega.sanger.ac.uk/Homo_sapiens/Transcript/Summary?db=core;t=OTTHUMT00000051737|-0.5354040|-0.2218486	NA	NA	NA	NA	NA	NA	NA	NA	NA	NA	NA	NONCODERv3	NONCODERv3,	>n324150|NULL|mRNAlikelncRNA|Homosapiens|vegalncRNA|GENCODE|OTTHUMT00000051737|http://vega.sanger.ac.uk/Homo_sapiens/Transcript/Summary?db=core;t=OTTHUMT00000051737|-0.5354040|-0.2218486	chr9	13436524	13437000	+	NA	NA	NA	NA	NA	NA	NA	inter
CUST_15080_PI429285431	3.0506864	A	3.15634	A	0.929383798259778	0	lncRNA	16744-1_{1..3000}	lnc-LTBP3-2:2	NA	NA	NA	NA	NA	NA	NA	NA	NA	NA	NA	lncipedia2.1	lncipedia2.1,NONCODERv3,	>lnc-LTBP3-2:2	chr11	65278484	65281483	-	lnc-LTBP3-2	lnc-LTBP3-2:2	XLOC_009474	linc-SLC25A45-5	NA	NA	NA	inter
CUST_6025_PI429285431	1.0829751	A	0.914149	A	1.12414341328165	0	lncRNA	5951-1_{1..2409}	transcript_id "ENST00000574098.1" | genecode_v17	NA	NA	NA	NA	NA	NA	NA	NA	NA	NA	NA	gencode_v17	gencode_v17,lncipedia2.1,ensembl.GRCh37.72,	>transcript_id "ENST00000574098.1" | genecode_v17	chr17	81168317	81170725	-	ENSG00000262094.1	ENST00000574098.1	AC139099.5	AC139099.5-003	NA	NA	NA	inter
CUST_12247_PI429285431	1.1713825	A	1.4992089	A	0.796735962035291	0	lncRNA	13852-1_{1..905}	lnc-INTS10-1:1	NA	NA	NA	NA	NA	NA	NA	NA	NA	NA	NA	lncipedia2.1	lncipedia2.1,NONCODERv3,UCSC,	>lnc-INTS10-1:1	chr8	19619243	19620147	+	lnc-INTS10-1	lnc-INTS10-1:1	XLOC_006732	linc-INTS10	NA	hg19_refFlat_NOS3:range=chr7:150690892-1507004915'pad=0,hg19_refFlat_NOS3:range=chr7:150690892-1507004915'pad=0 3'pad=0 strand=+ repeatMasking=none,-76.60;hg19_refFlat_MRPL10:range=chr17:45901571-459065865'pad=0,hg19_refFlat_MRPL10:range=chr17:45901571-459065865'pad=0 3'pad=0 strand=- repeatMasking=none,-74.20;hg19_refFlat_BRD2:range=chr6_qbl_hap6:4172820-41806325'pad=0,hg19_refFlat_BRD2:range=ch…	NA	inter
CUST_40814_PI429285431	1.0175327	A	1.4433417	A	0.744421175806551	0	lncRNA	41519-1_{1..3000}	n410582|NR_037846_5|lncRNA|Homosapiens||RefGeneNoncode|NR_037846_5||0.0567725|-0.2674892	NA	NA	NA	NA	NA	NA	NA	NA	NA	NA	NA	NONCODERv3	NONCODERv3,	>n410582|NR_037846_5|lncRNA|Homosapiens||RefGeneNoncode|NR_037846_5||0.0567725|-0.2674892	chr6	3087408	3090407	+	NA	NA	NA	NA	BPHL	hg19_refFlat_PPIP5K1:range=chr15:43826872-438767025'pad=0,hg19_refFlat_PPIP5K1:range=chr15:43826872-438767025'pad=0 3'pad=0 strand=- repeatMasking=none,-48.30;hg19_refFlat_ISY1:range=chr3:128848924-1288798185'pad=0,hg19_refFlat_ISY1:range=chr3:128848924-1288798185'pad=0 3'pad=0 strand=- repeatMasking=none,-79.50;hg19_refFlat_BIRC5:range=chr17:76210398-762196355'pad=0,hg19_refFlat_BIRC5:range=chr1…	NA	inner
LNCA_21_P0004558	1.0251637	A	1.0286782	A	0.997566899034159	0	lncRNA	TCONS_00010942	NA	NA	NA	NA	XLOC_004850	NA	NA	NA	NA	BROAD Institute lincRNA (XLOC_004850), lincRNA [TCONS_00010942]	chr5:65731164-65731105	hs|5q12.3	Agilent_HUMAN_G3V2	TCONS_00010942	TCONS_00010942	chr5	65731105	65731164	-	NA	NA	NA	NA	NA	NA	NA	Unknown
CUST_45954_PI429285431	3.7813108	P	2.115957	A	3.17191431697497	0	lncRNA	50248-2_{3001..6000}	gi|242247144|ref|NR_027949.1| Homo sapiens ELKS/RAB6-interacting/CAST family member 1 (ERC1), transcript variant gamma, non-coding RNA	NA	NA	NA	NA	NA	NA	NA	NA	NA	NA	NA	ncbi	NONCODERv3,ncbi,	>gi|242247144|ref|NR_027949.1| Homo sapiens ELKS/RAB6-interacting/CAST family member 1 (ERC1), transcript variant gamma, non-coding RNA	NA	NA	NA	NA	NA	NR_027949.1	NA	NA	NA	hg19_refFlat_CSF2RA:range=chrY:1351597-13783725'pad=0,hg19_refFlat_CSF2RA:range=chrY:1351597-13783725'pad=0 3'pad=0 strand=+ repeatMasking=none,-79.10;hg19_refFlat_RPP30:range=chr10:92631744-926630195'pad=0,hg19_refFlat_RPP30:range=chr10:92631744-926630195'pad=0 3'pad=0 strand=+ repeatMasking=none,-85.10;hg19_refFlat_MAP4K1:range=chr19:39078450-391085355'pad=0,hg19_refFlat_MAP4K1:range=chr19:3907…	NA	Unknown
CUST_8016_PI429285431	1.670871	A	0.9310477	A	1.66997128973854	0	lncRNA	9628-1_{1..912}	lnc-CNTRL-1:5	NA	NA	NA	NA	NA	NA	NA	NA	NA	NA	NA	lncipedia2.1	lncipedia2.1,NONCODERv3,	>lnc-CNTRL-1:5	chr9	123613516	123614427	+	lnc-CNTRL-1	lnc-CNTRL-1:5	ENSG00000226752	RP11-27I1.2	PSMD5	NA	chr9:123603516-123605206	inter
CUST_42972_PI429285431	0.93031776	A	0.9266033	A	1.00257798477898	0	lncRNA	46116-1_{1..207}	ENST00000516245 ncrna:snoRNA chromosome:GRCh37:7:54933511:54933717:1 gene:ENSG00000252054 gene_biotype:snoRNA transcript_biotype:snoRNA	NA	NA	NA	NA	NA	NA	NA	NA	NA	NA	NA	ensembl.GRCh37.72	ensembl.GRCh37.72,	>ENST00000516245 ncrna:snoRNA chromosome:GRCh37:7:54933511:54933717:1 gene:ENSG00000252054 gene_biotype:snoRNA transcript_biotype:snoRNA	chr7	54933511	54933717	+	ENSG00000252054	ENST00000516245	NA	NA	NA	NA	NA	inter
CUST_2793_PI429285431	4.812394	P	4.9440722	P	0.91276906332527	0	lncRNA	2777-1_{1..368}	transcript_id "ENST00000583191.1" | genecode_v17	NA	NA	NA	NA	NA	NA	NA	NA	NA	NA	NA	gencode_v17	gencode_v17,lncipedia2.1,ensembl.GRCh37.72,	>transcript_id "ENST00000583191.1" | genecode_v17	chr7	30565347	30565714	+	ENSG00000264520.1	ENST00000583191.1	RP4-777O23.2	RP4-777O23.2-001	NA	NA	NA	inter
CUST_49929_PI429285431	6.633953	P	7.2415915	P	0.656270050057352	0	lncRNA	53679-1_{1..507}	hg19_lincRNAsTranscripts_TCONS_l2_00026118 range=chr7:98908071-98908748 5'pad=0 3'pad=0 strand=+ repeatMasking=none	NA	NA	NA	NA	NA	NA	NA	NA	NA	NA	NA	UCSC	UCSC,	>hg19_lincRNAsTranscripts_TCONS_l2_00026118 range=chr7:98908071-98908748 5'pad=0 3'pad=0 strand=+ repeatMasking=none	chr7	98908071	98908577	+	NA	NA	NA	NA	NA	NA	NA	inter
CUST_48120_PI429285431	2.0159817	A	0.9232829	A	2.13272625327167	0	lncRNA	51991-1_{1..2048}	gi|397137257|ref|XR_159198.1| PREDICTED: Homo sapiens anthrax toxin receptor-like (ANTXRL), misc_RNA	NA	NA	NA	NA	NA	NA	NA	NA	NA	NA	NA	ncbi	ncbi,	>gi|397137257|ref|XR_159198.1| PREDICTED: Homo sapiens anthrax toxin receptor-like (ANTXRL), misc_RNA	NA	NA	NA	NA	NA	XR_159198.1	NA	NA	NA	NA	NA	Unknown
CUST_8451_PI429285431	4.9812317	P	5.3069453	P	0.797903621802286	0	lncRNA	10020-1_{1..3000}	lnc-MUC5B-1:1	NA	NA	NA	NA	NA	NA	NA	NA	NA	NA	NA	lncipedia2.1	lncipedia2.1,NONCODERv3,	>lnc-MUC5B-1:1	chr11	1295067	1298066	+	lnc-MUC5B-1	lnc-MUC5B-1:1	ENSG00000227631	ENST00000446839	TOLLIP	hg19_refFlat_TOLLIP:range=chr11:1298269-13307285'pad=0,hg19_refFlat_TOLLIP:range=chr11:1298269-13307285'pad=0 3'pad=0 strand=- repeatMasking=none,-108.00chr11:1295598-1309533	NA	inner
CUST_46501_PI429285431	9.8103485	P	9.459466	P	1.27534051760323	0	lncRNA	50695-1_{1..2786}	gi|187829205|ref|NR_023318.1| Homo sapiens ADP-dependent glucokinase (ADPGK), transcript variant 2, non-coding RNA	NA	NA	NA	NA	NA	NA	NA	NA	NA	NA	NA	ncbi	NONCODERv3,ncbi,	>gi|187829205|ref|NR_023318.1| Homo sapiens ADP-dependent glucokinase (ADPGK), transcript variant 2, non-coding RNA	NA	NA	NA	NA	NA	NR_023318.1	NA	NA	NA	NA	NA	Unknown
CUST_33651_PI429285431	1.002906	A	0.9961829	A	1.00467097295193	0	lncRNA	35215-1_{1..2190}	n340414|BC042074|mRNAlikelncRNA|Homosapiens|HumanlncRNA|JounralRNA|2875|NULL|-1.1431600|-0.2932297	NA	NA	NA	NA	NA	NA	NA	NA	NA	NA	NA	NONCODERv3	gencode_v17,lncipedia2.1,NONCODERv3,ensembl.GRCh37.72,UCSC,	>n340414|BC042074|mRNAlikelncRNA|Homosapiens|HumanlncRNA|JounralRNA|2875|NULL|-1.1431600|-0.2932297	chr5	16373469	16375658	-	NA	NA	NA	NA	NA	NA	NA	inter
CUST_42054_PI429285431	1.127992	A	0.9021875	A	1.16942918364546	0	lncRNA	43959-1_{1..100}	ENST00000384854 ncrna:miRNA chromosome:GRCh37:12:97957590:97957689:1 gene:ENSG00000207586 gene_biotype:miRNA transcript_biotype:miRNA	NA	NA	NA	NA	NA	NA	NA	NA	NA	NA	NA	ensembl.GRCh37.72	ensembl.GRCh37.72,	>ENST00000384854 ncrna:miRNA chromosome:GRCh37:12:97957590:97957689:1 gene:ENSG00000207586 gene_biotype:miRNA transcript_biotype:miRNA	chr12	97957590	97957689	+	ENSG00000207586	ENST00000384854	NA	NA	NA	NA	NA	inter
CUST_11125_PI429285431	0.9250358	A	0.9674411	A	0.971034661973571	0	lncRNA	12683-1_{1..1481}	lnc-AC010872.2.1-2:1	NA	NA	NA	NA	NA	NA	NA	NA	NA	NA	NA	lncipedia2.1	lncipedia2.1,NONCODERv3,UCSC,	>lnc-AC010872.2.1-2:1	chr2	21267790	21269270	+	lnc-AC010872.2.1-2	lnc-AC010872.2.1-2:1	XLOC_001386	linc-KLHL29-9	APOB	NA	chr2:21257790-21266945	inter
CUST_32235_PI429285431	0.90524614	A	0.9018025	A	1.00238980038845	0	lncRNA	33927-1_{1..2426}	n338808|BC063871|mRNAlikelncRNA|Homosapiens|HumanlncRNA|JounralRNA|1231|NULL|-0.9655600|-0.1495264	NA	NA	NA	NA	NA	NA	NA	NA	NA	NA	NA	NONCODERv3	lncipedia2.1,NONCODERv3,	>n338808|BC063871|mRNAlikelncRNA|Homosapiens|HumanlncRNA|JounralRNA|1231|NULL|-0.9655600|-0.1495264	chr13	95356997	95359422	-	NA	NA	NA	NA	SOX21	NA	chr13:95361876-95364389	inter
CUST_11608_PI429285431	2.6060522	A	2.3553138	A	1.18981593063207	0	lncRNA	13188-1_{1..445}	lnc-RHOXF1-1:2	NA	NA	NA	NA	NA	NA	NA	NA	NA	NA	NA	lncipedia2.1	lncipedia2.1,NONCODERv3,UCSC,	>lnc-RHOXF1-1:2	chrX	119253450	119253894	-	lnc-RHOXF1-1	lnc-RHOXF1-1:2	XLOC_008222	linc-RHOXF1-1	RHOXF1	NA	chrX:119243450-119249847	inter
LNCA_19_P00321398	3.8789983	P	3.7910633	P	1.06284778713324	0	lncRNA	ENST00000522967	NA	NA	NA	NA	XLOC_006757	NA	ENST00000522967	NA	NA	BROAD Institute lincRNA (XLOC_006757), lincRNA [TCONS_00014662]	chr8:29728797-29728856	hs|8p12	Agilent_HUMAN_G3V2	ENST00000522967	ENST00000522967	chr8	29728797	29728856	+	NA	NA	NA	NA	NA	NA	NA	Unknown
CUST_49262_PI429285431	0.9396577	A	1.1280184	A	0.877602353627906	0	lncRNA	53081-1_{1..324}	hg19_lincRNAsTranscripts_TCONS_l2_00022488 range=chr5:116751202-116843360 5'pad=0 3'pad=0 strand=+ repeatMasking=none	NA	NA	NA	NA	NA	NA	NA	NA	NA	NA	NA	UCSC	UCSC,	>hg19_lincRNAsTranscripts_TCONS_l2_00022488 range=chr5:116751202-116843360 5'pad=0 3'pad=0 strand=+ repeatMasking=none	chr5	116751202	116751525	+	NA	NA	NA	NA	NA	NA	NA	inter
CUST_49931_PI429285431	1.770504	A	1.7784458	A	0.994510287568496	0	lncRNA	53681-1_{1..1622}	hg19_lincRNAsTranscripts_TCONS_l2_00026127 range=chr7:99195689-99208643 5'pad=0 3'pad=0 strand=+ repeatMasking=none	NA	NA	NA	NA	NA	NA	NA	NA	NA	NA	NA	UCSC	UCSC,	>hg19_lincRNAsTranscripts_TCONS_l2_00026127 range=chr7:99195689-99208643 5'pad=0 3'pad=0 strand=+ repeatMasking=none	chr7	99195689	99197310	+	NA	NA	NA	NA	ZNF498	NA	chr7:99214571-99218643	inner
CUST_19734_PI429285431	1.8744851	A	2.5721478	A	0.616570299120018	0	lncRNA	21392-1_{1..646}	lnc-HMGB4-1:6	NA	NA	NA	NA	NA	NA	NA	NA	NA	NA	NA	lncipedia2.1	lncipedia2.1,	>lnc-HMGB4-1:6	chr1	34350687	34351332	+	lnc-HMGB4-1	lnc-HMGB4-1:6	ENSG00000231163.1	AL121980.1	CSMD2	NA	chr1:34340687-34361024	inner
CUST_28380_PI429285431	0.9010671	A	0.8945201	A	1.00454834706365	0	lncRNA	30032-1_{1..3000}	n325695|NULL|mRNAlikelncRNA|Homosapiens|vegalncRNA|GENCODE|OTTHUMT00000045273|http://vega.sanger.ac.uk/Homo_sapiens/Transcript/Summary?db=core;t=OTTHUMT00000045273|-0.0719914|-0.3170442	NA	NA	NA	NA	NA	NA	NA	NA	NA	NA	NA	NONCODERv3	NONCODERv3,	>n325695|NULL|mRNAlikelncRNA|Homosapiens|vegalncRNA|GENCODE|OTTHUMT00000045273|http://vega.sanger.ac.uk/Homo_sapiens/Transcript/Summary?db=core;t=OTTHUMT00000045273|-0.0719914|-0.3170442	chr13	73703594	73706593	+	NA	NA	NA	NA	NA	hg19_refFlat_FBLIM1:range=chr1:16091479-161015265'pad=0,hg19_refFlat_FBLIM1:range=chr1:16091479-161015265'pad=0 3'pad=0 strand=+ repeatMasking=none,-80.80;hg19_refFlat_CREM:range=chr10:35456654-354682575'pad=0,hg19_refFlat_CREM:range=chr10:35456654-354682575'pad=0 3'pad=0 strand=+ repeatMasking=none,-82.40;hg19_refFlat_PKP2:range=chr12:32945358-330496655'pad=0,hg19_refFlat_PKP2:range=chr12:329453…	NA	inter
CUST_28902_PI429285431	0.9131544	A	1.0302852	A	0.922019520466844	0	lncRNA	30619-1_{1..448}	n326326|NULL|mRNAlikelncRNA|Homosapiens|vegalncRNA|GENCODE|OTTHUMT00000084254|http://vega.sanger.ac.uk/Homo_sapiens/Transcript/Summary?db=core;t=OTTHUMT00000084254|-1.2258900|-0.4068024	NA	NA	NA	NA	NA	NA	NA	NA	NA	NA	NA	NONCODERv3	NONCODERv3,	>n326326|NULL|mRNAlikelncRNA|Homosapiens|vegalncRNA|GENCODE|OTTHUMT00000084254|http://vega.sanger.ac.uk/Homo_sapiens/Transcript/Summary?db=core;t=OTTHUMT00000084254|-1.2258900|-0.4068024	chr1	172245027	172245474	-	NA	NA	NA	NA	DNM3	NA	chr1:172235027-172261967	inner
CUST_38776_PI429285431	6.6360416	P	6.8858557	P	0.841004776834754	0	lncRNA	39768-1_{1..1889}	n384406|NULL|lncRNA|Homosapiens||UCSCGeneNoncode|uc003ghh.3||-1.1018900|-0.1897357	NA	NA	NA	NA	NA	NA	NA	NA	NA	NA	NA	NONCODERv3	NONCODERv3,	>n384406|NULL|lncRNA|Homosapiens||UCSCGeneNoncode|uc003ghh.3||-1.1018900|-0.1897357	chr4	3510860	3512748	-	NA	NA	NA	NA	LRPAP1	NA	chr4:3505324-3522749	inner
CUST_16957_PI429285431	1.2128785	A	1.0443083	A	1.123944034494	0	lncRNA	18669-1_{1..2264}	lnc-C22orf26-2:6	NA	NA	NA	NA	NA	NA	NA	NA	NA	NA	NA	lncipedia2.1	lncipedia2.1,NONCODERv3,	>lnc-C22orf26-2:6	chr22	46440489	46442752	-	lnc-C22orf26-2	lnc-C22orf26-2:6	XLOC_014404	linc-WNT7B-2	C22orf26	NA	chr22:46446339-46450024	inter
LNCA_19_P00325604	6.741044	P	6.977383	P	0.848896751887188	0	lncRNA	ENST00000553704	NA	HQ315778	NA	NA	lincROR	NA	ENST00000553704	NA	NA	BROAD Institute lincRNA (lincROR), lincRNA [TCONS_00087323_lincROR]	chr18:54722409-54722350	hs|18q21.31	Agilent_HUMAN_G3V2	ENST00000553704	ENST00000553704	chr18	54722350	54722409	-	NA	NA	NA	NA	NA	NA	NA	Unknown
CUST_12860_PI429285431	0.93311155	A	0.92915374	A	1.00274711125656	0	lncRNA	14487-1_{1..215}	lnc-GABPA-6:1	NA	NA	NA	NA	NA	NA	NA	NA	NA	NA	NA	lncipedia2.1	lncipedia2.1,NONCODERv3,UCSC,	>lnc-GABPA-6:1	chr21	28602958	28603172	+	lnc-GABPA-6	lnc-GABPA-6:1	XLOC_013894	linc-USP16-11	NA	NA	NA	inter
CUST_12689_PI429285431	0.968748	A	0.9203785	A	1.0340955526984	0	lncRNA	14307-1_{1..414}	lnc-OR4F3-1:1	NA	NA	NA	NA	NA	NA	NA	NA	NA	NA	NA	lncipedia2.1	gencode_v17,lncipedia2.1,NONCODERv3,ensembl.GRCh37.72,UCSC,	>lnc-OR4F3-1:1	chr5	180791861	180792274	+	lnc-OR4F3-1	lnc-OR4F3-1:1	XLOC_004689	linc-OR4F16-1	OR4F3	NA	chr5:180794288-180795226	inter
CUST_6039_PI429285431	0.92670375	A	1.1804346	A	0.838724642788103	0	lncRNA	5965-1_{1..556}	transcript_id "ENST00000581430.1" | genecode_v17	NA	NA	NA	NA	NA	NA	NA	NA	NA	NA	NA	gencode_v17	gencode_v17,lncipedia2.1,ensembl.GRCh37.72,	>transcript_id "ENST00000581430.1" | genecode_v17	chr18	1269673	1270228	-	ENSG00000132204.9	ENST00000581430.1	LINC00470	LINC00470-003	NA	hg19_refFlat_RGS3:range=chr9:116222537-1163592335'pad=0,hg19_refFlat_RGS3:range=chr9:116222537-1163592335'pad=0 3'pad=0 strand=+ repeatMasking=none,-72.80;hg19_refFlat_PKP2:range=chr12:32945358-330496655'pad=0,hg19_refFlat_PKP2:range=chr12:32945358-330496655'pad=0 3'pad=0 strand=- repeatMasking=none,-93.90;hg19_refFlat_CYB561D1:range=chr1:110036762-1100388815'pad=0,hg19_refFlat_CYB561D1:range=chr…	NA	inter
CUST_21850_PI429285431	6.1482396	P	6.3202085	P	0.887630471604437	0	lncRNA	23460-1_{1..549}	lnc-HBEGF-2:1	NA	NA	NA	NA	NA	NA	NA	NA	NA	NA	NA	lncipedia2.1	lncipedia2.1,	>lnc-HBEGF-2:1	chr5	139780696	139781244	-	lnc-HBEGF-2	lnc-HBEGF-2:1	ENSG00000249637.1	CTC-329D1.2	ANKHD1	hg19_refFlat_SLC4A9:range=chr5:139739822-1397523835'pad=0,hg19_refFlat_SLC4A9:range=chr5:139739822-1397523835'pad=0 3'pad=0 strand=+ repeatMasking=none,-89.20chr5:139781399-139790952	NA	inter
CUST_47944_PI429285431	8.920063	P	8.204639	P	1.64196571125145	0	lncRNA	51836-1_{1..609}	gi|410172454|ref|XR_171787.1| PREDICTED: Homo sapiens uncharacterized LOC101060493, transcript variant 6 (LOC101060493), misc_RNA	NA	NA	NA	NA	NA	NA	NA	NA	NA	NA	NA	ncbi	ncbi,	>gi|410172454|ref|XR_171787.1| PREDICTED: Homo sapiens uncharacterized LOC101060493, transcript variant 6 (LOC101060493), misc_RNA	NA	NA	NA	NA	NA	XR_171787.1	NA	NA	NA	NA	NA	Unknown
CUST_40217_PI429285431	6.4863605	P	4.918461	P	2.96472748566601	0	lncRNA	41042-1_{1..3000}	n408048|NR_027840|lncRNA|Homosapiens||RefGeneNoncode|NR_027840||3.4524300|-0.3558625	NA	NA	NA	NA	NA	NA	NA	NA	NA	NA	NA	NONCODERv3	NONCODERv3,ncbi,	>n408048|NR_027840|lncRNA|Homosapiens||RefGeneNoncode|NR_027840||3.4524300|-0.3558625	chr3	197477260	197480259	+	NA	NA	NA	NA	LRCH3	NA	chr3:197518145-197521317	inter
CUST_5278_PI429285431	2.656321	A	1.9880954	A	1.5891172773954	0	lncRNA	5218-1_{1..470}	transcript_id "ENST00000558015.1" | genecode_v17	NA	NA	NA	NA	NA	NA	NA	NA	NA	NA	NA	gencode_v17	gencode_v17,lncipedia2.1,ensembl.GRCh37.72,	>transcript_id "ENST00000558015.1" | genecode_v17	chr15	85857898	85858367	-	ENSG00000259451.1	ENST00000558015.1	RP11-561C5.6	RP11-561C5.6-004	NA	NA	NA	inter
LNCA_21_P0006255	0.9514045	A	0.91903067	A	1.02269349581088	0	lncRNA	TCONS_00016271	NA	NA	NA	NA	XLOC_007647	NA	NA	NA	NA	BROAD Institute lincRNA (XLOC_007647), lincRNA [TCONS_00016271]	chr9:11826237-11826178	hs|9p23	Agilent_HUMAN_G3V2	TCONS_00016271	TCONS_00016271	chr9	11826178	11826237	-	NA	NA	NA	NA	NA	NA	NA	Unknown
CUST_2242_PI429285431	0.9109008	A	0.9131241	A	0.998460112718442	0	lncRNA	2234-1_{1..2300}	transcript_id "ENST00000504246.1" | genecode_v17	NA	NA	NA	NA	NA	NA	NA	NA	NA	NA	NA	gencode_v17	gencode_v17,lncipedia2.1,NONCODERv3,ensembl.GRCh37.72,	>transcript_id "ENST00000504246.1" | genecode_v17	chr5	87962138	87964437	-	ENSG00000245526.3	ENST00000504246.1	LINC00461	LINC00461-002	NA	NA	NA	inter
CUST_18405_PI429285431	0.921937	A	0.9213344	A	1.00041777773583	0	lncRNA	20130-1_{1..1792}	lnc-UBC-1:1	NA	NA	NA	NA	NA	NA	NA	NA	NA	NA	NA	lncipedia2.1	lncipedia2.1,NONCODERv3,ensembl.GRCh37.72,	>lnc-UBC-1:1	chr12	125361596	125363387	-	lnc-UBC-1	lnc-UBC-1:1	ENSG00000246139	RP11-592O2.1	NA	hg19_refFlat_HIF3A:range=chr19:46807190-468415635'pad=0,hg19_refFlat_HIF3A:range=chr19:46807190-468415635'pad=0 3'pad=0 strand=+ repeatMasking=none,-80.20;hg19_refFlat_RGS3:range=chr9:116222537-1163592335'pad=0,hg19_refFlat_RGS3:range=chr9:116222537-1163592335'pad=0 3'pad=0 strand=+ repeatMasking=none,-79.20;hg19_refFlat_ZNF829:range=chr19:37382394-374068565'pad=0,hg19_refFlat_ZNF829:range=chr19:…	NA	inter
CUST_12560_PI429285431	3.2092524	P	1.8576279	A	2.55199322666464	0	lncRNA	14170-1_{1..1388}	lnc-C12orf74-1:1	NA	NA	NA	NA	NA	NA	NA	NA	NA	NA	NA	lncipedia2.1	lncipedia2.1,NONCODERv3,UCSC,	>lnc-C12orf74-1:1	chr12	92976775	92978162	+	lnc-C12orf74-1	lnc-C12orf74-1:1	XLOC_009836	linc-C12orf74-1	NA	NA	NA	inter
CUST_5071_PI429285431	8.331534	P	8.294126	P	1.02626833714329	0	lncRNA	5011-1_{1..216}	transcript_id "ENST00000428654.1" | genecode_v17	NA	NA	NA	NA	NA	NA	NA	NA	NA	NA	NA	gencode_v17	gencode_v17,lncipedia2.1,NONCODERv3,ensembl.GRCh37.72,	>transcript_id "ENST00000428654.1" | genecode_v17	chr14	106064028	106064243	-	ENSG00000227468.4	ENST00000428654.1	AL928742.12	AL928742.12-001	NA	NA	NA	inter
CUST_6762_PI429285431	8.334532	P	8.006891	P	1.2549596684647	0	lncRNA	6710-1_{1..1000}	transcript_id "ENST00000449602.1" | genecode_v17	NA	NA	NA	NA	NA	NA	NA	NA	NA	NA	NA	gencode_v17	gencode_v17,lncipedia2.1,ensembl.GRCh37.72,	>transcript_id "ENST00000449602.1" | genecode_v17	chr21	16742841	16743840	-	ENSG00000229425.1	ENST00000449602.1	AJ006998.2	AJ006998.2-001	LOC100652984	NA	chr21:16742841-16767376	inter
CUST_4020_PI429285431	1.9087355	A	1.0775228	A	1.77918027656798	0	lncRNA	3981-1_{1..452}	transcript_id "ENST00000533588.1" | genecode_v17	NA	NA	NA	NA	NA	NA	NA	NA	NA	NA	NA	gencode_v17	gencode_v17,lncipedia2.1,ensembl.GRCh37.72,	>transcript_id "ENST00000533588.1" | genecode_v17	chr11	76386123	76386574	+	ENSG00000254975.1	ENST00000533588.1	RP11-672A2.3	RP11-672A2.3-001	LRRC32	NA	chr11:76376123-76381791	inter
CUST_26538_PI429285431	1.1576304	A	0.9239081	A	1.17586488983377	0	lncRNA	28044-2_{3001..3485}	lnc-TBC1D8-1:1	NA	NA	NA	NA	NA	NA	NA	NA	NA	NA	NA	lncipedia2.1	lncipedia2.1,	>lnc-TBC1D8-1:1	chr2	101620556	101621040	-	lnc-TBC1D8-1	lnc-TBC1D8-1:1	ENSG00000223947.1	AC016738.4	TBC1D8	hg19_refFlat_NPAS2:range=chr2:101521217-1016120445'pad=0,hg19_refFlat_NPAS2:range=chr2:101521217-1016120445'pad=0 3'pad=0 strand=+ repeatMasking=none,-102.10chr2:101623690-101628706	NA	inner
CUST_42709_PI429285431	6.264901	P	6.830472	P	0.67568793505686	0	lncRNA	45639-1_{1..141}	ENST00000516404 ncrna:snoRNA chromosome:GRCh37:5:138611869:138612009:1 gene:ENSG00000252213 gene_biotype:snoRNA transcript_biotype:snoRNA	NA	NA	NA	NA	NA	NA	NA	NA	NA	NA	NA	ensembl.GRCh37.72	ensembl.GRCh37.72,	>ENST00000516404 ncrna:snoRNA chromosome:GRCh37:5:138611869:138612009:1 gene:ENSG00000252213 gene_biotype:snoRNA transcript_biotype:snoRNA	chr5	138611869	138612009	+	ENSG00000252213	ENST00000516404	NA	NA	MATR3	NA	chr5:138609441-138622009	inter
CUST_27636_PI429285431	0.9167431	A	0.9269421	A	0.992955521390713	0	lncRNA	29214-1_{1..516}	n324842|NULL|mRNAlikelncRNA|Homosapiens|vegalncRNA|GENCODE|OTTHUMT00000171423|http://vega.sanger.ac.uk/Homo_sapiens/Transcript/Summary?db=core;t=OTTHUMT00000171423|-1.0727200|-0.4619425	NA	NA	NA	NA	NA	NA	NA	NA	NA	NA	NA	NONCODERv3	NONCODERv3,	>n324842|NULL|mRNAlikelncRNA|Homosapiens|vegalncRNA|GENCODE|OTTHUMT00000171423|http://vega.sanger.ac.uk/Homo_sapiens/Transcript/Summary?db=core;t=OTTHUMT00000171423|-1.0727200|-0.4619425	chr21	26643969	26644484	-	NA	NA	NA	NA	NA	NA	NA	inter
CUST_36040_PI429285431	1.2499167	A	1.373753	A	0.9177440111586	0	lncRNA	37362-3_{6001..9000}	n344643|NULL|lincRNA|Homosapiens|HumanlincRNA|ScriptureReconstructionLincRNAsByLuo[unpublished]|linc_luo_191|NULL|-1.3262900|-0.2857767	NA	NA	NA	NA	NA	NA	NA	NA	NA	NA	NA	NONCODERv3	NONCODERv3,	>n344643|NULL|lincRNA|Homosapiens|HumanlincRNA|ScriptureReconstructionLincRNAsByLuo[unpublished]|linc_luo_191|NULL|-1.3262900|-0.2857767	chr2	216481716	216484715	-	NA	NA	NA	NA	NA	hg19_refFlat_PPIP5K1:range=chr15:43826872-438767025'pad=0,hg19_refFlat_PPIP5K1:range=chr15:43826872-438767025'pad=0 3'pad=0 strand=- repeatMasking=none,-49.90;hg19_refFlat_BCAS4:range=chr20:49411531-494930725'pad=0,hg19_refFlat_BCAS4:range=chr20:49411531-494930725'pad=0 3'pad=0 strand=+ repeatMasking=none,-68.70;hg19_refFlat_NPC1L1:range=chr7:44553046-445808585'pad=0,hg19_refFlat_NPC1L1:range=chr…	NA	inter
CUST_39238_PI429285431	3.3693466	P	4.053965	P	0.62217037203866	0	lncRNA	40209-1_{1..557}	n386081|NULL|lncRNA|Homosapiens||UCSCGeneNoncode|uc010awi.1||-0.6162240|-0.1181287	NA	NA	NA	NA	NA	NA	NA	NA	NA	NA	NA	NONCODERv3	NONCODERv3,	>n386081|NULL|lncRNA|Homosapiens||UCSCGeneNoncode|uc010awi.1||-0.6162240|-0.1181287	chr14	101540363	101540919	+	NA	NA	NA	NA	NA	NA	NA	inter
CUST_49159_PI429285431	0.9224356	A	0.91155654	A	1.00756929312218	0	lncRNA	52985-1_{1..821}	hg19_lincRNAsTranscripts_TCONS_l2_00020763 range=chr4:130692825-130785484 5'pad=0 3'pad=0 strand=+ repeatMasking=none	NA	NA	NA	NA	NA	NA	NA	NA	NA	NA	NA	UCSC	UCSC,	>hg19_lincRNAsTranscripts_TCONS_l2_00020763 range=chr4:130692825-130785484 5'pad=0 3'pad=0 strand=+ repeatMasking=none	chr4	130692825	130693645	+	NA	NA	NA	NA	NA	NA	NA	inter
CUST_30936_PI429285431	4.6762233	P	4.8886976	P	0.863055773964484	0	lncRNA	32724-1_{1..295}	n337005|DQ065764|mRNAlikelncRNA|Homosapiens|NULL|H-invitationalv7.5|HIT000341047|http://h-invitational.jp/hinv/spsoup/transcript_view?hit_id=HIT000341047|-1.0316300|-0.2602859	NA	NA	NA	NA	NA	NA	NA	NA	NA	NA	NA	NONCODERv3	NONCODERv3,	>n337005|DQ065764|mRNAlikelncRNA|Homosapiens|NULL|H-invitationalv7.5|HIT000341047|http://h-invitational.jp/hinv/spsoup/transcript_view?hit_id=HIT000341047|-1.0316300|-0.2602859	chr2	190444574	190444868	-	NA	NA	NA	NA	SLC40A1	NA	chr2:190434574-190445537	inner
CUST_14302_PI429285431	1.0683134	A	0.91344154	A	1.11332272864623	0	lncRNA	15962-1_{1..747}	lnc-RP11-171N4.2.1-1:2	NA	NA	NA	NA	NA	NA	NA	NA	NA	NA	NA	lncipedia2.1	lncipedia2.1,NONCODERv3,UCSC,	>lnc-RP11-171N4.2.1-1:2	chr4	157563417	157564163	-	lnc-RP11-171N4.2.1-1	lnc-RP11-171N4.2.1-1:2	XLOC_004135	linc-CTSO-2	NA	NA	NA	inter
CUST_17682_PI429285431	0.9036658	A	1.0575069	A	0.898854121929239	0	lncRNA	19411-1_{1..311}	lnc-VSNL1-1:1	NA	NA	NA	NA	NA	NA	NA	NA	NA	NA	NA	lncipedia2.1	lncipedia2.1,NONCODERv3,UCSC,	>lnc-VSNL1-1:1	chr2	17442764	17443074	+	lnc-VSNL1-1	lnc-VSNL1-1:1	XLOC_001372	linc-VSNL1-1	NA	NA	NA	inter
CUST_4363_PI429285431	1.3978051	A	0.92477965	A	1.38801720425001	0	lncRNA	4317-2_{3001..3632}	transcript_id "ENST00000605386.1" | genecode_v17	NA	NA	NA	NA	NA	NA	NA	NA	NA	NA	NA	gencode_v17	gencode_v17,NONCODERv3,ensembl.GRCh37.72,ncbi,	>transcript_id "ENST00000605386.1" | genecode_v17	chr12	90105736	90106367	+	ENSG00000271614.1	ENST00000605386.1	RP11-591N1.1	RP11-591N1.1-001	NA	hg19_refFlat_LYRM4:range=chr6:5187029-52609665'pad=0,hg19_refFlat_LYRM4:range=chr6:5187029-52609665'pad=0 3'pad=0 strand=- repeatMasking=none,-82.20;hg19_refFlat_BRD2:range=chr6_qbl_hap6:4172820-41806325'pad=0,hg19_refFlat_BRD2:range=chr6_qbl_hap6:4172820-41806325'pad=0 3'pad=0 strand=+ repeatMasking=none,-79.10;hg19_refFlat_FAM76A:range=chr1:28052592-280870925'pad=0,hg19_refFlat_FAM76A:range=chr…	NA	inter
CUST_32701_PI429285431	8.120226	P	8.754793	P	0.644134111474963	0	lncRNA	34345-3_{6001..6368}	n339330|D87071|mRNAlikelncRNA|Homosapiens|HumanlncRNA|JounralRNA|1762|NULL|32.7604000|-0.0784163	NA	NA	NA	NA	NA	NA	NA	NA	NA	NA	NA	NONCODERv3	NONCODERv3,	>n339330|D87071|mRNAlikelncRNA|Homosapiens|HumanlncRNA|JounralRNA|1762|NULL|32.7604000|-0.0784163	chr16	88787754	88788121	-	NA	NA	NA	NA	RNF166	NA	chr16:88771754-88772829	inner
CUST_50639_PI429285431	6.496966	P	6.50263	P	0.996081710975345	0	lncRNA	54319-3_{6001..7524}	hg19_lincRNAsTranscripts_TCONS_l2_00003441 range=chr10:27225454-27235683 5'pad=0 3'pad=0 strand=- repeatMasking=none	NA	NA	NA	NA	NA	NA	NA	NA	NA	NA	NA	UCSC	UCSC,	>hg19_lincRNAsTranscripts_TCONS_l2_00003441 range=chr10:27225454-27235683 5'pad=0 3'pad=0 strand=- repeatMasking=none	chr10	27231454	27232977	-	NA	NA	NA	NA	NA	hg19_refFlat_PKP2:range=chr12:32945358-330496655'pad=0,hg19_refFlat_PKP2:range=chr12:32945358-330496655'pad=0 3'pad=0 strand=- repeatMasking=none,-76.90	NA	inter
CUST_43283_PI429285431	1.1365229	A	1.7133588	A	0.670432550106963	0	lncRNA	48101-1_{1..184}	ENST00000602607 havana:sense_intronic chromosome:GRCh37:1:28100369:28100552:1 gene:ENSG00000269971 gene_biotype:sense_intronic transcript_biotype:sense_intronic	NA	NA	NA	NA	NA	NA	NA	NA	NA	NA	NA	ensembl.GRCh37.72	ensembl.GRCh37.72,	>ENST00000602607 havana:sense_intronic chromosome:GRCh37:1:28100369:28100552:1 gene:ENSG00000269971 gene_biotype:sense_intronic transcript_biotype:sense_intronic	chr1	28100369	28100552	+	ENSG00000269971	ENST00000602607	NA	NA	STX12	NA	chr1:28099694-28110552	inner
CUST_44421_PI429285431	2.2613614	A	1.2346108	A	2.03743015039035	0	lncRNA	49034-1_{1..642}	gi|397139073|ref|XR_158972.1| PREDICTED: Homo sapiens uncharacterized LOC100996694 (LOC100996694), misc_RNA	NA	NA	NA	NA	NA	NA	NA	NA	NA	NA	NA	ncbi	lncipedia2.1,ncbi,	>gi|397139073|ref|XR_158972.1| PREDICTED: Homo sapiens uncharacterized LOC100996694 (LOC100996694), misc_RNA	Chr4	120860695	120861336	+	100996694	XR_158972.1	NA	NA	NA	NA	NA	inter
CUST_29322_PI429285431	0.9062971	A	0.9103186	A	0.997216390060156	0	lncRNA	31073-1_{1..393}	n332512|DQ866752|mRNAlikelncRNA|Homosapiens|NULL|H-invitationalv7.5|HIT000468616|http://h-invitational.jp/hinv/spsoup/transcript_view?hit_id=HIT000468616|-1.3639300|-0.3635783	NA	NA	NA	NA	NA	NA	NA	NA	NA	NA	NA	NONCODERv3	NONCODERv3,	>n332512|DQ866752|mRNAlikelncRNA|Homosapiens|NULL|H-invitationalv7.5|HIT000468616|http://h-invitational.jp/hinv/spsoup/transcript_view?hit_id=HIT000468616|-1.3639300|-0.3635783	chr10	111775421	111775813	-	NA	NA	NA	NA	ADD3	NA	chr10:111765726-111785814	inner
CUST_41204_PI429285431	7.8638825	P	8.016083	P	0.89987685980765	0	lncRNA	42081-1_{1..71}	ENST00000581953 ncrna:miRNA chromosome:GRCh37:HG104_HG975_PATCH:144815253:144815323:-1 gene:ENSG00000264143 gene_biotype:miRNA transcript_biotype:miRNA	NA	NA	NA	NA	NA	NA	NA	NA	NA	NA	NA	ensembl.GRCh37.72	ensembl.GRCh37.72,	>ENST00000581953 ncrna:miRNA chromosome:GRCh37:HG104_HG975_PATCH:144815253:144815323:-1 gene:ENSG00000264143 gene_biotype:miRNA transcript_biotype:miRNA	chrHG104_HG975_PATCH	144815253	144815323	-	ENSG00000264143	ENST00000581953	NA	NA	NA	NA	NA	Unknown
CUST_38287_PI429285431	0.908817	A	0.9130835	A	0.997047056095151	0	lncRNA	39341-1_{1..1290}	n381921|NULL|lncRNA|Homosapiens||UCSCGeneNoncode|uc001tgo.1||-0.2012400|-0.3111457	NA	NA	NA	NA	NA	NA	NA	NA	NA	NA	NA	NONCODERv3	NONCODERv3,	>n381921|NULL|lncRNA|Homosapiens||UCSCGeneNoncode|uc001tgo.1||-0.2012400|-0.3111457	chr12	100420028	100421317	-	NA	NA	NA	NA	UHRF1BP1L	hg19_refFlat_ZNF410:range=chr14:74358879-743915065'pad=0,hg19_refFlat_ZNF410:range=chr14:74358879-743915065'pad=0 3'pad=0 strand=+ repeatMasking=none,-77.60;hg19_refFlat_REL:range=chr2:61108976-611496705'pad=0,hg19_refFlat_REL:range=chr2:61108976-611496705'pad=0 3'pad=0 strand=+ repeatMasking=none,-75.40;hg19_refFlat_SGCE:range=chr7:94214811-942854105'pad=0,hg19_refFlat_SGCE:range=chr7:94214811-9…	NA	inter
CUST_42017_PI429285431	1.3694415	A	0.9057837	A	1.37903378316058	0	lncRNA	43882-1_{1..79}	ENST00000581976 ncrna:miRNA chromosome:GRCh37:5:169455492:169455570:1 gene:ENSG00000263831 gene_biotype:miRNA transcript_biotype:miRNA	NA	NA	NA	NA	NA	NA	NA	NA	NA	NA	NA	ensembl.GRCh37.72	ensembl.GRCh37.72,	>ENST00000581976 ncrna:miRNA chromosome:GRCh37:5:169455492:169455570:1 gene:ENSG00000263831 gene_biotype:miRNA transcript_biotype:miRNA	chr5	169455492	169455570	+	ENSG00000263831	ENST00000581976	NA	NA	DOCK2	NA	chr5:169445492-169465570	inner
CUST_29506_PI429285431	7.927403	P	6.5036993	P	2.6827334147077	0	lncRNA	31264-1_{1..458}	n332938|AF086566|mRNAlikelncRNA|Homosapiens|NULL|H-invitationalv7.5|HIT000067445|http://h-invitational.jp/hinv/spsoup/transcript_view?hit_id=HIT000067445|1.2073100|-0.3093624	NA	NA	NA	NA	NA	NA	NA	NA	NA	NA	NA	NONCODERv3	NONCODERv3,	>n332938|AF086566|mRNAlikelncRNA|Homosapiens|NULL|H-invitationalv7.5|HIT000067445|http://h-invitational.jp/hinv/spsoup/transcript_view?hit_id=HIT000067445|1.2073100|-0.3093624	chr2	37334616	37335073	-	NA	NA	NA	NA	EIF2AK2	NA	chr2:37333699-37357277	inner
CUST_30166_PI429285431	4.340613	P	4.3591056	P	0.987263708322209	0	lncRNA	31940-1_{1..297}	n334854|AJ310752|mRNAlikelncRNA|Homosapiens|NULL|H-invitationalv7.5|HIT000247067|http://h-invitational.jp/hinv/spsoup/transcript_view?hit_id=HIT000247067|0.4112130|-0.0764149	NA	NA	NA	NA	NA	NA	NA	NA	NA	NA	NA	NONCODERv3	NONCODERv3,	>n334854|AJ310752|mRNAlikelncRNA|Homosapiens|NULL|H-invitationalv7.5|HIT000247067|http://h-invitational.jp/hinv/spsoup/transcript_view?hit_id=HIT000247067|0.4112130|-0.0764149	chr2	174820904	174821200	-	NA	NA	NA	NA	SP3	NA	chr2:174810904-174830430	inner
CUST_25510_PI429285431	3.6381395	P	3.732578	P	0.936636717520249	0	lncRNA	27040-1_{1..856}	lnc-C1orf201-1:2	NA	NA	NA	NA	NA	NA	NA	NA	NA	NA	NA	lncipedia2.1	lncipedia2.1,	>lnc-C1orf201-1:2	chr1	24648156	24649011	-	lnc-C1orf201-1	lnc-C1orf201-1:2	ENSG00000232298.1	RP11-10N16.3	GRHL3	NA	chr1:24645812-24658391	inner
CUST_10628_PI429285431	0.9069054	A	0.9020195	A	1.00339238898047	0	lncRNA	12159-1_{1..251}	lnc-C8orf48-1:2	NA	NA	NA	NA	NA	NA	NA	NA	NA	NA	NA	lncipedia2.1	lncipedia2.1,NONCODERv3,UCSC,	>lnc-C8orf48-1:2	chr8	13494933	13495183	+	lnc-C8orf48-1	lnc-C8orf48-1:2	XLOC_006723	linc-TUSC3	NA	NA	NA	inter
CUST_953_PI429285431	1.6697974	A	0.90386933	A	1.70046353617342	0	lncRNA	943-1_{1..1096}	transcript_id "ENST00000425953.1" | genecode_v17	NA	NA	NA	NA	NA	NA	NA	NA	NA	NA	NA	gencode_v17	gencode_v17,lncipedia2.1,ensembl.GRCh37.72,	>transcript_id "ENST00000425953.1" | genecode_v17	chr2	95873283	95874378	+	ENSG00000233757.2	ENST00000425953.1	AC092835.2	AC092835.2-001	PROM2	NA	chr2:95863283-95890597	inter
CUST_4513_PI429285431	0.9322607	A	0.9419788	A	0.993286562872941	0	lncRNA	4462-1_{1..392}	transcript_id "ENST00000544036.1" | genecode_v17	NA	NA	NA	NA	NA	NA	NA	NA	NA	NA	NA	gencode_v17	gencode_v17,lncipedia2.1,NONCODERv3,ensembl.GRCh37.72,	>transcript_id "ENST00000544036.1" | genecode_v17	chr12	130165972	130166363	-	ENSG00000256137.1	ENST00000544036.1	RP11-174M13.2	RP11-174M13.2-001	TMEM132D	NA	chr12:130155972-130192772	inner
LNCA_21_P0012166	1.9979702	A	3.8924236	P	0.268975486196949	0	lncRNA	BC039367	NA	BC039367	NA	Hs.637665	XLOC_l2_008910	NA	NA	NA	NA	BROAD Institute lincRNA (XLOC_l2_008910), lincRNA [TCONS_l2_00016931]	chr20:48927311-48927252	hs|20q13.13	Agilent_HUMAN_G3V2	BC039367	BC039367	chr20	48927252	48927311	-	NA	NA	NA	NA	NA	NA	NA	Unknown
CUST_44340_PI429285431	3.7074103	P	3.676178	P	1.02188461137627	0	lncRNA	48967-1_{1..3000}	gi|375331937|ref|NR_046336.1| Homo sapiens family with sequence similarity 193, member A (FAM193A), transcript variant 6, non-coding RNA	NA	NA	NA	NA	NA	NA	NA	NA	NA	NA	NA	ncbi	ncbi,	>gi|375331937|ref|NR_046336.1| Homo sapiens family with sequence similarity 193, member A (FAM193A), transcript variant 6, non-coding RNA	Chr4	2627159	2630158	+	8603	NR_046336.1	NA	NA	NA	hg19_refFlat_FAM76A:range=chr1:28052592-280870925'pad=0,hg19_refFlat_FAM76A:range=chr1:28052592-280870925'pad=0 3'pad=0 strand=+ repeatMasking=none,-36.60;hg19_refFlat_ZNF410:range=chr14:74358879-743915065'pad=0,hg19_refFlat_ZNF410:range=chr14:74358879-743915065'pad=0 3'pad=0 strand=+ repeatMasking=none,-71.60;hg19_refFlat_IL12RB1:range=chr19:18182019-181976335'pad=0,hg19_refFlat_IL12RB1:range=ch…	NA	inter
CUST_31527_PI429285431	3.3360364	A	4.334258	P	0.50061672651207	0	lncRNA	33284-1_{1..524}	n338013|AF086143|mRNAlikelncRNA|Homosapiens|HumanlncRNA|JounralRNA|400|NULL|-1.1837200|-0.1646171	NA	NA	NA	NA	NA	NA	NA	NA	NA	NA	NA	NONCODERv3	lncipedia2.1,NONCODERv3,	>n338013|AF086143|mRNAlikelncRNA|Homosapiens|HumanlncRNA|JounralRNA|400|NULL|-1.1837200|-0.1646171	chr22	29196696	29197219	+	NA	NA	NA	NA	XBP1	hg19_refFlat_ZNF410:range=chr14:74358879-743915065'pad=0,hg19_refFlat_ZNF410:range=chr14:74358879-743915065'pad=0 3'pad=0 strand=+ repeatMasking=none,-82.30;hg19_refFlat_CSF2RA:range=chrX:1401597-14283725'pad=0,hg19_refFlat_CSF2RA:range=chrX:1401597-14283725'pad=0 3'pad=0 strand=+ repeatMasking=none,-67.60;hg19_refFlat_TBXA2R:range=chr19:3594834-36006325'pad=0,hg19_refFlat_TBXA2R:range=chr19:3594…	NA	inter
CUST_34925_PI429285431	0.9174738	A	0.9154091	A	1.00143216555467	0	lncRNA	36345-2_{3001..4757}	n341841|BX649153|mRNAlikelncRNA|Homosapiens|HumanlncRNA|JounralRNA|4320|NULL|-0.4680030|-0.3872813	NA	NA	NA	NA	NA	NA	NA	NA	NA	NA	NA	NONCODERv3	lncipedia2.1,NONCODERv3,	>n341841|BX649153|mRNAlikelncRNA|Homosapiens|HumanlncRNA|JounralRNA|4320|NULL|-0.4680030|-0.3872813	chr12	14918440	14920196	-	NA	NA	NA	NA	H2AFJ	hg19_refFlat_TTC22:range=chr1:55251219-552668365'pad=0,hg19_refFlat_TTC22:range=chr1:55251219-552668365'pad=0 3'pad=0 strand=- repeatMasking=none,-78.00;hg19_refFlat_PODXL:range=chr7:131189070-1312411185'pad=0,hg19_refFlat_PODXL:range=chr7:131189070-1312411185'pad=0 3'pad=0 strand=- repeatMasking=none,-75.50;hg19_refFlat_C14orf178:range=chr14:78235743-782360215'pad=0,hg19_refFlat_C14orf178:range=…	NA	inter
LNCA_21_P0001448	0.9249227	A	0.9222684	A	1.00184151406963	0	lncRNA	TCONS_00001350	NA	NA	NA	NA	XLOC_000642	NA	NA	NA	NA	BROAD Institute lincRNA (XLOC_000642), lincRNA [TCONS_00001350]	chr1:246855108-246855167	hs|1q44	Agilent_HUMAN_G3V2	TCONS_00001350	TCONS_00001350	chr1	246855108	246855167	+	NA	NA	NA	NA	NA	NA	NA	Unknown
CUST_50129_PI429285431	2.7574925	A	2.7455537	A	1.00830968087819	0	lncRNA	53857-1_{1..1394}	hg19_lincRNAsTranscripts_TCONS_l2_00029067 range=chr9:132250770-132275755 5'pad=0 3'pad=0 strand=+ repeatMasking=none	NA	NA	NA	NA	NA	NA	NA	NA	NA	NA	NA	UCSC	UCSC,	>hg19_lincRNAsTranscripts_TCONS_l2_00029067 range=chr9:132250770-132275755 5'pad=0 3'pad=0 strand=+ repeatMasking=none	chr9	132250770	132252163	+	NA	NA	NA	NA	NA	NA	NA	inter
LNCA_19_P00321617	8.691033	P	8.991545	P	0.811964186146196	0	lncRNA	ENST00000450890	XR_109022	XR_109022	NA	NA	NA	0	ENST00000450890	THC2667891	NA	PREDICTED: Homo sapiens hypothetical LOC100505562 (LOC100505562), miscRNA [XR_109022]	chr10:33370678-33370737	hs|10p11.22	Agilent_HUMAN_G3V2	ENST00000450890	ENST00000450890	chr10	33370678	33370737	+	NA	NA	NA	NA	NA	NA	NA	Unknown
CUST_38638_PI429285431	1.8111839	A	2.6980846	A	0.540774601714454	0	lncRNA	39641-1_{1..1317}	n383845|NULL|lncRNA|Homosapiens||UCSCGeneNoncode|uc002wjz.1||-1.0753000|-0.3081138	NA	NA	NA	NA	NA	NA	NA	NA	NA	NA	NA	NONCODERv3	NONCODERv3,	>n383845|NULL|lncRNA|Homosapiens||UCSCGeneNoncode|uc002wjz.1||-1.0753000|-0.3081138	chr20	3867914	3869230	-	NA	NA	NA	NA	PANK2	hg19_refFlat_ZMAT1:range=chrX:101138482-1011736065'pad=0,hg19_refFlat_ZMAT1:range=chrX:101138482-1011736065'pad=0 3'pad=0 strand=- repeatMasking=none,-84.80;hg19_refFlat_SGCE:range=chr7:94214811-942854105'pad=0,hg19_refFlat_SGCE:range=chr7:94214811-942854105'pad=0 3'pad=0 strand=- repeatMasking=none,-78.20;hg19_refFlat_BRD2:range=chr6_mcf_hap5:4277541-42838425'pad=0,hg19_refFlat_BRD2:range=chr6_m…	NA	inter
CUST_38877_PI429285431	0.92985034	A	0.95765024	A	0.980915046245472	0	lncRNA	39864-1_{1..2818}	n384784|NULL|lncRNA|Homosapiens||UCSCGeneNoncode|uc003mjk.2||1.7642800|-0.2042641	NA	NA	NA	NA	NA	NA	NA	NA	NA	NA	NA	NONCODERv3	NONCODERv3,ncbi,	>n384784|NULL|lncRNA|Homosapiens||UCSCGeneNoncode|uc003mjk.2||1.7642800|-0.2042641	chr5	178191865	178194682	-	NA	NA	NA	NA	NA	NA	NA	inter
CUST_46097_PI429285431	7.850053	P	6.6370645	P	2.31817342512847	0	lncRNA	50362-2_{3001..3639}	gi|313482850|ref|NR_037615.1| Homo sapiens CCR4-NOT transcription complex, subunit 2 (CNOT2), transcript variant 4, non-coding RNA	NA	NA	NA	NA	NA	NA	NA	NA	NA	NA	NA	ncbi	NONCODERv3,ncbi,	>gi|313482850|ref|NR_037615.1| Homo sapiens CCR4-NOT transcription complex, subunit 2 (CNOT2), transcript variant 4, non-coding RNA	Chr12	70640494	70641132	+	4848	NR_037615.1	NA	NA	NA	NA	NA	inter
CUST_41024_PI429285431	0.90365565	A	0.91222006	A	0.994081188942354	0	lncRNA	41684-1_{1..3000}	n411650|NR_040113|lncRNA|Homosapiens||RefGeneNoncode|NR_040113||5.5985600|-0.3554412	NA	NA	NA	NA	NA	NA	NA	NA	NA	NA	NA	NONCODERv3	NONCODERv3,ncbi,	>n411650|NR_040113|lncRNA|Homosapiens||RefGeneNoncode|NR_040113||5.5985600|-0.3554412	chr18	14179095	14182094	+	NA	NA	NA	NA	LOC100652806	NA	chr18:14234721-14237049	inter
CUST_41079_PI429285431	6.6043363	P	7.0683947	P	0.724944070257866	0	lncRNA	41761-1_{1..76}	ENST00000408524 ncrna:miRNA chromosome:GRCh37:20:56551074:56551149:1 gene:ENSG00000221451 gene_biotype:miRNA transcript_biotype:miRNA	NA	NA	NA	NA	NA	NA	NA	NA	NA	NA	NA	ensembl.GRCh37.72	ensembl.GRCh37.72,	>ENST00000408524 ncrna:miRNA chromosome:GRCh37:20:56551074:56551149:1 gene:ENSG00000221451 gene_biotype:miRNA transcript_biotype:miRNA	chr20	56551074	56551149	+	ENSG00000221451	ENST00000408524	NA	NA	NA	NA	NA	inter
CUST_38146_PI429285431	5.184743	P	3.3643975	P	3.53165765357464	0	lncRNA	39218-1_{1..2247}	n381336|NULL|lncRNA|Homosapiens||UCSCGeneNoncode|uc001hgr.2||1.4842600|-0.2253742	NA	NA	NA	NA	NA	NA	NA	NA	NA	NA	NA	NONCODERv3	NONCODERv3,	>n381336|NULL|lncRNA|Homosapiens||UCSCGeneNoncode|uc001hgr.2||1.4842600|-0.2253742	chr1	207974866	207977112	-	NA	NA	NA	NA	CD46	NA	chr1:207964866-207968861	inter
CUST_25665_PI429285431	1.1852173	A	1.0726628	A	1.08114085880357	0	lncRNA	27194-1_{1..639}	lnc-FNBP1L-1:2	NA	NA	NA	NA	NA	NA	NA	NA	NA	NA	NA	lncipedia2.1	lncipedia2.1,	>lnc-FNBP1L-1:2	chr1	94067695	94068333	+	lnc-FNBP1L-1	lnc-FNBP1L-1:2	ENSG00000224093.1	RP5-1033H22.2	BCAR3	hg19_refFlat_BCAR3:range=chr1:94027798-940794875'pad=0,hg19_refFlat_BCAR3:range=chr1:94027798-940794875'pad=0 3'pad=0 strand=- repeatMasking=none,-98.20;hg19_refFlat_BCAR3:range=chr1:94027798-941404865'pad=0,hg19_refFlat_BCAR3:range=chr1:94027798-941404865'pad=0 3'pad=0 strand=- repeatMasking=none,-98.20chr1:94057695-94077997	NA	inner
CUST_39085_PI429285431	0.91521704	A	1.5620973	A	0.638659884535646	0	lncRNA	40061-1_{1..2012}	n385622|NULL|lncRNA|Homosapiens||UCSCGeneNoncode|uc004aro.1||2.2663100|-0.0915963	NA	NA	NA	NA	NA	NA	NA	NA	NA	NA	NA	NONCODERv3	NONCODERv3,ncbi,	>n385622|NULL|lncRNA|Homosapiens||UCSCGeneNoncode|uc004aro.1||2.2663100|-0.0915963	chr9	94895115	94897126	+	NA	NA	NA	NA	NA	NA	NA	inter
CUST_37865_PI429285431	4.0116243	P	2.2533038	A	3.38304062093024	0	lncRNA	38957-1_{1..205}	n346400|NULL|lincRNA|Homosapiens|HumanlincRNA|ScriptureReconstructionLincRNAsByLuo[unpublished]|linc_luo_1950|NULL|-1.2809900|-0.2848016	NA	NA	NA	NA	NA	NA	NA	NA	NA	NA	NA	NONCODERv3	NONCODERv3,	>n346400|NULL|lincRNA|Homosapiens|HumanlincRNA|ScriptureReconstructionLincRNAsByLuo[unpublished]|linc_luo_1950|NULL|-1.2809900|-0.2848016	chr2	112526931	112527135	-	NA	NA	NA	NA	ANAPC1	NA	chr2:112526638-112544487	inner
CUST_31036_PI429285431	6.5168166	P	7.0096426	P	0.710631724015803	0	lncRNA	32825-1_{1..705}	n337251|BC127703|mRNAlikelncRNA|Homosapiens|NULL|H-invitationalv7.5|HIT000389331|http://h-invitational.jp/hinv/spsoup/transcript_view?hit_id=HIT000389331|3.0293400|-0.0431292	NA	NA	NA	NA	NA	NA	NA	NA	NA	NA	NA	NONCODERv3	NONCODERv3,	>n337251|BC127703|mRNAlikelncRNA|Homosapiens|NULL|H-invitationalv7.5|HIT000389331|http://h-invitational.jp/hinv/spsoup/transcript_view?hit_id=HIT000389331|3.0293400|-0.0431292	chr17	4692841	4693545	+	NA	NA	NA	NA	TM4SF5	NA	chr17:4682841-4686506	inner
CUST_49803_PI429285431	1.2873001	A	1.0358778	A	1.1903800886769	0	lncRNA	53559-1_{1..1024}	hg19_lincRNAsTranscripts_TCONS_l2_00025923 range=chr7:63360734-63374898 5'pad=0 3'pad=0 strand=+ repeatMasking=none	NA	NA	NA	NA	NA	NA	NA	NA	NA	NA	NA	UCSC	UCSC,	>hg19_lincRNAsTranscripts_TCONS_l2_00025923 range=chr7:63360734-63374898 5'pad=0 3'pad=0 strand=+ repeatMasking=none	chr7	63360734	63361757	+	NA	NA	NA	NA	NA	NA	NA	inter
CUST_31787_PI429285431	3.3766897	P	2.9105623	A	1.38139642966442	0	lncRNA	33526-1_{1..471}	n338328|AF032107|mRNAlikelncRNA|Homosapiens|HumanlncRNA|JounralRNA|722|NULL|4.5209400|-1.0000000	NA	NA	NA	NA	NA	NA	NA	NA	NA	NA	NA	NONCODERv3	NONCODERv3,	>n338328|AF032107|mRNAlikelncRNA|Homosapiens|HumanlncRNA|JounralRNA|722|NULL|4.5209400|-1.0000000	chr14	61189988	61190458	-	NA	NA	NA	NA	SIX4	NA	chr14:61179988-61190852	inner
CUST_18798_PI429285431	4.833165	P	4.9503355	P	0.921994148735263	0	lncRNA	20493-1_{1..583}	lnc-AC091435.1-1:2	NA	NA	NA	NA	NA	NA	NA	NA	NA	NA	NA	lncipedia2.1	lncipedia2.1,NONCODERv3,	>lnc-AC091435.1-1:2	chr5	38845770	38846352	-	lnc-AC091435.1-1	lnc-AC091435.1-1:2	ENSG00000249740	CTD-2127H9.1	OSMR	NA	chr5:38835770-38855870	inter
CUST_50627_PI429285431	7.6902304	P	7.625486	P	1.04589962299387	0	lncRNA	54311-1_{1..287}	hg19_lincRNAsTranscripts_TCONS_l2_00002904 range=chr10:19425689-19444121 5'pad=0 3'pad=0 strand=+ repeatMasking=none	NA	NA	NA	NA	NA	NA	NA	NA	NA	NA	NA	UCSC	UCSC,	>hg19_lincRNAsTranscripts_TCONS_l2_00002904 range=chr10:19425689-19444121 5'pad=0 3'pad=0 strand=+ repeatMasking=none	chr10	19425689	19425975	+	NA	NA	NA	NA	LOC100652979	NA	chr10:19415689-19454121	inter
CUST_13391_PI429285431	1.1282365	A	0.97775614	A	1.10993897603024	0	lncRNA	15027-1_{1..261}	lnc-RNF20-2:1	NA	NA	NA	NA	NA	NA	NA	NA	NA	NA	NA	lncipedia2.1	lncipedia2.1,NONCODERv3,UCSC,	>lnc-RNF20-2:1	chr9	104654473	104654733	+	lnc-RNF20-2	lnc-RNF20-2:1	XLOC_007493	linc-CYLC2-3	NA	NA	NA	inter
CUST_41481_PI429285431	8.031408	P	8.056721	P	0.982607393764704	0	lncRNA	42681-1_{1..65}	ENST00000459306 ncrna:miRNA chromosome:GRCh37:4:99851074:99851138:-1 gene:ENSG00000238449 gene_biotype:miRNA transcript_biotype:miRNA	NA	NA	NA	NA	NA	NA	NA	NA	NA	NA	NA	ensembl.GRCh37.72	ensembl.GRCh37.72,	>ENST00000459306 ncrna:miRNA chromosome:GRCh37:4:99851074:99851138:-1 gene:ENSG00000238449 gene_biotype:miRNA transcript_biotype:miRNA	chr4	99851074	99851138	-	ENSG00000238449	ENST00000459306	NA	NA	EIF4E	NA	chr4:99841074-99851786	inner
CUST_35129_PI429285431	4.8669233	P	4.608416	P	1.19624036109193	0	lncRNA	36532-1_{1..3000}	n342098|AK125137|mRNAlikelncRNA|Homosapiens|HumanlncRNA|JounralRNA|4580|NULL|16.5288000|-0.1921372	NA	NA	NA	NA	NA	NA	NA	NA	NA	NA	NA	NONCODERv3	NONCODERv3,	>n342098|AK125137|mRNAlikelncRNA|Homosapiens|HumanlncRNA|JounralRNA|4580|NULL|16.5288000|-0.1921372	chr6	106808682	106811681	+	NA	NA	NA	NA	AIM1	NA	chr6:106959730-106979074	inner
CUST_23245_PI429285431	2.048202	A	2.8181112	A	0.586454383582031	0	lncRNA	24817-2_{3001..3513}	lnc-RP11-298P3.4.1-1:1	NA	NA	NA	NA	NA	NA	NA	NA	NA	NA	NA	lncipedia2.1	lncipedia2.1,ncbi,	>lnc-RP11-298P3.4.1-1:1	chr13	33073344	33073856	-	lnc-RP11-298P3.4.1-1	lnc-RP11-298P3.4.1-1:1	ENSG00000230905.1	MINOS1P1	N4BP2L2	hg19_refFlat_USP4:range=chr3:49349800-493774575'pad=0,hg19_refFlat_USP4:range=chr3:49349800-493774575'pad=0 3'pad=0 strand=- repeatMasking=none,-77.40;hg19_refFlat_OSTC:range=chr4:109571812-1095884135'pad=0,hg19_refFlat_OSTC:range=chr4:109571812-1095884135'pad=0 3'pad=0 strand=+ repeatMasking=none,-80.80;hg19_refFlat_CTCFL:range=chr20:56075309-560992615'pad=0,hg19_refFlat_CTCFL:range=chr20:560753…	NA	inner
CUST_1764_PI429285431	0.9291464	A	0.95165944	A	0.984516274609771	0	lncRNA	1750-1_{1..474}	transcript_id "ENST00000511634.1" | genecode_v17	NA	NA	NA	NA	NA	NA	NA	NA	NA	NA	NA	gencode_v17	gencode_v17,lncipedia2.1,NONCODERv3,ensembl.GRCh37.72,	>transcript_id "ENST00000511634.1" | genecode_v17	chr4	55199059	55199532	+	ENSG00000248184.1	ENST00000511634.1	RP11-231C18.1	RP11-231C18.1-001	NA	NA	NA	inter
CUST_17689_PI429285431	1.8429022	A	2.4040272	A	0.677773436262577	0	lncRNA	19418-1_{1..759}	lnc-WAPAL-1:2	NA	NA	NA	NA	NA	NA	NA	NA	NA	NA	NA	lncipedia2.1	lncipedia2.1,NONCODERv3,UCSC,	>lnc-WAPAL-1:2	chr10	88162847	88163605	-	lnc-WAPAL-1	lnc-WAPAL-1:2	XLOC_008883	linc-GRID1	NA	NA	NA	inter
CUST_32892_PI429285431	1.4011562	A	2.666469	A	0.416009159952622	0	lncRNA	34519-1_{1..739}	n339560|BC069037|mRNAlikelncRNA|Homosapiens|HumanlncRNA|JounralRNA|2002|NULL|2.4987900|-0.1563462	NA	NA	NA	NA	NA	NA	NA	NA	NA	NA	NA	NONCODERv3	lncipedia2.1,NONCODERv3,ncbi,	>n339560|BC069037|mRNAlikelncRNA|Homosapiens|HumanlncRNA|JounralRNA|2002|NULL|2.4987900|-0.1563462	chr20	4173736	4174474	+	NA	NA	NA	NA	SMOX	NA	chr20:4163736-4168369	inter
CUST_2141_PI429285431	0.91687214	A	0.91452795	A	1.00162618950361	0	lncRNA	2132-1_{1..462}	transcript_id "ENST00000513039.2" | genecode_v17	NA	NA	NA	NA	NA	NA	NA	NA	NA	NA	NA	gencode_v17	gencode_v17,lncipedia2.1,ensembl.GRCh37.72,	>transcript_id "ENST00000513039.2" | genecode_v17	chr5	38025799	38026260	+	ENSG00000250003.2	ENST00000513039.2	CTD-2116N24.1	CTD-2116N24.1-001	NA	NA	NA	inter
CUST_4398_PI429285431	6.323425	P	6.5702853	P	0.842728429188734	0	lncRNA	4348-1_{1..428}	transcript_id "ENST00000547554.1" | genecode_v17	NA	NA	NA	NA	NA	NA	NA	NA	NA	NA	NA	gencode_v17	gencode_v17,lncipedia2.1,NONCODERv3,ensembl.GRCh37.72,	>transcript_id "ENST00000547554.1" | genecode_v17	chr12	104564173	104564600	+	ENSG00000257193.1	ENST00000547554.1	RP11-818F20.4	RP11-818F20.4-001	NA	NA	NA	inter
CUST_4889_PI429285431	1.9479977	A	1.488911	A	1.37467130514482	0	lncRNA	4831-1_{1..431}	transcript_id "ENST00000602790.1" | genecode_v17	NA	NA	NA	NA	NA	NA	NA	NA	NA	NA	NA	gencode_v17	gencode_v17,ensembl.GRCh37.72,	>transcript_id "ENST00000602790.1" | genecode_v17	chr14	74938633	74939063	-	ENSG00000270000.1	ENST00000602790.1	RP3-449M8.9	RP3-449M8.9-001	NPC2	NA	chr14:74946643-74949063	inter
CUST_4746_PI429285431	2.3851504	A	2.9037898	A	0.698029832028441	0	lncRNA	4690-1_{1..529}	transcript_id "ENST00000546412.1" | genecode_v17	NA	NA	NA	NA	NA	NA	NA	NA	NA	NA	NA	gencode_v17	gencode_v17,lncipedia2.1,NONCODERv3,ensembl.GRCh37.72,	>transcript_id "ENST00000546412.1" | genecode_v17	chr14	26305064	26305592	-	ENSG00000257986.1	ENST00000546412.1	RP11-314P15.2	RP11-314P15.2-001	NA	NA	NA	inter
CUST_45536_PI429285431	1.329931	A	2.2569995	A	0.525925917740508	0	lncRNA	49941-2_{3001..3650}	gi|223468642|ref|NR_026795.1| Homo sapiens long intergenic non-protein coding RNA 202 (LINC00202), non-coding RNA	NA	NA	NA	NA	NA	NA	NA	NA	NA	NA	NA	ncbi	gencode_v17,lncipedia2.1,NONCODERv3,ensembl.GRCh37.72,ncbi,	>gi|223468642|ref|NR_026795.1| Homo sapiens long intergenic non-protein coding RNA 202 (LINC00202), non-coding RNA	Chr10	27223135	27223784	-	387644	NR_026795.1	NA	NA	NA	NA	NA	inter
CUST_48416_PI429285431	2.283649	A	2.6831005	A	0.758146469106362	0	lncRNA	52268-1_{1..444}	hg19_lincRNAsTranscripts_TCONS_l2_00000570 range=chr1:147554564-147561698 5'pad=0 3'pad=0 strand=+ repeatMasking=none	NA	NA	NA	NA	NA	NA	NA	NA	NA	NA	NA	UCSC	UCSC,	>hg19_lincRNAsTranscripts_TCONS_l2_00000570 range=chr1:147554564-147561698 5'pad=0 3'pad=0 strand=+ repeatMasking=none	chr1	147554564	147555007	+	NA	NA	NA	NA	NBPF24	NA	chr1:147552869-147571698	inter
CUST_51472_PI429285431	1.0674765	A	0.961404	A	1.07629421062137	0	lncRNA	55047-1_{1..1432}	hg19_lincRNAsTranscripts_TCONS_l2_00009698 range=chr16:33573557-33582964 5'pad=0 3'pad=0 strand=+ repeatMasking=none	NA	NA	NA	NA	NA	NA	NA	NA	NA	NA	NA	UCSC	UCSC,	>hg19_lincRNAsTranscripts_TCONS_l2_00009698 range=chr16:33573557-33582964 5'pad=0 3'pad=0 strand=+ repeatMasking=none	chr16	33573557	33574988	+	NA	NA	NA	NA	NA	hg19_refFlat_TEX11:range=chrX:69748945-701173965'pad=0,hg19_refFlat_TEX11:range=chrX:69748945-701173965'pad=0 3'pad=0 strand=- repeatMasking=none,-74.20;hg19_refFlat_BRD2:range=chr6_mcf_hap5:4277541-42838425'pad=0,hg19_refFlat_BRD2:range=chr6_mcf_hap5:4277541-42838425'pad=0 3'pad=0 strand=+ repeatMasking=none,-77.90;hg19_refFlat_NOP2:range=chr12:6666159-66770845'pad=0,hg19_refFlat_NOP2:range=chr1…	NA	inter
CUST_29808_PI429285431	4.352561	P	4.443976	P	0.938601713989286	0	lncRNA	31571-1_{1..640}	n333523|BC039402|mRNAlikelncRNA|Homosapiens|NULL|H-invitationalv7.5|HIT000095669|http://h-invitational.jp/hinv/spsoup/transcript_view?hit_id=HIT000095669|0.5192000|-0.1885484	NA	NA	NA	NA	NA	NA	NA	NA	NA	NA	NA	NONCODERv3	NONCODERv3,UCSC,	>n333523|BC039402|mRNAlikelncRNA|Homosapiens|NULL|H-invitationalv7.5|HIT000095669|http://h-invitational.jp/hinv/spsoup/transcript_view?hit_id=HIT000095669|0.5192000|-0.1885484	chr19	17555619	17556258	-	NA	NA	NA	NA	TMEM221	hg19_refFlat_SORBS1:range=chr10:97074816-972008925'pad=0,hg19_refFlat_SORBS1:range=chr10:97074816-972008925'pad=0 3'pad=0 strand=- repeatMasking=none,-39.70;hg19_refFlat_EIF4E:range=chr4:99802179-998502635'pad=0,hg19_refFlat_EIF4E:range=chr4:99802179-998502635'pad=0 3'pad=0 strand=- repeatMasking=none,-81.10;hg19_refFlat_GPR107:range=chr9:132816212-1328974005'pad=0,hg19_refFlat_GPR107:range=chr9:…	NA	inner
CUST_9055_PI429285431	3.6781883	P	4.6631675	P	0.505233007368232	0	lncRNA	10579-1_{1..1743}	lnc-MTMR9-1:1	NA	NA	NA	NA	NA	NA	NA	NA	NA	NA	NA	lncipedia2.1	lncipedia2.1,	>lnc-MTMR9-1:1	chr8	10983268	10985010	+	lnc-MTMR9-1	lnc-MTMR9-1:1	ENSG00000247665	ENST00000500944	XKR6	NA	chr8:10973268-10993574	inner
CUST_14345_PI429285431	0.90036595	A	0.91177684	A	0.992121770975621	0	lncRNA	16003-1_{1..2224}	lnc-C9orf123-1:1	NA	NA	NA	NA	NA	NA	NA	NA	NA	NA	NA	lncipedia2.1	lncipedia2.1,NONCODERv3,UCSC,	>lnc-C9orf123-1:1	chr9	7788675	7790898	-	lnc-C9orf123-1	lnc-C9orf123-1:1	XLOC_007641	linc-GLDC-1	C9orf123	NA	chr9:7796490-7798763	inter
CUST_5787_PI429285431	4.346007	P	4.3169513	P	1.02034405223519	0	lncRNA	5709-1_{1..254}	transcript_id "ENST00000582507.1" | genecode_v17	NA	NA	NA	NA	NA	NA	NA	NA	NA	NA	NA	gencode_v17	gencode_v17,lncipedia2.1,ensembl.GRCh37.72,	>transcript_id "ENST00000582507.1" | genecode_v17	chr17	22176022	22176275	-	ENSG00000264262.1	ENST00000582507.1	RP11-285M22.3	RP11-285M22.3-001	NA	NA	NA	inter
CUST_3289_PI429285431	1.432484	A	1.8031296	A	0.773436309802867	0	lncRNA	3267-1_{1..501}	transcript_id "ENST00000577765.1" | genecode_v17	NA	NA	NA	NA	NA	NA	NA	NA	NA	NA	NA	gencode_v17	gencode_v17,lncipedia2.1,ensembl.GRCh37.72,	>transcript_id "ENST00000577765.1" | genecode_v17	chr8	123712508	123713008	-	ENSG00000263443.1	ENST00000577765.1	RP11-973F15.2	RP11-973F15.2-001	NA	NA	NA	inter
CUST_40794_PI429285431	1.2048166	A	1.010386	A	1.14427245229668	0	lncRNA	41503-2_{3001..6000}	n410553|NR_037771|lncRNA|Homosapiens||RefGeneNoncode|NR_037771||11.3096000|-0.3242510	NA	NA	NA	NA	NA	NA	NA	NA	NA	NA	NA	NONCODERv3	NONCODERv3,ncbi,	>n410553|NR_037771|lncRNA|Homosapiens||RefGeneNoncode|NR_037771||11.3096000|-0.3242510	chr10	121655084	121658083	+	NA	NA	NA	NA	SEC23IP	hg19_refFlat_FAM122C:range=chrX:133941629-1339434035'pad=0,hg19_refFlat_FAM122C:range=chrX:133941629-1339434035'pad=0 3'pad=0 strand=+ repeatMasking=none,-78.30;hg19_refFlat_FAM115C:range=chr7:143412963-1434247605'pad=0,hg19_refFlat_FAM115C:range=chr7:143412963-1434247605'pad=0 3'pad=0 strand=+ repeatMasking=none,-77.70;hg19_refFlat_ZNF573:range=chr19:38229393-382492365'pad=0,hg19_refFlat_ZNF573:…	NA	inter
CUST_37120_PI429285431	2.309826	A	2.9987853	A	0.620301147982526	0	lncRNA	38243-1_{1..544}	n345561|NULL|lincRNA|Homosapiens|HumanlincRNA|ScriptureReconstructionLincRNAsByLuo[unpublished]|linc_luo_1110|NULL|-1.3111000|-0.5353262	NA	NA	NA	NA	NA	NA	NA	NA	NA	NA	NA	NONCODERv3	NONCODERv3,	>n345561|NULL|lincRNA|Homosapiens|HumanlincRNA|ScriptureReconstructionLincRNAsByLuo[unpublished]|linc_luo_1110|NULL|-1.3111000|-0.5353262	chr2	188176062	188176605	+	NA	NA	NA	NA	NA	NA	NA	inter
CUST_28235_PI429285431	0.9182333	A	0.9236031	A	0.9962848565555	0	lncRNA	29870-1_{1..339}	n325526|NULL|mRNAlikelncRNA|Homosapiens|vegalncRNA|GENCODE|OTTHUMT00000134072|http://vega.sanger.ac.uk/Homo_sapiens/Transcript/Summary?db=core;t=OTTHUMT00000134072|-1.1315600|-0.3358686	NA	NA	NA	NA	NA	NA	NA	NA	NA	NA	NA	NONCODERv3	NONCODERv3,	>n325526|NULL|mRNAlikelncRNA|Homosapiens|vegalncRNA|GENCODE|OTTHUMT00000134072|http://vega.sanger.ac.uk/Homo_sapiens/Transcript/Summary?db=core;t=OTTHUMT00000134072|-1.1315600|-0.3358686	chr18	59898515	59898853	-	NA	NA	NA	NA	KIAA1468	NA	chr18:59888515-59926824	inner
CUST_8200_PI429285431	8.697254	P	9.127527	P	0.742121341013825	0	lncRNA	9797-1_{1..3000}	lnc-RHBG-1:1	NA	NA	NA	NA	NA	NA	NA	NA	NA	NA	NA	lncipedia2.1	lncipedia2.1,NONCODERv3,UCSC,	>lnc-RHBG-1:1	chr1	156359954	156362953	+	lnc-RHBG-1	lnc-RHBG-1:1	ENSG00000237390	XLOC_000423	C1orf61	hg19_refFlat_C8orf44:range=chr8:67589944-675921895'pad=0,hg19_refFlat_C8orf44:range=chr8:67589944-675921895'pad=0 3'pad=0 strand=+ repeatMasking=none,-77.20chr1:156374055-156375401	NA	inter
LNCA_21_P0011899	4.877187	P	4.5523705	P	1.25250511922529	0	lncRNA	TCONS_l2_00014406	NA	NA	NA	NA	XLOC_l2_007876	NA	NA	NA	NA	BROAD Institute lincRNA (XLOC_l2_007876), lincRNA [TCONS_l2_00014406]	chr2:7199849-7199790	hs|2p25.1	Agilent_HUMAN_G3V2	TCONS_l2_00014406	TCONS_l2_00014406	chr2	7199790	7199849	-	NA	NA	NA	NA	NA	NA	NA	Unknown
CUST_20417_PI429285431	0.9245678	A	1.3312441	A	0.754359276261647	0	lncRNA	22059-1_{1..1777}	lnc-C4orf33-1:1	NA	NA	NA	NA	NA	NA	NA	NA	NA	NA	NA	lncipedia2.1	lncipedia2.1,NONCODERv3,UCSC,	>lnc-C4orf33-1:1	chr4	130876407	130878183	+	lnc-C4orf33-1	lnc-C4orf33-1:1	ENSG00000249618.1	RP11-422J15.1	NA	NA	NA	inter
CUST_17939_PI429285431	0.92041916	A	0.9074321	A	1.00904258337371	0	lncRNA	19671-1_{1..429}	lnc-OR4C12-1:1	NA	NA	NA	NA	NA	NA	NA	NA	NA	NA	NA	lncipedia2.1	lncipedia2.1,NONCODERv3,UCSC,	>lnc-OR4C12-1:1	chr11	50232840	50233268	-	lnc-OR4C12-1	lnc-OR4C12-1:1	XLOC_009440	linc-OR4C12-2	NA	NA	NA	inter
CUST_24959_PI429285431	0.9093928	A	0.9016764	A	1.00536293020574	0	lncRNA	26497-1_{1..428}	lnc-TDRD3-4:2	NA	NA	NA	NA	NA	NA	NA	NA	NA	NA	NA	lncipedia2.1	lncipedia2.1,ncbi,	>lnc-TDRD3-4:2	chr13	60618330	60618757	+	lnc-TDRD3-4	lnc-TDRD3-4:2	ENSG00000227528.1	DIAPH3-AS1	DIAPH3	hg19_refFlat_DIAPH3:range=chr13:60240718-607379005'pad=0,hg19_refFlat_DIAPH3:range=chr13:60240718-607379005'pad=0 3'pad=0 strand=- repeatMasking=none,-86.00;hg19_refFlat_DIAPH3:range=chr13:60348303-607379005'pad=0,hg19_refFlat_DIAPH3:range=chr13:60348303-607379005'pad=0 3'pad=0 strand=- repeatMasking=none,-86.00chr13:60608330-60628491	NA	inner
CUST_31836_PI429285431	4.768655	P	3.345218	P	2.6822375241332	0	lncRNA	33571-1_{1..3000}	n338383|AK094186|mRNAlikelncRNA|Homosapiens|HumanlncRNA|JounralRNA|779|NULL|-1.1828100|-0.2766756	NA	NA	NA	NA	NA	NA	NA	NA	NA	NA	NA	NONCODERv3	NONCODERv3,	>n338383|AK094186|mRNAlikelncRNA|Homosapiens|HumanlncRNA|JounralRNA|779|NULL|-1.1828100|-0.2766756	chr14	73687120	73690119	+	NA	NA	NA	NA	PSEN1	NA	chr14:73677120-73690399	inner
LNCA_21_P0012818	1.0017478	A	0.929476	A	1.05137096599071	0	lncRNA	ENST00000502952	NA	NA	NA	NA	XLOC_l2_011413	NA	ENST00000502952	NA	NA	BROAD Institute lincRNA (XLOC_l2_011413), lincRNA [TCONS_l2_00022094]	chr4:188478915-188477068	hs|4q35.2	Agilent_HUMAN_G3V2	ENST00000502952	ENST00000502952	chr4	188477068	188478915	-	NA	NA	NA	NA	NA	NA	NA	Unknown
CUST_42979_PI429285431	5.43412	P	5.738057	P	0.810038845856674	0	lncRNA	46129-1_{1..135}	ENST00000516287 ncrna:snoRNA chromosome:GRCh37:20:4849630:4849764:1 gene:ENSG00000252096 gene_biotype:snoRNA transcript_biotype:snoRNA	NA	NA	NA	NA	NA	NA	NA	NA	NA	NA	NA	ensembl.GRCh37.72	ensembl.GRCh37.72,	>ENST00000516287 ncrna:snoRNA chromosome:GRCh37:20:4849630:4849764:1 gene:ENSG00000252096 gene_biotype:snoRNA transcript_biotype:snoRNA	chr20	4849630	4849764	+	ENSG00000252096	ENST00000516287	NA	NA	SLC23A2	NA	chr20:4839630-4859764	inner
CUST_18700_PI429285431	0.9255691	A	1.1042054	A	0.883537761183221	0	lncRNA	20398-1_{1..3000}	lnc-TCL1B-1:10	NA	NA	NA	NA	NA	NA	NA	NA	NA	NA	NA	lncipedia2.1	lncipedia2.1,	>lnc-TCL1B-1:10	chr14	96145409	96148408	+	lnc-TCL1B-1	lnc-TCL1B-1:10	ENSG00000187621	TCL6	TCL1B	hg19_refFlat_YIF1B:range=chr19:38796129-388065575'pad=0,hg19_refFlat_YIF1B:range=chr19:38796129-388065575'pad=0 3'pad=0 strand=- repeatMasking=none,-83.50;hg19_refFlat_ADAMTS2:range=chr5:178578130-1787723295'pad=0,hg19_refFlat_ADAMTS2:range=chr5:178578130-1787723295'pad=0 3'pad=0 strand=- repeatMasking=none,-82.20;hg19_refFlat_CAGE1:range=chr6:7329398-73874065'pad=0,hg19_refFlat_CAGE1:range=chr6:…	NA	inter
LNCA_21_P0014222	1.3549403	A	0.9286843	A	1.34374184575055	0	lncRNA	XR_108911	XR_108911	XR_108911	NA	Hs.586401	LOC100505501	uncharacterized LOC100505501	NA	THC2495082	NA	PREDICTED: Homo sapiens hypothetical LOC100505501, transcript variant 2 (LOC100505501), miscRNA [XR_108911]	chr8:60033718-60033777	hs|8q12.1	Agilent_HUMAN_G3V2	XR_108911	XR_108911	chr8	60033718	60033777	+	NA	NA	NA	NA	NA	NA	NA	Unknown
CUST_13151_PI429285431	0.94371235	A	0.918968	A	1.01729940754472	0	lncRNA	14778-1_{1..227}	lnc-RAB40B-1:3	NA	NA	NA	NA	NA	NA	NA	NA	NA	NA	NA	lncipedia2.1	lncipedia2.1,NONCODERv3,UCSC,	>lnc-RAB40B-1:3	chr17	80673443	80673669	-	lnc-RAB40B-1	lnc-RAB40B-1:3	XLOC_012596	linc-RAB40B	FN3KRP	hg19_refFlat_ZNF195:range=chr11:3380348-34002705'pad=0,hg19_refFlat_ZNF195:range=chr11:3380348-34002705'pad=0 3'pad=0 strand=- repeatMasking=none,-87.50;hg19_refFlat_ZNF195:range=chr11:3380348-33948215'pad=0,hg19_refFlat_ZNF195:range=chr11:3380348-33948215'pad=0 3'pad=0 strand=- repeatMasking=none,-87.30;hg19_refFlat_C14orf178:range=chr14:78227386-782360215'pad=0,hg19_refFlat_C14orf178:range=chr1…	NA	inter
CUST_36898_PI429285431	4.899699	P	5.0534143	P	0.898932503552151	0	lncRNA	38058-1_{1..397}	n345371|NULL|lincRNA|Homosapiens|HumanlincRNA|ScriptureReconstructionLincRNAsByLuo[unpublished]|linc_luo_920|NULL|-1.3050600|-0.1475650	NA	NA	NA	NA	NA	NA	NA	NA	NA	NA	NA	NONCODERv3	NONCODERv3,	>n345371|NULL|lincRNA|Homosapiens|HumanlincRNA|ScriptureReconstructionLincRNAsByLuo[unpublished]|linc_luo_920|NULL|-1.3050600|-0.1475650	chr19	12889745	12890141	+	NA	NA	NA	NA	HOOK2	NA	chr19:12879745-12886434	inter
CUST_76_PI429285431	10.19641	P	9.322382	P	1.83277285968305	0	lncRNA	70-2_{3001..3607}	transcript_id "ENST00000448136.1" | genecode_v17	NA	NA	NA	NA	NA	NA	NA	NA	NA	NA	NA	gencode_v17	gencode_v17,NONCODERv3,ensembl.GRCh37.72,ncbi,	>transcript_id "ENST00000448136.1" | genecode_v17	chr17	74556860	74557466	+	ENSG00000163597.9	ENST00000448136.1	SNHG16	SNHG16-001	ST6GALNAC2	hg19_refFlat_RGS3:range=chr9:116222537-1163592335'pad=0,hg19_refFlat_RGS3:range=chr9:116222537-1163592335'pad=0 3'pad=0 strand=+ repeatMasking=none,-79.60;hg19_refFlat_ZNF669:range=chr1:247263676-2472675015'pad=0,hg19_refFlat_ZNF669:range=chr1:247263676-2472675015'pad=0 3'pad=0 strand=- repeatMasking=none,-74.90;hg19_refFlat_NANOGNB:range=chr12:7917882-79264475'pad=0,hg19_refFlat_NANOGNB:range=ch…	NA	inter
CUST_44422_PI429285431	2.5361953	A	2.8795753	A	0.788192540006496	0	lncRNA	49035-1_{1..2241}	gi|211938426|ref|NR_024365.1| Homo sapiens uncharacterized LOC100192379 (PP12613), non-coding RNA	NA	NA	NA	NA	NA	NA	NA	NA	NA	NA	NA	ncbi	NONCODERv3,ncbi,	>gi|211938426|ref|NR_024365.1| Homo sapiens uncharacterized LOC100192379 (PP12613), non-coding RNA	Chr4	122685740	122687980	+	100192379	NR_024365.1	NA	NA	NA	NA	NA	inter
CUST_24993_PI429285431	3.8844485	P	4.2546477	P	0.773675664191739	0	lncRNA	26533-1_{1..350}	lnc-KCTD6-2:1	NA	NA	NA	NA	NA	NA	NA	NA	NA	NA	NA	lncipedia2.1	lncipedia2.1,	>lnc-KCTD6-2:1	chr3	58559918	58560267	+	lnc-KCTD6-2	lnc-KCTD6-2:1	ENSG00000243384.1	RP11-475O23.2	FAM107A	NA	chr3:58549918-58563491	inner
CUST_43738_PI429285431	0.9097181	A	1.1246119	A	0.861609582380891	0	lncRNA	48480-3_{6001..8593}	gi|282395054|ref|NR_033184.1| Homo sapiens zinc finger protein 678 (ZNF678), transcript variant 2, non-coding RNA	NA	NA	NA	NA	NA	NA	NA	NA	NA	NA	NA	ncbi	NONCODERv3,ncbi,	>gi|282395054|ref|NR_033184.1| Homo sapiens zinc finger protein 678 (ZNF678), transcript variant 2, non-coding RNA	Chr1	227757220	227759812	+	339500	NR_033184.1	NA	NA	NA	NA	NA	inter
LNCA_21_P0004975	0.99084795	A	0.9255691	A	1.04628715091101	0	lncRNA	TCONS_00012024	NA	NA	NA	NA	XLOC_005552	NA	NA	NA	NA	BROAD Institute lincRNA (XLOC_005552), lincRNA [TCONS_00012024]	chr6:169563330-169563389	hs|6q27	Agilent_HUMAN_G3V2	TCONS_00012024	TCONS_00012024	chr6	169563330	169563389	+	NA	NA	NA	NA	NA	NA	NA	Unknown
CUST_38664_PI429285431	7.028785	P	6.8133035	P	1.16109136439383	0	lncRNA	39665-1_{1..2493}	n383944|NULL|lncRNA|Homosapiens||UCSCGeneNoncode|uc002ybr.1||5.0582300|-0.1057248	NA	NA	NA	NA	NA	NA	NA	NA	NA	NA	NA	NONCODERv3	NONCODERv3,	>n383944|NULL|lncRNA|Homosapiens||UCSCGeneNoncode|uc002ybr.1||5.0582300|-0.1057248	chr20	60513179	60515671	+	NA	NA	NA	NA	CDH4	NA	chr20:60503179-60512299	inner
CUST_4281_PI429285431	2.7612855	A	2.5517952	A	1.15627960148331	0	lncRNA	4237-1_{1..535}	transcript_id "ENST00000552996.1" | genecode_v17	NA	NA	NA	NA	NA	NA	NA	NA	NA	NA	NA	gencode_v17	gencode_v17,lncipedia2.1,NONCODERv3,ensembl.GRCh37.72,	>transcript_id "ENST00000552996.1" | genecode_v17	chr12	63398118	63398652	-	ENSG00000257235.1	ENST00000552996.1	RP11-848D3.5	RP11-848D3.5-001	NA	hg19_refFlat_LDHAL6B:range=chr15:59499140-595002855'pad=0,hg19_refFlat_LDHAL6B:range=chr15:59499140-595002855'pad=0 3'pad=0 strand=+ repeatMasking=none,-72.40	NA	inter
CUST_10426_PI429285431	1.844923	A	1.7859979	A	1.04168934650623	0	lncRNA	11954-1_{1..360}	lnc-FANCL-2:1	NA	NA	NA	NA	NA	NA	NA	NA	NA	NA	NA	lncipedia2.1	lncipedia2.1,NONCODERv3,UCSC,	>lnc-FANCL-2:1	chr2	57542599	57542958	-	lnc-FANCL-2	lnc-FANCL-2:1	XLOC_002102	linc-EFEMP1-4	NA	NA	NA	inter
CUST_49497_PI429285431	5.959173	P	5.559585	P	1.31913114393987	0	lncRNA	53287-3_{6001..8815}	hg19_lincRNAsTranscripts_TCONS_l2_00024057 range=chr6:16153166-16164118 5'pad=0 3'pad=0 strand=+ repeatMasking=none	NA	NA	NA	NA	NA	NA	NA	NA	NA	NA	NA	UCSC	UCSC,	>hg19_lincRNAsTranscripts_TCONS_l2_00024057 range=chr6:16153166-16164118 5'pad=0 3'pad=0 strand=+ repeatMasking=none	chr6	16159166	16161980	+	NA	NA	NA	NA	GMPR	hg19_refFlat_NUDT7:range=chr16:77756480-777755495'pad=0,hg19_refFlat_NUDT7:range=chr16:77756480-777755495'pad=0 3'pad=0 strand=+ repeatMasking=none,-71.90;hg19_refFlat_EIF4E:range=chr4:99802179-998502635'pad=0,hg19_refFlat_EIF4E:range=chr4:99802179-998502635'pad=0 3'pad=0 strand=- repeatMasking=none,-72.30;hg19_refFlat_ZNF573:range=chr19:38229393-382492365'pad=0,hg19_refFlat_ZNF573:range=chr19:38…	NA	inter
CUST_28699_PI429285431	0.92662585	A	0.9135327	A	1.00911678704165	0	lncRNA	30398-1_{1..703}	n326087|NULL|mRNAlikelncRNA|Homosapiens|vegalncRNA|GENCODE|OTTHUMT00000046559|http://vega.sanger.ac.uk/Homo_sapiens/Transcript/Summary?db=core;t=OTTHUMT00000046559|-0.6793000|-0.2233532	NA	NA	NA	NA	NA	NA	NA	NA	NA	NA	NA	NONCODERv3	NONCODERv3,	>n326087|NULL|mRNAlikelncRNA|Homosapiens|vegalncRNA|GENCODE|OTTHUMT00000046559|http://vega.sanger.ac.uk/Homo_sapiens/Transcript/Summary?db=core;t=OTTHUMT00000046559|-0.6793000|-0.2233532	chr10	5626953	5627655	-	NA	NA	NA	NA	ASB13	NA	chr10:5680820-5688087	inter
CUST_51507_PI429285431	6.274618	P	6.6472106	P	0.772393216998574	0	lncRNA	55083-1_{1..1939}	hg19_lincRNAsTranscripts_TCONS_l2_00010365 range=chr16:89262175-89268059 5'pad=0 3'pad=0 strand=- repeatMasking=none	NA	NA	NA	NA	NA	NA	NA	NA	NA	NA	NA	UCSC	UCSC,	>hg19_lincRNAsTranscripts_TCONS_l2_00010365 range=chr16:89262175-89268059 5'pad=0 3'pad=0 strand=- repeatMasking=none	chr16	89262175	89264113	-	NA	NA	NA	NA	CDH15	NA	chr16:89252175-89261900	inner
CUST_42656_PI429285431	5.609764	P	5.849672	P	0.846799310643816	0	lncRNA	45550-1_{1..91}	ENST00000408061 ncrna:snoRNA chromosome:GRCh37:19:51305585:51305675:-1 gene:ENSG00000220988 gene_biotype:snoRNA transcript_biotype:snoRNA	NA	NA	NA	NA	NA	NA	NA	NA	NA	NA	NA	ensembl.GRCh37.72	ensembl.GRCh37.72,	>ENST00000408061 ncrna:snoRNA chromosome:GRCh37:19:51305585:51305675:-1 gene:ENSG00000220988 gene_biotype:snoRNA transcript_biotype:snoRNA	chr19	51305585	51305675	-	ENSG00000220988	ENST00000408061	NA	NA	ACPT	NA	chr19:51295585-51298481	inter
CUST_20434_PI429285431	11.937596	P	12.349288	P	0.751741210631288	0	lncRNA	22078-1_{1..539}	lnc-EIF2C4-1:1	NA	NA	NA	NA	NA	NA	NA	NA	NA	NA	NA	lncipedia2.1	lncipedia2.1,	>lnc-EIF2C4-1:1	chr1	36208764	36209302	+	lnc-EIF2C4-1	lnc-EIF2C4-1:1	ENSG00000232335.1	RP11-435D7.3	CLSPN	hg19_refFlat_CLSPN:range=chr1:36202097-362354715'pad=0,hg19_refFlat_CLSPN:range=chr1:36202097-362354715'pad=0 3'pad=0 strand=- repeatMasking=none,-87.50chr1:36198764-36219177	NA	inner
CUST_34835_PI429285431	1.2786202	A	1.0272908	A	1.19030343855566	0	lncRNA	36265-1_{1..1254}	n341741|CR541918|mRNAlikelncRNA|Homosapiens|HumanlncRNA|JounralRNA|4214|NULL|5.9934600|-0.1451534	NA	NA	NA	NA	NA	NA	NA	NA	NA	NA	NA	NONCODERv3	NONCODERv3,	>n341741|CR541918|mRNAlikelncRNA|Homosapiens|HumanlncRNA|JounralRNA|4214|NULL|5.9934600|-0.1451534	chr9	104124712	104125965	-	NA	NA	NA	NA	BAAT	NA	chr9:104118580-104143686	inner
CUST_16662_PI429285431	8.655996	P	8.507022	P	1.10878066117009	0	lncRNA	18364-1_{1..626}	lnc-BLID-1:20	NA	NA	NA	NA	NA	NA	NA	NA	NA	NA	NA	lncipedia2.1	lncipedia2.1,NONCODERv3,UCSC,	>lnc-BLID-1:20	chr11	121934888	121935513	-	lnc-BLID-1	lnc-BLID-1:20	XLOC_009582	linc-TRIM29-3	NA	NA	NA	inter
CUST_20890_PI429285431	0.90741205	A	1.2313521	A	0.798885112769983	0	lncRNA	22522-1_{1..3000}	lnc-ZCCHC17-4:1	NA	NA	NA	NA	NA	NA	NA	NA	NA	NA	NA	lncipedia2.1	lncipedia2.1,	>lnc-ZCCHC17-4:1	chr1	31199090	31202089	+	lnc-ZCCHC17-4	lnc-ZCCHC17-4:1	ENSG00000186056.4	RP5-1166H10.2	MATN1	hg19_refFlat_MATN1:range=chr1:31186429-311963985'pad=0,hg19_refFlat_MATN1:range=chr1:31186429-311963985'pad=0 3'pad=0 strand=- repeatMasking=none,-102.10chr1:31189090-31196432	NA	inter
CUST_18608_PI429285431	3.8618646	P	3.6997406	P	1.11893326949748	0	lncRNA	20315-1_{1..336}	lnc-ARHGEF35-1:16	NA	NA	NA	NA	NA	NA	NA	NA	NA	NA	NA	lncipedia2.1	lncipedia2.1,NONCODERv3,	>lnc-ARHGEF35-1:16	chr7	144040280	144040615	-	lnc-ARHGEF35-1	lnc-ARHGEF35-1:16	ENSG00000244479	RP4-798C17.6	NA	NA	NA	inter
CUST_48326_PI429285431	1.2345028	A	0.90065247	A	1.2603726295359	0	lncRNA	52183-2_{3001..6000}	hg19_lincRNAsTranscripts_TCONS_l2_00001143 range=chr1:36522535-36547930 5'pad=0 3'pad=0 strand=- repeatMasking=none	NA	NA	NA	NA	NA	NA	NA	NA	NA	NA	NA	UCSC	UCSC,	>hg19_lincRNAsTranscripts_TCONS_l2_00001143 range=chr1:36522535-36547930 5'pad=0 3'pad=0 strand=- repeatMasking=none	chr1	36525535	36528534	-	NA	NA	NA	NA	EIF2C3	hg19_refFlat_C8orf44:range=chr8:67589944-675921895'pad=0,hg19_refFlat_C8orf44:range=chr8:67589944-675921895'pad=0 3'pad=0 strand=+ repeatMasking=none,-78.90;hg19_refFlat_SEPP1:range=chr5:42800822-428108695'pad=0,hg19_refFlat_SEPP1:range=chr5:42800822-428108695'pad=0 3'pad=0 strand=- repeatMasking=none,-76.00;hg19_refFlat_ZMAT1:range=chrX:101138482-1011736065'pad=0,hg19_refFlat_ZMAT1:range=chrX:10…	NA	inter
CUST_14567_PI429285431	0.9169111	A	0.90885967	A	1.0055964278236	0	lncRNA	16235-1_{1..3000}	lnc-RABGAP1-1:1	NA	NA	NA	NA	NA	NA	NA	NA	NA	NA	NA	lncipedia2.1	lncipedia2.1,NONCODERv3,ensembl.GRCh37.72,UCSC,	>lnc-RABGAP1-1:1	chr9	125698623	125701622	+	lnc-RABGAP1-1	lnc-RABGAP1-1:1	XLOC_007556	linc-RABGAP1	RABGAP1	hg19_refFlat_MYL10:range=chr7:101256755-1012723985'pad=0,hg19_refFlat_MYL10:range=chr7:101256755-1012723985'pad=0 3'pad=0 strand=- repeatMasking=none,-76.00;hg19_refFlat_TUBGCP2:range=chr10:135093270-1351164455'pad=0,hg19_refFlat_TUBGCP2:range=chr10:135093270-1351164455'pad=0 3'pad=0 strand=- repeatMasking=none,-75.50;hg19_refFlat_CSF2RA:range=chrY:1351597-13783725'pad=0,hg19_refFlat_CSF2RA:range…	NA	inter
CUST_15539_PI429285431	1.4356704	A	1.0691665	A	1.28922484826747	0	lncRNA	17224-2_{3001..5633}	lnc-C5orf32-1:4	NA	NA	NA	NA	NA	NA	NA	NA	NA	NA	NA	lncipedia2.1	lncipedia2.1,NONCODERv3,UCSC,	>lnc-C5orf32-1:4	chr5	139551222	139553854	+	lnc-C5orf32-1	lnc-C5orf32-1:4	XLOC_004577	linc-C5orf32-1	C5orf32	hg19_refFlat_DISC1:range=chr1:231762614-2321725775'pad=0,hg19_refFlat_DISC1:range=chr1:231762614-2321725775'pad=0 3'pad=0 strand=+ repeatMasking=none,-47.60;hg19_refFlat_CSF2RA:range=chrY:1351597-13783725'pad=0,hg19_refFlat_CSF2RA:range=chrY:1351597-13783725'pad=0 3'pad=0 strand=+ repeatMasking=none,-83.40;hg19_refFlat_USP4:range=chr3:49349800-493774575'pad=0,hg19_refFlat_USP4:range=chr3:49349800…	NA	inter
CUST_765_PI429285431	3.0344906	A	3.5478387	A	0.700594661488936	0	lncRNA	756-1_{1..455}	transcript_id "ENST00000434509.1" | genecode_v17	NA	NA	NA	NA	NA	NA	NA	NA	NA	NA	NA	gencode_v17	gencode_v17,lncipedia2.1,ensembl.GRCh37.72,	>transcript_id "ENST00000434509.1" | genecode_v17	chr2	13677798	13678252	+	ENSG00000229370.1	ENST00000434509.1	AC092635.1	AC092635.1-001	NA	NA	NA	inter
CUST_14234_PI429285431	0.910687	A	0.8997236	A	1.00762819737828	0	lncRNA	15890-2_{3001..3942}	lnc-PCM1-4:4	NA	NA	NA	NA	NA	NA	NA	NA	NA	NA	NA	lncipedia2.1	lncipedia2.1,NONCODERv3,UCSC,	>lnc-PCM1-4:4	chr8	17680867	17681808	+	lnc-PCM1-4	lnc-PCM1-4:4	XLOC_006726	linc-PCM1	NA	NA	NA	inter
LNCA_21_P0003688	0.9312218	A	0.9170609	A	1.00986391879478	0	lncRNA	TCONS_00008353	NA	NA	NA	NA	XLOC_003799	NA	NA	NA	NA	BROAD Institute lincRNA (XLOC_003799), lincRNA [TCONS_00008353]	chr4:180227877-180227936	hs|4q34.3	Agilent_HUMAN_G3V2	TCONS_00008353	TCONS_00008353	chr4	180227877	180227936	+	NA	NA	NA	NA	NA	NA	NA	Unknown
CUST_27003_PI429285431	0.93007386	A	1.0077589	A	0.947576916981879	0	lncRNA	28531-1_{1..1718}	n324105|NULL|mRNAlikelncRNA|Homosapiens|vegalncRNA|GENCODE|OTTHUMT00000128845|http://vega.sanger.ac.uk/Homo_sapiens/Transcript/Summary?db=core;t=OTTHUMT00000128845|1.6934700|-0.3089939	NA	NA	NA	NA	NA	NA	NA	NA	NA	NA	NA	NONCODERv3	NONCODERv3,	>n324105|NULL|mRNAlikelncRNA|Homosapiens|vegalncRNA|GENCODE|OTTHUMT00000128845|http://vega.sanger.ac.uk/Homo_sapiens/Transcript/Summary?db=core;t=OTTHUMT00000128845|1.6934700|-0.3089939	chr9	41506045	41507762	+	NA	NA	NA	NA	FAM75A5	hg19_refFlat_ZNF429:range=chr19:21688574-217208805'pad=0,hg19_refFlat_ZNF429:range=chr19:21688574-217208805'pad=0 3'pad=0 strand=+ repeatMasking=none,-85.80;hg19_refFlat_FBLIM1:range=chr1:16091479-161015265'pad=0,hg19_refFlat_FBLIM1:range=chr1:16091479-161015265'pad=0 3'pad=0 strand=+ repeatMasking=none,-86.90;hg19_refFlat_NANOGNB:range=chr12:7917882-79264475'pad=0,hg19_refFlat_NANOGNB:range=chr1…	NA	inner
CUST_23045_PI429285431	6.5142937	P	6.9034705	P	0.763565169540204	0	lncRNA	24616-1_{1..395}	lnc-POMGNT1-1:1	NA	NA	NA	NA	NA	NA	NA	NA	NA	NA	NA	lncipedia2.1	lncipedia2.1,	>lnc-POMGNT1-1:1	chr1	46641900	46642294	-	lnc-POMGNT1-1	lnc-POMGNT1-1:1	ENSG00000250719.1	RP11-322N21.2	TSPAN1	NA	chr1:46640749-46651634	inner
CUST_1858_PI429285431	11.484098	P	11.13592	P	1.27295198265532	0	lncRNA	1848-1_{1..672}	transcript_id "ENST00000602414.1" | genecode_v17	NA	NA	NA	NA	NA	NA	NA	NA	NA	NA	NA	gencode_v17	gencode_v17,lncipedia2.1,NONCODERv3,ensembl.GRCh37.72,	>transcript_id "ENST00000602414.1" | genecode_v17	chr4	119199864	119200535	+	ENSG00000269893.1	ENST00000602414.1	SNHG8	SNHG8-001	PRSS12	NA	chr4:119201193-119210978	inter
LNCA_21_P0006848	3.2308738	P	4.3391843	P	0.463836899494522	0	lncRNA	TCONS_00018148	NA	NA	NA	NA	XLOC_008427	NA	NA	NA	NA	BROAD Institute lincRNA (XLOC_008427), lincRNA [TCONS_00018148]	chr10:29386664-29386723	hs|10p12.1	Agilent_HUMAN_G3V2	TCONS_00018148	TCONS_00018148	chr10	29386664	29386723	+	NA	NA	NA	NA	NA	NA	NA	Unknown
CUST_2643_PI429285431	2.7196136	A	2.091056	A	1.54601851824469	0	lncRNA	2630-1_{1..573}	transcript_id "ENST00000417932.1" | genecode_v17	NA	NA	NA	NA	NA	NA	NA	NA	NA	NA	NA	gencode_v17	gencode_v17,lncipedia2.1,NONCODERv3,ensembl.GRCh37.72,	>transcript_id "ENST00000417932.1" | genecode_v17	chr6	138264216	138264788	-	ENSG00000226004.1	ENST00000417932.1	RP11-10J5.1	RP11-10J5.1-001	NA	NA	NA	inter
CUST_37801_PI429285431	1.6357703	A	1.6838809	A	0.967202179042644	0	lncRNA	38893-1_{1..1593}	n346310|NULL|lincRNA|Homosapiens|HumanlincRNA|ScriptureReconstructionLincRNAsByLuo[unpublished]|linc_luo_1860|NULL|-1.2975700|-0.1731829	NA	NA	NA	NA	NA	NA	NA	NA	NA	NA	NA	NONCODERv3	NONCODERv3,	>n346310|NULL|lincRNA|Homosapiens|HumanlincRNA|ScriptureReconstructionLincRNAsByLuo[unpublished]|linc_luo_1860|NULL|-1.2975700|-0.1731829	chr4	3923235	3924827	-	NA	NA	NA	NA	NA	NA	NA	inter
LNCA_21_P0011908	0.9277138	A	0.9156563	A	1.0083926445535	0	lncRNA	ENST00000414796	NA	NA	NA	NA	XLOC_l2_007964	NA	ENST00000414796	THC2701671	NA	BROAD Institute lincRNA (XLOC_l2_007964), lincRNA [TCONS_l2_00014508]	chr2:35225074-35224082	hs|2p22.3	Agilent_HUMAN_G3V2	ENST00000414796	ENST00000414796	chr2	35224082	35225074	-	NA	NA	NA	NA	NA	NA	NA	Unknown
CUST_18234_PI429285431	7.473049	P	7.5447574	P	0.951510577849536	0	lncRNA	19968-1_{1..579}	lnc-BRAT1-1:2	NA	NA	NA	NA	NA	NA	NA	NA	NA	NA	NA	lncipedia2.1	lncipedia2.1,UCSC,	>lnc-BRAT1-1:2	chr7	2516006	2516584	-	lnc-BRAT1-1	lnc-BRAT1-1:2	ENSG00000236734	GRIFIN	NA	NA	NA	inter
CUST_33332_PI429285431	0.91865885	A	0.91557497	A	1.00213986898588	0	lncRNA	34913-2_{3001..3813}	n340047|BC041845|mRNAlikelncRNA|Homosapiens|HumanlncRNA|JounralRNA|2502|NULL|-1.1662900|-0.3502670	NA	NA	NA	NA	NA	NA	NA	NA	NA	NA	NA	NONCODERv3	NONCODERv3,	>n340047|BC041845|mRNAlikelncRNA|Homosapiens|HumanlncRNA|JounralRNA|2502|NULL|-1.1662900|-0.3502670	chr10	68656867	68657679	-	NA	NA	NA	NA	CTNNA3	NA	chr10:68643867-68781911	inner
CUST_2420_PI429285431	1.0609974	A	0.90015215	A	1.11794192902297	0	lncRNA	2412-1_{1..237}	transcript_id "ENST00000523538.1" | genecode_v17	NA	NA	NA	NA	NA	NA	NA	NA	NA	NA	NA	gencode_v17	gencode_v17,lncipedia2.1,ensembl.GRCh37.72,	>transcript_id "ENST00000523538.1" | genecode_v17	chr5	164665489	164665725	-	ENSG00000254066.1	ENST00000523538.1	CTB-181F24.1	CTB-181F24.1-002	NA	NA	NA	inter
CUST_29071_PI429285431	1.4133046	A	1.4030175	A	1.00715595672455	0	lncRNA	30800-1_{1..339}	n326562|NULL|mRNAlikelncRNA|Homosapiens|vegalncRNA|GENCODE|OTTHUMT00000100228|http://vega.sanger.ac.uk/Homo_sapiens/Transcript/Summary?db=core;t=OTTHUMT00000100228|-1.1891200|-0.5263286	NA	NA	NA	NA	NA	NA	NA	NA	NA	NA	NA	NONCODERv3	NONCODERv3,	>n326562|NULL|mRNAlikelncRNA|Homosapiens|vegalncRNA|GENCODE|OTTHUMT00000100228|http://vega.sanger.ac.uk/Homo_sapiens/Transcript/Summary?db=core;t=OTTHUMT00000100228|-1.1891200|-0.5263286	chr1	75201585	75201923	+	NA	NA	NA	NA	TYW3	NA	chr1:75198836-75213390	inter
CUST_33095_PI429285431	1.579943	A	1.9890499	A	0.753089429255482	0	lncRNA	34699-1_{1..3000}	n339785|X58531|mRNAlikelncRNA|Homosapiens|HumanlncRNA|JounralRNA|2232|NULL|14.7879000|-0.2446200	NA	NA	NA	NA	NA	NA	NA	NA	NA	NA	NA	NONCODERv3	NONCODERv3,	>n339785|X58531|mRNAlikelncRNA|Homosapiens|HumanlncRNA|JounralRNA|2232|NULL|14.7879000|-0.2446200	chr18	6958554	6961553	-	NA	NA	NA	NA	LAMA1	NA	chr18:6948554-7117813	inner
LNCA_21_P0004715	5.013591	P	4.719623	P	1.22600766603134	0	lncRNA	ENST00000438217	NA	NA	NA	NA	XLOC_005566	NA	ENST00000438217	NA	NA	BROAD Institute lincRNA (XLOC_005566), lincRNA [TCONS_00011427]	chr6:171037517-171037576	hs|6q27	Agilent_HUMAN_G3V2	ENST00000438217	ENST00000438217	chr6	171037517	171037576	+	NA	NA	NA	NA	NA	NA	NA	Unknown
CUST_27400_PI429285431	0.90695333	A	0.9018307	A	1.00355704787429	0	lncRNA	28964-1_{1..577}	n324565|NULL|mRNAlikelncRNA|Homosapiens|vegalncRNA|GENCODE|OTTHUMT00000040034|http://vega.sanger.ac.uk/Homo_sapiens/Transcript/Summary?db=core;t=OTTHUMT00000040034|-0.2839550|-0.4808565	NA	NA	NA	NA	NA	NA	NA	NA	NA	NA	NA	NONCODERv3	NONCODERv3,	>n324565|NULL|mRNAlikelncRNA|Homosapiens|vegalncRNA|GENCODE|OTTHUMT00000040034|http://vega.sanger.ac.uk/Homo_sapiens/Transcript/Summary?db=core;t=OTTHUMT00000040034|-0.2839550|-0.4808565	chr6	25150045	25150621	+	NA	NA	NA	NA	NA	NA	NA	inter
CUST_47463_PI429285431	5.1769466	P	5.46698	P	0.817883123431671	0	lncRNA	51489-2_{3001..3710}	gi|310124102|ref|XR_109748.1| PREDICTED: Homo sapiens uncharacterized LOC100286925 (LOC100286925), misc_RNA	NA	NA	NA	NA	NA	NA	NA	NA	NA	NA	NA	ncbi	lncipedia2.1,NONCODERv3,ncbi,	>gi|310124102|ref|XR_109748.1| PREDICTED: Homo sapiens uncharacterized LOC100286925 (LOC100286925), misc_RNA	NA	NA	NA	NA	NA	XR_109748.1	NA	NA	NA	hg19_refFlat_PPM1F:range=chr22:22277465-223004205'pad=0,hg19_refFlat_PPM1F:range=chr22:22277465-223004205'pad=0 3'pad=0 strand=- repeatMasking=none,-90.40	NA	Unknown
CUST_28929_PI429285431	0.91556656	A	0.92261326	A	0.995127509047792	0	lncRNA	30646-1_{1..453}	n326354|NULL|mRNAlikelncRNA|Homosapiens|vegalncRNA|GENCODE|OTTHUMT00000060554|http://vega.sanger.ac.uk/Homo_sapiens/Transcript/Summary?db=core;t=OTTHUMT00000060554|-1.0669000|-0.4260404	NA	NA	NA	NA	NA	NA	NA	NA	NA	NA	NA	NONCODERv3	NONCODERv3,	>n326354|NULL|mRNAlikelncRNA|Homosapiens|vegalncRNA|GENCODE|OTTHUMT00000060554|http://vega.sanger.ac.uk/Homo_sapiens/Transcript/Summary?db=core;t=OTTHUMT00000060554|-1.0669000|-0.4260404	chr1	160275429	160275881	+	NA	NA	NA	NA	COPA	hg19_refFlat_COPA:range=chr1:160259947-1603129605'pad=0,hg19_refFlat_COPA:range=chr1:160259947-1603129605'pad=0 3'pad=0 strand=- repeatMasking=none,-79.70chr1:160265429-160285981	NA	inner
CUST_18048_PI429285431	3.5071502	M	3.5703957	P	0.957108575436363	0	lncRNA	19783-2_{3001..3880}	lnc-RGL4-4:4	NA	NA	NA	NA	NA	NA	NA	NA	NA	NA	NA	lncipedia2.1	lncipedia2.1,NONCODERv3,UCSC,	>lnc-RGL4-4:4	chr22	23857168	23858047	+	lnc-RGL4-4	lnc-RGL4-4:4	XLOC_014172	linc-RGL4-6	NA	NA	NA	inter
CUST_17541_PI429285431	8.259325	P	8.590993	P	0.794617240241566	0	lncRNA	19266-1_{1..886}	lnc-TBC1D22A-1:1	NA	NA	NA	NA	NA	NA	NA	NA	NA	NA	NA	lncipedia2.1	lncipedia2.1,NONCODERv3,UCSC,	>lnc-TBC1D22A-1:1	chr22	47604255	47605140	+	lnc-TBC1D22A-1	lnc-TBC1D22A-1:1	XLOC_014272	linc-FAM19A5-8	NA	NA	NA	inter
CUST_25143_PI429285431	1.2757777	A	0.9148669	A	1.28423640383074	0	lncRNA	26681-1_{1..1617}	lnc-CLOCK-1:2	NA	NA	NA	NA	NA	NA	NA	NA	NA	NA	NA	lncipedia2.1	lncipedia2.1,	>lnc-CLOCK-1:2	chr4	56249459	56251075	-	lnc-CLOCK-1	lnc-CLOCK-1:2	ENSG00000249700.1	RP11-148K14.2	NA	hg19_refFlat_BIRC5:range=chr17:76210398-762196355'pad=0,hg19_refFlat_BIRC5:range=chr17:76210398-762196355'pad=0 3'pad=0 strand=+ repeatMasking=none,-65.60;hg19_refFlat_MYL10:range=chr7:101256755-1012723985'pad=0,hg19_refFlat_MYL10:range=chr7:101256755-1012723985'pad=0 3'pad=0 strand=- repeatMasking=none,-72.60;hg19_refFlat_C14orf178:range=chr14:78235743-782360215'pad=0,hg19_refFlat_C14orf178:rang…	NA	inter
CUST_19559_PI429285431	1.93567	A	1.9345983	A	1.0007431218117	0	lncRNA	21215-1_{1..594}	lnc-AC019294.2-1:3	NA	NA	NA	NA	NA	NA	NA	NA	NA	NA	NA	lncipedia2.1	lncipedia2.1,	>lnc-AC019294.2-1:3	chr15	76055324	76055917	+	lnc-AC019294.2-1	lnc-AC019294.2-1:3	ENSG00000260288.1	RP11-24M17.4	NA	NA	NA	inter
CUST_29843_PI429285431	0.923148	A	0.90990126	A	1.00922422381338	0	lncRNA	31606-1_{1..291}	n333737|L06879|mRNAlikelncRNA|Homosapiens|NULL|H-invitationalv7.5|HIT000191741|http://h-invitational.jp/hinv/spsoup/transcript_view?hit_id=HIT000191741|1.1298100|-0.0199884	NA	NA	NA	NA	NA	NA	NA	NA	NA	NA	NA	NONCODERv3	NONCODERv3,	>n333737|L06879|mRNAlikelncRNA|Homosapiens|NULL|H-invitationalv7.5|HIT000191741|http://h-invitational.jp/hinv/spsoup/transcript_view?hit_id=HIT000191741|1.1298100|-0.0199884	chr14	22180591	22180881	+	NA	NA	NA	NA	NA	NA	NA	inter
CUST_22971_PI429285431	1.3801061	A	1.3957956	A	0.989183787783364	0	lncRNA	24545-1_{1..684}	lnc-FOXB1-3:7	NA	NA	NA	NA	NA	NA	NA	NA	NA	NA	NA	lncipedia2.1	lncipedia2.1,	>lnc-FOXB1-3:7	chr15	60839917	60840600	+	lnc-FOXB1-3	lnc-FOXB1-3:7	ENSG00000245534.2	RP11-219B17.1	RORA	NA	chr15:60829917-60850163	inner
CUST_38523_PI429285431	6.818009	P	7.1357756	P	0.802310954162626	0	lncRNA	39533-1_{1..2864}	n383177|NULL|lncRNA|Homosapiens||UCSCGeneNoncode|uc002hxi.1||2.8024700|-0.1658254	NA	NA	NA	NA	NA	NA	NA	NA	NA	NA	NA	NONCODERv3	NONCODERv3,ncbi,	>n383177|NULL|lncRNA|Homosapiens||UCSCGeneNoncode|uc002hxi.1||2.8024700|-0.1658254	chr17	39782578	39785441	-	NA	NA	NA	NA	KRT17	hg19_refFlat_GP6:range=chr19:55525450-555496045'pad=0,hg19_refFlat_GP6:range=chr19:55525450-555496045'pad=0 3'pad=0 strand=- repeatMasking=none,-83.70chr17:39775692-39780882	NA	inter
CUST_11833_PI429285431	0.9041244	A	0.9025697	A	1.00107821677984	0	lncRNA	13414-1_{1..403}	lnc-PRR15L-1:1	NA	NA	NA	NA	NA	NA	NA	NA	NA	NA	NA	lncipedia2.1	lncipedia2.1,NONCODERv3,UCSC,	>lnc-PRR15L-1:1	chr17	46037442	46037844	-	lnc-PRR15L-1	lnc-PRR15L-1:1	XLOC_012502	linc-PRR15L	PRR15L	NA	chr17:46029333-46035110	inter
CUST_19645_PI429285431	0.9151993	A	0.9159688	A	0.999466765464654	0	lncRNA	21301-1_{1..463}	lnc-RBM34-1:1	NA	NA	NA	NA	NA	NA	NA	NA	NA	NA	NA	lncipedia2.1	lncipedia2.1,ensembl.GRCh37.72,	>lnc-RBM34-1:1	chr1	235334103	235334565	-	lnc-RBM34-1	lnc-RBM34-1:1	ENSG00000232686.1	ARID4B-IT1	ARID4B	NA	chr1:235330210-235344206	inner
CUST_45563_PI429285431	7.182194	P	7.4353704	P	0.839047039577262	0	lncRNA	49962-1_{1..1418}	gi|104294875|ref|NR_003086.1| Homo sapiens hydroxysteroid (17-beta) dehydrogenase 7 pseudogene 2 (HSD17B7P2), non-coding RNA	NA	NA	NA	NA	NA	NA	NA	NA	NA	NA	NA	ncbi	NONCODERv3,ncbi,	>gi|104294875|ref|NR_003086.1| Homo sapiens hydroxysteroid (17-beta) dehydrogenase 7 pseudogene 2 (HSD17B7P2), non-coding RNA	Chr10	38645308	38646725	+	158160	NR_003086.1	NA	NA	NA	hg19_refFlat_GDPD2:range=chrX:69644835-696529365'pad=0,hg19_refFlat_GDPD2:range=chrX:69644835-696529365'pad=0 3'pad=0 strand=+ repeatMasking=none,-74.20;hg19_refFlat_CSF2RA:range=chrX:1401597-14283725'pad=0,hg19_refFlat_CSF2RA:range=chrX:1401597-14283725'pad=0 3'pad=0 strand=+ repeatMasking=none,-83.30;hg19_refFlat_RTBDN:range=chr19:12937421-129459125'pad=0,hg19_refFlat_RTBDN:range=chr19:12937421…	NA	inter
CUST_10946_PI429285431	0.9196571	A	1.50623	A	0.665922919365715	0	lncRNA	12487-1_{1..329}	lnc-GJA10-7:1	NA	NA	NA	NA	NA	NA	NA	NA	NA	NA	NA	lncipedia2.1	lncipedia2.1,NONCODERv3,UCSC,	>lnc-GJA10-7:1	chr6	93104985	93105313	+	lnc-GJA10-7	lnc-GJA10-7:1	XLOC_005388	linc-MANEA-6	NA	NA	NA	inter
CUST_35728_PI429285431	2.6316206	A	0.9169629	A	3.28218759697369	0	lncRNA	37144-2_{3001..3720}	n342894|D38163|mRNAlikelncRNA|Homosapiens|HumanlncRNA|JounralRNA|5402|NULL|7.2713800|-0.0955758	NA	NA	NA	NA	NA	NA	NA	NA	NA	NA	NA	NONCODERv3	NONCODERv3,	>n342894|D38163|mRNAlikelncRNA|Homosapiens|HumanlncRNA|JounralRNA|5402|NULL|7.2713800|-0.0955758	chr6	70579447	70580166	+	NA	NA	NA	NA	COL19A1	NA	chr6:70576448-70922157	inner
LNCA_21_P0007232	1.8004836	A	0.92081904	A	1.83994744663668	0	lncRNA	TCONS_00019373	NA	NA	NA	NA	XLOC_009198	NA	NA	NA	NA	BROAD Institute lincRNA (XLOC_009198), lincRNA [TCONS_00019373]	chr11:70996119-70997798	hs|11q13.4	Agilent_HUMAN_G3V2	TCONS_00019373	TCONS_00019373	chr11	70996119	70997798	+	NA	NA	NA	NA	NA	NA	NA	Unknown
CUST_46900_PI429285431	1.9440978	A	2.6731315	A	0.603307866991129	0	lncRNA	51021-1_{1..436}	gi|310123698|ref|XR_109418.1| PREDICTED: Homo sapiens uncharacterized LOC100506882 (LOC100506882), misc_RNA	NA	NA	NA	NA	NA	NA	NA	NA	NA	NA	NA	ncbi	ncbi,	>gi|310123698|ref|XR_109418.1| PREDICTED: Homo sapiens uncharacterized LOC100506882 (LOC100506882), misc_RNA	Chr17	58498569	58499004	-	100506882	XR_109418.2	NA	NA	NA	NA	NA	inter
CUST_29224_PI429285431	1.4070373	A	1.2007943	A	1.15367990849997	0	lncRNA	30974-1_{1..566}	n326748|NULL|mRNAlikelncRNA|Homosapiens|vegalncRNA|GENCODE|OTTHUMT00000006884|http://vega.sanger.ac.uk/Homo_sapiens/Transcript/Summary?db=core;t=OTTHUMT00000006884|-1.2273500|-0.2878107	NA	NA	NA	NA	NA	NA	NA	NA	NA	NA	NA	NONCODERv3	NONCODERv3,	>n326748|NULL|mRNAlikelncRNA|Homosapiens|vegalncRNA|GENCODE|OTTHUMT00000006884|http://vega.sanger.ac.uk/Homo_sapiens/Transcript/Summary?db=core;t=OTTHUMT00000006884|-1.2273500|-0.2878107	chr1	704024	704589	+	NA	NA	NA	NA	NA	NA	NA	inter
CUST_30486_PI429285431	10.162096	P	10.5251465	P	0.777518819189859	0	lncRNA	32266-1_{1..336}	n335637|CR605071|mRNAlikelncRNA|Homosapiens|NULL|H-invitationalv7.5|HIT000284266|http://h-invitational.jp/hinv/spsoup/transcript_view?hit_id=HIT000284266|-0.5747510|-0.0348696	NA	NA	NA	NA	NA	NA	NA	NA	NA	NA	NA	NONCODERv3	NONCODERv3,	>n335637|CR605071|mRNAlikelncRNA|Homosapiens|NULL|H-invitationalv7.5|HIT000284266|http://h-invitational.jp/hinv/spsoup/transcript_view?hit_id=HIT000284266|-0.5747510|-0.0348696	chrX	47430990	47431325	+	NA	NA	NA	NA	SYN1	NA	chrX:47431300-47441326	inner
CUST_24755_PI429285431	4.32111	P	4.5248384	P	0.868303678001163	0	lncRNA	26299-1_{1..725}	lnc-MSH6-1:1	NA	NA	NA	NA	NA	NA	NA	NA	NA	NA	NA	lncipedia2.1	lncipedia2.1,UCSC,	>lnc-MSH6-1:1	chr2	47984828	47985552	+	lnc-MSH6-1	lnc-MSH6-1:1	ENSG00000225009.1	AC006509.6	NA	hg19_refFlat_RGS3:range=chr9:116222537-1163592335'pad=0,hg19_refFlat_RGS3:range=chr9:116222537-1163592335'pad=0 3'pad=0 strand=+ repeatMasking=none,-74.80;hg19_refFlat_FBLIM1:range=chr1:16091479-161015265'pad=0,hg19_refFlat_FBLIM1:range=chr1:16091479-161015265'pad=0 3'pad=0 strand=+ repeatMasking=none,-85.70;hg19_refFlat_BIRC5:range=chr17:76210398-762196355'pad=0,hg19_refFlat_BIRC5:range=chr17:76…	NA	inter
CUST_47473_PI429285431	4.1616726	P	4.3847814	P	0.856717343496514	0	lncRNA	51496-1_{1..1769}	gi|258679451|ref|NR_028483.1| Homo sapiens ADORA2A antisense RNA 1 (ADORA2A-AS1), transcript variant 2, non-coding RNA	NA	NA	NA	NA	NA	NA	NA	NA	NA	NA	NA	ncbi	NONCODERv3,ncbi,	>gi|258679451|ref|NR_028483.1| Homo sapiens ADORA2A antisense RNA 1 (ADORA2A-AS1), transcript variant 2, non-coding RNA	Chr22	24834245	24836013	-	646023	NR_028483.1	NA	NA	NA	hg19_refFlat_C14orf178:range=chr14:78235743-782360215'pad=0,hg19_refFlat_C14orf178:range=chr14:78235743-782360215'pad=0 3'pad=0 strand=+ repeatMasking=none,-88.00;hg19_refFlat_UTY:range=chrY:15434994-155915455'pad=0,hg19_refFlat_UTY:range=chrY:15434994-155915455'pad=0 3'pad=0 strand=- repeatMasking=none,-78.90;hg19_refFlat_SUGT1:range=chr13:53227056-532619705'pad=0,hg19_refFlat_SUGT1:range=chr13:…	NA	inter
CUST_9650_PI429285431	2.669775	A	3.3566957	P	0.621178283994357	0	lncRNA	11168-1_{1..482}	lnc-ISX-2:1	NA	NA	NA	NA	NA	NA	NA	NA	NA	NA	NA	lncipedia2.1	lncipedia2.1,NONCODERv3,UCSC,	>lnc-ISX-2:1	chr22	34614497	34614978	+	lnc-ISX-2	lnc-ISX-2:1	XLOC_014217	linc-ISX-2	NA	NA	NA	inter
CUST_14587_PI429285431	3.1663063	P	3.0067205	A	1.11696640923255	0	lncRNA	16254-1_{1..294}	lnc-ENOX2-1:1	NA	NA	NA	NA	NA	NA	NA	NA	NA	NA	NA	lncipedia2.1	lncipedia2.1,NONCODERv3,UCSC,	>lnc-ENOX2-1:1	chrX	130192021	130192314	-	lnc-ENOX2-1	lnc-ENOX2-1:1	XLOC_008236	linc-ENOX2	ARHGAP36	NA	chrX:130192216-130202120	inter
CUST_48322_PI429285431	15.087196	P	15.074816	P	1.00861808580734	0	lncRNA	52180-1_{1..492}	hg19_lincRNAsTranscripts_TCONS_l2_00000181 range=chr1:27974930-27976234 5'pad=0 3'pad=0 strand=+ repeatMasking=none	NA	NA	NA	NA	NA	NA	NA	NA	NA	NA	NA	UCSC	UCSC,	>hg19_lincRNAsTranscripts_TCONS_l2_00000181 range=chr1:27974930-27976234 5'pad=0 3'pad=0 strand=+ repeatMasking=none	chr1	27974930	27975421	+	NA	NA	NA	NA	NA	NA	NA	inter
CUST_21693_PI429285431	5.8891535	P	6.053202	P	0.892516966656111	0	lncRNA	23304-1_{1..347}	lnc-TMCO1-1:1	NA	NA	NA	NA	NA	NA	NA	NA	NA	NA	NA	lncipedia2.1	lncipedia2.1,	>lnc-TMCO1-1:1	chr1	165869402	165869748	-	lnc-TMCO1-1	lnc-TMCO1-1:1	ENSG00000236364.1	RP11-525G13.2	UCK2	NA	chr1:165859402-165879592	inner
CUST_6127_PI429285431	0.9138552	A	0.92155606	A	0.994676391500289	0	lncRNA	6053-1_{1..900}	transcript_id "ENST00000578367.1" | genecode_v17	NA	NA	NA	NA	NA	NA	NA	NA	NA	NA	NA	gencode_v17	gencode_v17,lncipedia2.1,ensembl.GRCh37.72,ncbi,	>transcript_id "ENST00000578367.1" | genecode_v17	chr18	24002959	24003858	+	ENSG00000263862.1	ENST00000578367.1	RP11-107K17.1	RP11-107K17.1-001	NA	NA	NA	inter
CUST_43927_PI429285431	1.8587699	A	2.195365	A	0.791908087882679	0	lncRNA	48638-1_{1..1279}	gi|310118994|ref|XR_109936.1| PREDICTED: Homo sapiens hCG1732469 (LOC729164), misc_RNA	NA	NA	NA	NA	NA	NA	NA	NA	NA	NA	NA	ncbi	ncbi,	>gi|310118994|ref|XR_109936.1| PREDICTED: Homo sapiens hCG1732469 (LOC729164), misc_RNA	Chr2	109960216	109961494	-	729164	XR_109936.2	NA	NA	NA	hg19_refFlat_EIF4E:range=chr4:99802179-998502635'pad=0,hg19_refFlat_EIF4E:range=chr4:99802179-998502635'pad=0 3'pad=0 strand=- repeatMasking=none,-71.20;hg19_refFlat_C15orf40:range=chr15:83659385-836803595'pad=0,hg19_refFlat_C15orf40:range=chr15:83659385-836803595'pad=0 3'pad=0 strand=- repeatMasking=none,-75.00	NA	inter
CUST_6451_PI429285431	1.5762758	A	2.0598316	A	0.715212670387612	0	lncRNA	6392-1_{1..549}	transcript_id "ENST00000590021.1" | genecode_v17	NA	NA	NA	NA	NA	NA	NA	NA	NA	NA	NA	gencode_v17	gencode_v17,ensembl.GRCh37.72,	>transcript_id "ENST00000590021.1" | genecode_v17	chr19	32456548	32457096	-	ENSG00000267684.1	ENST00000590021.1	CTC-360P9.2	CTC-360P9.2-001	NA	NA	NA	inter
CUST_10415_PI429285431	0.9888284	A	0.99835724	A	0.993416875753209	0	lncRNA	11942-1_{1..251}	lnc-TRMT112-3:2	NA	NA	NA	NA	NA	NA	NA	NA	NA	NA	NA	lncipedia2.1	lncipedia2.1,NONCODERv3,UCSC,	>lnc-TRMT112-3:2	chr11	64179632	64179882	-	lnc-TRMT112-3	lnc-TRMT112-3:2	XLOC_009464	linc-TRMT112-3	NA	NA	NA	inter
CUST_3908_PI429285431	0.9095218	A	0.9045803	A	1.00343105944809	0	lncRNA	3877-1_{1..564}	transcript_id "ENST00000527135.1" | genecode_v17	NA	NA	NA	NA	NA	NA	NA	NA	NA	NA	NA	gencode_v17	gencode_v17,lncipedia2.1,ensembl.GRCh37.72,	>transcript_id "ENST00000527135.1" | genecode_v17	chr11	34592423	34592986	+	ENSG00000255427.1	ENST00000527135.1	RP11-350D17.2	RP11-350D17.2-001	NA	NA	NA	inter
CUST_2383_PI429285431	14.736757	P	14.889844	P	0.899324077848941	0	lncRNA	2376-1_{1..553}	transcript_id "ENST00000506892.1" | genecode_v17	NA	NA	NA	NA	NA	NA	NA	NA	NA	NA	NA	gencode_v17	gencode_v17,lncipedia2.1,NONCODERv3,ensembl.GRCh37.72,	>transcript_id "ENST00000506892.1" | genecode_v17	chr5	139152113	139152665	-	ENSG00000251387.1	ENST00000506892.1	CTB-35F21.3	CTB-35F21.3-001	NA	NA	NA	inter
CUST_12211_PI429285431	0.90585184	A	0.9044622	A	1.00096368909822	0	lncRNA	13813-1_{1..847}	lnc-RNF219-1:1	NA	NA	NA	NA	NA	NA	NA	NA	NA	NA	NA	lncipedia2.1	gencode_v17,lncipedia2.1,NONCODERv3,ensembl.GRCh37.72,UCSC,	>lnc-RNF219-1:1	chr13	79398879	79399725	-	lnc-RNF219-1	lnc-RNF219-1:1	XLOC_010664	linc-RNF219-1	NA	NA	NA	inter
CUST_26131_PI429285431	12.042252	P	11.837432	P	1.1525425391378	0	lncRNA	27642-1_{1..287}	lnc-C17orf63-1:1	NA	NA	NA	NA	NA	NA	NA	NA	NA	NA	NA	lncipedia2.1	lncipedia2.1,	>lnc-C17orf63-1:1	chr17	27076831	27077117	-	lnc-C17orf63-1	lnc-C17orf63-1:1	ENSG00000265840.1	AC010761.10	C17orf63	NA	chr17:27082996-27087097	inner
CUST_28512_PI429285431	1.0604517	A	0.9707027	A	1.0641850194982	0	lncRNA	30181-1_{1..346}	n325857|NULL|mRNAlikelncRNA|Homosapiens|vegalncRNA|GENCODE|OTTHUMT00000051004|http://vega.sanger.ac.uk/Homo_sapiens/Transcript/Summary?db=core;t=OTTHUMT00000051004|-1.0610800|-0.0649879	NA	NA	NA	NA	NA	NA	NA	NA	NA	NA	NA	NONCODERv3	NONCODERv3,	>n325857|NULL|mRNAlikelncRNA|Homosapiens|vegalncRNA|GENCODE|OTTHUMT00000051004|http://vega.sanger.ac.uk/Homo_sapiens/Transcript/Summary?db=core;t=OTTHUMT00000051004|-1.0610800|-0.0649879	chr10	130004535	130004880	-	NA	NA	NA	NA	NA	NA	NA	inter
CUST_20444_PI429285431	0.9048757	A	0.90757245	A	0.998132501290584	0	lncRNA	22088-1_{1..457}	lnc-PLCH1-2:1	NA	NA	NA	NA	NA	NA	NA	NA	NA	NA	NA	lncipedia2.1	lncipedia2.1,	>lnc-PLCH1-2:1	chr3	154900861	154901317	-	lnc-PLCH1-2	lnc-PLCH1-2:1	ENSG00000240666.1	MME-AS1	MME	NA	chr3:154890861-154901518	inner
CUST_6101_PI429285431	4.0360937	P	4.246088	P	0.864540647048416	0	lncRNA	6027-1_{1..1783}	transcript_id "ENST00000580967.1" | genecode_v17	NA	NA	NA	NA	NA	NA	NA	NA	NA	NA	NA	gencode_v17	gencode_v17,lncipedia2.1,ensembl.GRCh37.72,	>transcript_id "ENST00000580967.1" | genecode_v17	chr18	14971496	14973278	+	ENSG00000266554.1	ENST00000580967.1	RP11-527H14.2	RP11-527H14.2-002	NA	hg19_refFlat_ZNF429:range=chr19:21688574-217208805'pad=0,hg19_refFlat_ZNF429:range=chr19:21688574-217208805'pad=0 3'pad=0 strand=+ repeatMasking=none,-73.10;hg19_refFlat_ISY1:range=chr3:128848924-1288798185'pad=0,hg19_refFlat_ISY1:range=chr3:128848924-1288798185'pad=0 3'pad=0 strand=- repeatMasking=none,-80.90;hg19_refFlat_JAM2:range=chr21:27012134-270866175'pad=0,hg19_refFlat_JAM2:range=chr21:27…	NA	inter
CUST_23481_PI429285431	4.9814267	P	3.8591535	P	2.17689707854389	0	lncRNA	25048-1_{1..2918}	lnc-LIMS3.1-1:1	NA	NA	NA	NA	NA	NA	NA	NA	NA	NA	NA	lncipedia2.1	lncipedia2.1,	>lnc-LIMS3.1-1:1	chr2	110725647	110728564	+	lnc-LIMS3.1-1	lnc-LIMS3.1-1:1	ENSG00000186148.6	AC013271.3	NA	hg19_refFlat_OSTC:range=chr4:109571812-1095884135'pad=0,hg19_refFlat_OSTC:range=chr4:109571812-1095884135'pad=0 3'pad=0 strand=+ repeatMasking=none,-73.20;hg19_refFlat_PRR16:range=chr5:119816899-1200224045'pad=0,hg19_refFlat_PRR16:range=chr5:119816899-1200224045'pad=0 3'pad=0 strand=+ repeatMasking=none,-70.20	NA	inter
CUST_44868_PI429285431	2.5860567	A	2.389248	A	1.14616019589216	0	lncRNA	49392-1_{1..550}	gi|410170503|ref|XR_158813.2| PREDICTED: Homo sapiens uncharacterized LOC100996298 (LOC100996298), misc_RNA	NA	NA	NA	NA	NA	NA	NA	NA	NA	NA	NA	ncbi	ncbi,	>gi|410170503|ref|XR_158813.2| PREDICTED: Homo sapiens uncharacterized LOC100996298 (LOC100996298), misc_RNA	NA	NA	NA	NA	NA	XR_158813.2	NA	NA	NA	NA	NA	Unknown
CUST_18229_PI429285431	0.9246465	A	0.9285268	A	0.997313994779841	0	lncRNA	19964-1_{1..781}	lnc-C2orf49-2:1	NA	NA	NA	NA	NA	NA	NA	NA	NA	NA	NA	lncipedia2.1	lncipedia2.1,NONCODERv3,	>lnc-C2orf49-2:1	chr2	105992325	105993105	+	lnc-C2orf49-2	lnc-C2orf49-2:1	ENSG00000243840	AC108058.1	FHL2	hg19_refFlat_TEX11:range=chrX:69748945-701173965'pad=0,hg19_refFlat_TEX11:range=chrX:69748945-701173965'pad=0 3'pad=0 strand=- repeatMasking=none,-79.10;hg19_refFlat_BRD2:range=chr6_cox_hap2:4385214-43930395'pad=0,hg19_refFlat_BRD2:range=chr6_cox_hap2:4385214-43930395'pad=0 3'pad=0 strand=+ repeatMasking=none,-83.50;hg19_refFlat_LOC100507462:range=chr6:139048604-1390946875'pad=0,hg19_refFlat_LOC1…	NA	inner
CUST_45348_PI429285431	4.059368	P	4.251519	P	0.875299711459127	0	lncRNA	49785-1_{1..564}	gi|219555685|ref|NR_026558.1| Homo sapiens aquaporin 7 pseudogene 3 (AQP7P3), non-coding RNA	NA	NA	NA	NA	NA	NA	NA	NA	NA	NA	NA	ncbi	ncbi,	>gi|219555685|ref|NR_026558.1| Homo sapiens aquaporin 7 pseudogene 3 (AQP7P3), non-coding RNA	Chr9	42858152	42858715	+	441432	NR_026558.1	NA	NA	NA	NA	NA	inter
CUST_4027_PI429285431	1.027099	A	2.1040328	A	0.474035233808776	0	lncRNA	3988-1_{1..585}	transcript_id "ENST00000532605.1" | genecode_v17	NA	NA	NA	NA	NA	NA	NA	NA	NA	NA	NA	gencode_v17	gencode_v17,lncipedia2.1,ensembl.GRCh37.72,	>transcript_id "ENST00000532605.1" | genecode_v17	chr11	80032664	80033248	-	ENSG00000254434.1	ENST00000532605.1	CTD-2555I5.1	CTD-2555I5.1-001	NA	NA	NA	inter
CUST_47534_PI429285431	4.7415733	P	4.9113693	P	0.888968374207862	0	lncRNA	51545-1_{1..3000}	gi|224450999|ref|NR_027033.1| Homo sapiens MIRLET7B host gene (non-protein coding) (MIRLET7BHG), non-coding RNA	NA	NA	NA	NA	NA	NA	NA	NA	NA	NA	NA	ncbi	NONCODERv3,ensembl.GRCh37.72,ncbi,	>gi|224450999|ref|NR_027033.1| Homo sapiens MIRLET7B host gene (non-protein coding) (MIRLET7BHG), non-coding RNA	Chr22	46481877	46484876	+	400931	NR_027033.1	NA	NA	NA	hg19_refFlat_ECD:range=chr10:74894341-749236955'pad=0,hg19_refFlat_ECD:range=chr10:74894341-749236955'pad=0 3'pad=0 strand=- repeatMasking=none,-83.30;hg19_refFlat_KCNRG:range=chr13:50589630-505943635'pad=0,hg19_refFlat_KCNRG:range=chr13:50589630-505943635'pad=0 3'pad=0 strand=+ repeatMasking=none,-88.40;hg19_refFlat_RTBDN:range=chr19:12937421-129459125'pad=0,hg19_refFlat_RTBDN:range=chr19:129374…	NA	inter
CUST_28198_PI429285431	1.2851678	A	0.9104518	A	1.29658429198316	0	lncRNA	29827-1_{1..718}	n325480|NULL|mRNAlikelncRNA|Homosapiens|vegalncRNA|GENCODE|OTTHUMT00000322600|http://vega.sanger.ac.uk/Homo_sapiens/Transcript/Summary?db=core;t=OTTHUMT00000322600|-1.0624100|-0.1462939	NA	NA	NA	NA	NA	NA	NA	NA	NA	NA	NA	NONCODERv3	NONCODERv3,	>n325480|NULL|mRNAlikelncRNA|Homosapiens|vegalncRNA|GENCODE|OTTHUMT00000322600|http://vega.sanger.ac.uk/Homo_sapiens/Transcript/Summary?db=core;t=OTTHUMT00000322600|-1.0624100|-0.1462939	chr2	3114359	3115076	-	NA	NA	NA	NA	NA	NA	NA	inter
LNCA_21_P0012387	5.726553	P	6.0909424	P	0.776797573878019	0	lncRNA	TCONS_l2_00018728	NA	NA	NA	NA	XLOC_l2_009811	NA	NA	NA	NA	BROAD Institute lincRNA (XLOC_l2_009811), lincRNA [TCONS_l2_00018728]	chr3:107151962-107152021	hs|3q13.12	Agilent_HUMAN_G3V2	TCONS_l2_00018728	TCONS_l2_00018728	chr3	107151962	107152021	+	NA	NA	NA	NA	NA	NA	NA	Unknown
CUST_45790_PI429285431	1.7074847	A	1.8307266	A	0.918122205729509	0	lncRNA	50130-1_{1..1931}	gi|336594420|ref|NR_038907.1| Homo sapiens uncharacterized LOC100507300 (LOC100507300), non-coding RNA	NA	NA	NA	NA	NA	NA	NA	NA	NA	NA	NA	ncbi	lncipedia2.1,NONCODERv3,ncbi,	>gi|336594420|ref|NR_038907.1| Homo sapiens uncharacterized LOC100507300 (LOC100507300), non-coding RNA	Chr11	43930839	43932769	-	100507300	NR_038907.1	NA	NA	NA	NA	NA	inter
CUST_40565_PI429285431	6.7415295	P	6.6918154	P	1.03505978491197	0	lncRNA	41321-2_{3001..5281}	n409762|NR_034165|lncRNA|Homosapiens||RefGeneNoncode|NR_034165||9.2649000|-0.2137595	NA	NA	NA	NA	NA	NA	NA	NA	NA	NA	NA	NONCODERv3	NONCODERv3,ncbi,	>n409762|NR_034165|lncRNA|Homosapiens||RefGeneNoncode|NR_034165||9.2649000|-0.2137595	chr14	69661482	69663762	+	NA	NA	NA	NA	EXD2	NA	chr14:69658194-69710737	inter
CUST_45090_PI429285431	0.92409164	A	0.9173636	A	1.00467441309899	0	lncRNA	49574-1_{1..1637}	gi|156713455|ref|NR_003715.1| Homo sapiens maltase-glucoamylase (alpha-glucosidase) pseudogene (LOC93432), non-coding RNA	NA	NA	NA	NA	NA	NA	NA	NA	NA	NA	NA	ncbi	NONCODERv3,ncbi,	>gi|156713455|ref|NR_003715.1| Homo sapiens maltase-glucoamylase (alpha-glucosidase) pseudogene (LOC93432), non-coding RNA	NW_003571040.1	253700	255336	+	93432	NR_003715.1	NA	NA	NA	NA	NA	Unknown
CUST_10754_PI429285431	10.6021	P	11.652287	P	0.482905566899392	0	lncRNA	12290-1_{1..976}	lnc-NFRKB-1:1	NA	NA	NA	NA	NA	NA	NA	NA	NA	NA	NA	lncipedia2.1	lncipedia2.1,NONCODERv3,UCSC,	>lnc-NFRKB-1:1	chr11	129683863	129684838	-	lnc-NFRKB-1	lnc-NFRKB-1:1	XLOC_009602	linc-ARHGAP32-1	TMEM45B	NA	chr11:129685741-129694687	inter
CUST_11460_PI429285431	0.92128545	A	0.91723543	A	1.0028112039882	0	lncRNA	13025-3_{6001..6847}	lnc-CDH5-4:1	NA	NA	NA	NA	NA	NA	NA	NA	NA	NA	NA	lncipedia2.1	lncipedia2.1,NONCODERv3,UCSC,	>lnc-CDH5-4:1	chr16	65178004	65178850	+	lnc-CDH5-4	lnc-CDH5-4:1	XLOC_011753	linc-CDH5-2	NA	hg19_refFlat_WDR27:range=chr6:169857687-1700891015'pad=0,hg19_refFlat_WDR27:range=chr6:169857687-1700891015'pad=0 3'pad=0 strand=- repeatMasking=none,-78.70;hg19_refFlat_ZNF701:range=chr19:53075495-530867105'pad=0,hg19_refFlat_ZNF701:range=chr19:53075495-530867105'pad=0 3'pad=0 strand=+ repeatMasking=none,-88.00;hg19_refFlat_LYRM4:range=chr6:5187029-52609665'pad=0,hg19_refFlat_LYRM4:range=chr6:51…	NA	inter
CUST_18627_PI429285431	3.8470552	P	3.5379448	P	1.23894350238606	0	lncRNA	20332-1_{1..864}	lnc-ARHGEF35-1:7	NA	NA	NA	NA	NA	NA	NA	NA	NA	NA	NA	lncipedia2.1	lncipedia2.1,NONCODERv3,	>lnc-ARHGEF35-1:7	chr7	144052431	144053294	-	lnc-ARHGEF35-1	lnc-ARHGEF35-1:7	ENSG00000244479	RP4-798C17.6	ARHGEF5	NA	chr7:144052489-144062622	inner
CUST_18265_PI429285431	0.90627533	A	1.0174365	A	0.925842586679353	0	lncRNA	19999-1_{1..479}	lnc-RNF144A-2:6	NA	NA	NA	NA	NA	NA	NA	NA	NA	NA	NA	lncipedia2.1	lncipedia2.1,	>lnc-RNF144A-2:6	chr2	7590015	7590493	+	lnc-RNF144A-2	lnc-RNF144A-2:6	ENSG00000229727	AC013460.1	NA	NA	NA	inter
CUST_45323_PI429285431	0.9560701	A	0.9889289	A	0.977481430165138	0	lncRNA	49765-1_{1..900}	gi|211938435|ref|NR_024369.1| Homo sapiens uncharacterized LOC415056 (LOC415056), non-coding RNA	NA	NA	NA	NA	NA	NA	NA	NA	NA	NA	NA	ncbi	lncipedia2.1,NONCODERv3,ncbi,	>gi|211938435|ref|NR_024369.1| Homo sapiens uncharacterized LOC415056 (LOC415056), non-coding RNA	NA	NA	NA	NA	NA	NR_024369.1	NA	NA	NA	NA	NA	Unknown
CUST_49630_PI429285431	2.9608266	A	3.38565	P	0.744929912696238	0	lncRNA	53414-1_{1..214}	hg19_lincRNAsTranscripts_TCONS_l2_00025693 range=chr7:17030022-17061157 5'pad=0 3'pad=0 strand=+ repeatMasking=none	NA	NA	NA	NA	NA	NA	NA	NA	NA	NA	NA	UCSC	UCSC,	>hg19_lincRNAsTranscripts_TCONS_l2_00025693 range=chr7:17030022-17061157 5'pad=0 3'pad=0 strand=+ repeatMasking=none	chr7	17030022	17030235	+	NA	NA	NA	NA	NA	NA	NA	inter
CUST_20681_PI429285431	6.412647	P	7.2235503	P	0.570024842310853	0	lncRNA	22318-1_{1..3000}	lnc-TTC30B-1:1	NA	NA	NA	NA	NA	NA	NA	NA	NA	NA	NA	lncipedia2.1	lncipedia2.1,	>lnc-TTC30B-1:1	chr2	178257301	178260300	-	lnc-TTC30B-1	lnc-TTC30B-1:1	ENSG00000213963.2	AC074286.1	AGPS	NA	chr2:178257471-178267419	inter
CUST_3614_PI429285431	3.4932084	P	2.6226048	A	1.82842772469629	0	lncRNA	3584-1_{1..916}	transcript_id "ENST00000428165.1" | genecode_v17	NA	NA	NA	NA	NA	NA	NA	NA	NA	NA	NA	gencode_v17	gencode_v17,lncipedia2.1,NONCODERv3,ensembl.GRCh37.72,ncbi,	>transcript_id "ENST00000428165.1" | genecode_v17	chr10	8301294	8302209	-	ENSG00000232170.1	ENST00000428165.1	LINC00708	LINC00708-001	NA	NA	NA	inter
CUST_35430_PI429285431	10.816441	P	10.462838	P	1.27774770493471	0	lncRNA	36837-1_{1..1997}	n342492|D32053|mRNAlikelncRNA|Homosapiens|HumanlncRNA|JounralRNA|4986|NULL|12.6732000|-0.2940526	NA	NA	NA	NA	NA	NA	NA	NA	NA	NA	NA	NONCODERv3	NONCODERv3,	>n342492|D32053|mRNAlikelncRNA|Homosapiens|HumanlncRNA|JounralRNA|4986|NULL|12.6732000|-0.2940526	chr16	75661629	75663625	-	NA	NA	NA	NA	ADAT1	NA	chr16:75651629-75657221	inner
CUST_39485_PI429285431	0.930808	A	0.988982	A	0.960479015889536	0	lncRNA	40432-1_{1..2149}	n387177|NULL|lncRNA|Homosapiens||UCSCGeneNoncode|uc010zoo.1||0.0515160|-0.2757118	NA	NA	NA	NA	NA	NA	NA	NA	NA	NA	NA	NONCODERv3	NONCODERv3,	>n387177|NULL|lncRNA|Homosapiens||UCSCGeneNoncode|uc010zoo.1||0.0515160|-0.2757118	chr2	242198934	242201082	-	NA	NA	NA	NA	HDLBP	hg19_refFlat_ITCH:range=chr20:32981618-330955995'pad=0,hg19_refFlat_ITCH:range=chr20:32981618-330955995'pad=0 3'pad=0 strand=+ repeatMasking=none,-84.70;hg19_refFlat_TRIM61:range=chr4:165876144-1658911545'pad=0,hg19_refFlat_TRIM61:range=chr4:165876144-1658911545'pad=0 3'pad=0 strand=- repeatMasking=none,-70.40;hg19_refFlat_TEX11:range=chrX:69748945-701173965'pad=0,hg19_refFlat_TEX11:range=chrX:69…	NA	inner
CUST_24227_PI429285431	0.9164953	A	0.9193467	A	0.998025512000502	0	lncRNA	25778-1_{1..405}	lnc-IRF1-2:2	NA	NA	NA	NA	NA	NA	NA	NA	NA	NA	NA	lncipedia2.1	lncipedia2.1,	>lnc-IRF1-2:2	chr5	131761974	131762378	-	lnc-IRF1-2	lnc-IRF1-2:2	ENSG00000238160.1	AC116366.5	C5orf56	NA	chr5:131751974-131772146	inter
CUST_22157_PI429285431	3.9262	P	4.342071	P	0.749566821137992	0	lncRNA	23759-1_{1..573}	lnc-C2orf42-3:16	NA	NA	NA	NA	NA	NA	NA	NA	NA	NA	NA	lncipedia2.1	lncipedia2.1,	>lnc-C2orf42-3:16	chr2	70313256	70313828	-	lnc-C2orf42-3	lnc-C2orf42-3:16	ENSG00000179818.6	PCBP1-AS1	PCBP1	NA	chr2:70314585-70316335	inter
LNCA_21_P0006129	1.0371702	A	1.0394136	A	0.998446202011124	0	lncRNA	TCONS_00015932	NA	NA	NA	NA	XLOC_007303	NA	NA	NA	NA	BROAD Institute lincRNA (XLOC_007303), lincRNA [TCONS_00015932]	chr9:24146800-24146859	hs|9p21.3	Agilent_HUMAN_G3V2	TCONS_00015932	TCONS_00015932	chr9	24146800	24146859	+	NA	NA	NA	NA	NA	NA	NA	Unknown
CUST_5978_PI429285431	5.8515944	P	6.1211357	P	0.829583267076488	0	lncRNA	5906-1_{1..722}	transcript_id "ENST00000591422.1" | genecode_v17	NA	NA	NA	NA	NA	NA	NA	NA	NA	NA	NA	gencode_v17	gencode_v17,ensembl.GRCh37.72,	>transcript_id "ENST00000591422.1" | genecode_v17	chr17	74953105	74953826	-	ENSG00000267521.1	ENST00000591422.1	RP11-87G24.6	RP11-87G24.6-001	MGAT5B	NA	chr17:74943105-74946471	inter
CUST_32808_PI429285431	0.92202234	A	0.9119144	A	1.00703089158429	0	lncRNA	34443-1_{1..2706}	n339454|BC043580|mRNAlikelncRNA|Homosapiens|HumanlncRNA|JounralRNA|1892|NULL|-0.8700740|-0.4182009	NA	NA	NA	NA	NA	NA	NA	NA	NA	NA	NA	NONCODERv3	lncipedia2.1,NONCODERv3,UCSC,	>n339454|BC043580|mRNAlikelncRNA|Homosapiens|HumanlncRNA|JounralRNA|1892|NULL|-0.8700740|-0.4182009	chr21	28731203	28733908	-	NA	NA	NA	NA	NA	NA	NA	inter
CUST_32772_PI429285431	2.1894426	A	2.2987504	A	0.927032742248883	0	lncRNA	34407-1_{1..2732}	n339411|BC036229|mRNAlikelncRNA|Homosapiens|HumanlncRNA|JounralRNA|1843|NULL|-0.1438390|-0.2205082	NA	NA	NA	NA	NA	NA	NA	NA	NA	NA	NA	NONCODERv3	gencode_v17,lncipedia2.1,NONCODERv3,ensembl.GRCh37.72,	>n339411|BC036229|mRNAlikelncRNA|Homosapiens|HumanlncRNA|JounralRNA|1843|NULL|-0.1438390|-0.2205082	chr3	106555657	106558388	-	NA	NA	NA	NA	NA	hg19_refFlat_TBXA2R:range=chr19:3594834-36006325'pad=0,hg19_refFlat_TBXA2R:range=chr19:3594834-36006325'pad=0 3'pad=0 strand=- repeatMasking=none,-77.70;hg19_refFlat_NEK4:range=chr3:52745793-528047625'pad=0,hg19_refFlat_NEK4:range=chr3:52745793-528047625'pad=0 3'pad=0 strand=- repeatMasking=none,-86.50;hg19_refFlat_WDR27:range=chr6:169857687-1700891015'pad=0,hg19_refFlat_WDR27:range=chr6:16985768…	NA	inter
CUST_14371_PI429285431	3.423358	P	3.6152682	P	0.875445819787983	0	lncRNA	16031-1_{1..493}	lnc-PRDM15-1:1	NA	NA	NA	NA	NA	NA	NA	NA	NA	NA	NA	lncipedia2.1	lncipedia2.1,NONCODERv3,UCSC,	>lnc-PRDM15-1:1	chr21	43211478	43211970	-	lnc-PRDM15-1	lnc-PRDM15-1:1	XLOC_014088	linc-RIPK4	PRDM15	NA	chr21:43218385-43221778	inter
CUST_8975_PI429285431	1.7438372	A	1.3825188	A	1.28459928628013	0	lncRNA	10507-1_{1..3000}	lnc-FAM20C-3:1	NA	NA	NA	NA	NA	NA	NA	NA	NA	NA	NA	lncipedia2.1	lncipedia2.1,NONCODERv3,ncbi,	>lnc-FAM20C-3:1	chr7	153409	156408	+	lnc-FAM20C-3	lnc-FAM20C-3:1	ENSG00000240859	AC093627.10	NA	hg19_refFlat_PKP2:range=chr12:32945358-330496655'pad=0,hg19_refFlat_PKP2:range=chr12:32945358-330496655'pad=0 3'pad=0 strand=- repeatMasking=none,-74.40	NA	inter
CUST_11175_PI429285431	0.9372493	A	0.9289514	A	1.00576823857849	0	lncRNA	12732-1_{1..491}	lnc-CCDC125-2:1	NA	NA	NA	NA	NA	NA	NA	NA	NA	NA	NA	lncipedia2.1	lncipedia2.1,NONCODERv3,UCSC,	>lnc-CCDC125-2:1	chr5	68455234	68455724	-	lnc-CCDC125-2	lnc-CCDC125-2:1	XLOC_004863	linc-CD180-12	CCNB1	hg19_refFlat_FAM115C:range=chr7:143412963-1434247605'pad=0,hg19_refFlat_FAM115C:range=chr7:143412963-1434247605'pad=0 3'pad=0 strand=+ repeatMasking=none,-71.90;hg19_refFlat_NDUFA11:range=chr19:5892928-59037195'pad=0,hg19_refFlat_NDUFA11:range=chr19:5892928-59037195'pad=0 3'pad=0 strand=- repeatMasking=none,-72.00;hg19_refFlat_MICAL3:range=chr22:18317216-183895785'pad=0,hg19_refFlat_MICAL3:range=…	NA	inter
CUST_32563_PI429285431	0.92665416	A	0.92152596	A	1.00356092244473	0	lncRNA	34227-1_{1..2504}	n339180|AK057076|mRNAlikelncRNA|Homosapiens|HumanlncRNA|JounralRNA|1611|NULL|-0.9221630|-0.1518977	NA	NA	NA	NA	NA	NA	NA	NA	NA	NA	NA	NONCODERv3	NONCODERv3,	>n339180|AK057076|mRNAlikelncRNA|Homosapiens|HumanlncRNA|JounralRNA|1611|NULL|-0.9221630|-0.1518977	chr16	30784852	30787355	-	NA	NA	NA	NA	RNF40	hg19_refFlat_RNF40:range=chr16:30773867-307854355'pad=0,hg19_refFlat_RNF40:range=chr16:30773867-307854355'pad=0 3'pad=0 strand=+ repeatMasking=none,-99.40chr16:30774852-30787628	NA	inner
CUST_29703_PI429285431	0.9281164	A	0.9143685	A	1.00957486664271	0	lncRNA	31465-1_{1..575}	n333369|BC002789|mRNAlikelncRNA|Homosapiens|NULL|H-invitationalv7.5|HIT000086165_07|http://h-invitational.jp/hinv/spsoup/transcript_view?hit_id=HIT000086165_07|-1.1660600|-0.4533361	NA	NA	NA	NA	NA	NA	NA	NA	NA	NA	NA	NONCODERv3	NONCODERv3,	>n333369|BC002789|mRNAlikelncRNA|Homosapiens|NULL|H-invitationalv7.5|HIT000086165_07|http://h-invitational.jp/hinv/spsoup/transcript_view?hit_id=HIT000086165_07|-1.1660600|-0.4533361	chr6	1932479	1933053	-	NA	NA	NA	NA	GMDS	NA	chr6:1922479-1944415	inner
LNCA_21_P0012841	2.322342	A	0.9292953	A	2.62632726361585	0	lncRNA	ENST00000510302	NA	NA	NA	NA	XLOC_l2_011694	NA	ENST00000510302	NA	NA	BROAD Institute lincRNA (XLOC_l2_011694), lincRNA [TCONS_l2_00023492]	chr5:98913578-98913637	hs|5q21.1	Agilent_HUMAN_G3V2	ENST00000510302	ENST00000510302	chr5	98913578	98913637	+	NA	NA	NA	NA	NA	NA	NA	Unknown
CUST_13050_PI429285431	0.94317853	A	0.9174627	A	1.01798466591219	0	lncRNA	14675-1_{1..252}	lnc-NDFIP2-11:1	NA	NA	NA	NA	NA	NA	NA	NA	NA	NA	NA	lncipedia2.1	lncipedia2.1,NONCODERv3,UCSC,	>lnc-NDFIP2-11:1	chr13	81876692	81876943	+	lnc-NDFIP2-11	lnc-NDFIP2-11:1	XLOC_010456	linc-SLITRK5-7	NA	NA	NA	inter
CUST_19895_PI429285431	5.1299543	P	5.115993	P	1.00972421158752	0	lncRNA	21550-1_{1..568}	lnc-FAM109B-1:5	NA	NA	NA	NA	NA	NA	NA	NA	NA	NA	NA	lncipedia2.1	lncipedia2.1,	>lnc-FAM109B-1:5	chr22	42520880	42521447	+	lnc-FAM109B-1	lnc-FAM109B-1:5	ENSG00000237037.3	RP4-669P10.18	CYP2D6	NA	chr22:42522501-42526883	inter
CUST_15004_PI429285431	4.856101	P	5.110233	P	0.838491462796021	0	lncRNA	16666-1_{1..340}	lnc-KATNA1-1:1	NA	NA	NA	NA	NA	NA	NA	NA	NA	NA	NA	lncipedia2.1	lncipedia2.1,NONCODERv3,UCSC,	>lnc-KATNA1-1:1	chr6	149913750	149914089	-	lnc-KATNA1-1	lnc-KATNA1-1:1	XLOC_005875	linc-PPIL4	KATNA1	NA	chr6:149916009-149923799	inter
CUST_29185_PI429285431	1.0524836	A	0.9216248	A	1.09494530064454	0	lncRNA	30930-1_{1..579}	n326698|NULL|mRNAlikelncRNA|Homosapiens|vegalncRNA|GENCODE|OTTHUMT00000005696|http://vega.sanger.ac.uk/Homo_sapiens/Transcript/Summary?db=core;t=OTTHUMT00000005696|-1.1685000|-0.4606996	NA	NA	NA	NA	NA	NA	NA	NA	NA	NA	NA	NONCODERv3	NONCODERv3,	>n326698|NULL|mRNAlikelncRNA|Homosapiens|vegalncRNA|GENCODE|OTTHUMT00000005696|http://vega.sanger.ac.uk/Homo_sapiens/Transcript/Summary?db=core;t=OTTHUMT00000005696|-1.1685000|-0.4606996	chr1	14548036	14548614	-	NA	NA	NA	NA	NA	NA	NA	inter
CUST_48207_PI429285431	0.98718107	A	1.0446225	A	0.960966850646123	0	lncRNA	52070-1_{1..308}	hg19_lincRNAsTranscripts_TCONS_l2_00000958 range=chr1:112760-168167 5'pad=0 3'pad=0 strand=- repeatMasking=none	NA	NA	NA	NA	NA	NA	NA	NA	NA	NA	NA	UCSC	UCSC,	>hg19_lincRNAsTranscripts_TCONS_l2_00000958 range=chr1:112760-168167 5'pad=0 3'pad=0 strand=- repeatMasking=none	chr1	112760	113067	-	NA	NA	NA	NA	NA	NA	NA	inter
CUST_41607_PI429285431	1.7213091	A	2.4934728	A	0.585538646827393	0	lncRNA	42965-1_{1..98}	ENST00000390234 ncrna:miRNA chromosome:GRCh37:17:11985216:11985313:1 gene:ENSG00000211589 gene_biotype:miRNA transcript_biotype:miRNA	NA	NA	NA	NA	NA	NA	NA	NA	NA	NA	NA	ensembl.GRCh37.72	ensembl.GRCh37.72,	>ENST00000390234 ncrna:miRNA chromosome:GRCh37:17:11985216:11985313:1 gene:ENSG00000211589 gene_biotype:miRNA transcript_biotype:miRNA	chr17	11985216	11985313	+	ENSG00000211589	ENST00000390234	NA	NA	MAP2K4	NA	chr17:11975216-11995313	inner
CUST_971_PI429285431	0.9217943	A	0.9260275	A	0.9970700700026	0	lncRNA	960-1_{1..3000}	transcript_id "ENST00000452354.1" | genecode_v17	NA	NA	NA	NA	NA	NA	NA	NA	NA	NA	NA	gencode_v17	gencode_v17,lncipedia2.1,NONCODERv3,ensembl.GRCh37.72,ncbi,	>transcript_id "ENST00000452354.1" | genecode_v17	chr2	100824716	100827715	+	ENSG00000232084.1	ENST00000452354.1	AC104782.3	AC104782.3-001	NA	hg19_refFlat_MYL10:range=chr7:101256755-1012723985'pad=0,hg19_refFlat_MYL10:range=chr7:101256755-1012723985'pad=0 3'pad=0 strand=- repeatMasking=none,-71.50;hg19_refFlat_RAD51B:range=chr14:68290261-690613205'pad=0,hg19_refFlat_RAD51B:range=chr14:68290261-690613205'pad=0 3'pad=0 strand=+ repeatMasking=none,-64.70	NA	inter
CUST_10277_PI429285431	1.0349025	A	1.0639799	A	0.980046834818813	0	lncRNA	11802-1_{1..362}	lnc-RBM10-1:1	NA	NA	NA	NA	NA	NA	NA	NA	NA	NA	NA	lncipedia2.1	lncipedia2.1,NONCODERv3,UCSC,	>lnc-RBM10-1:1	chrX	46990677	46991038	+	lnc-RBM10-1	lnc-RBM10-1:1	XLOC_007971	linc-RBM10	NDUFB11	NA	chrX:46992071-47000742	inter
CUST_931_PI429285431	1.9582683	A	4.373263	P	0.187505562494908	0	lncRNA	921-1_{1..725}	transcript_id "ENST00000457448.1" | genecode_v17	NA	NA	NA	NA	NA	NA	NA	NA	NA	NA	NA	gencode_v17	gencode_v17,lncipedia2.1,NONCODERv3,ensembl.GRCh37.72,	>transcript_id "ENST00000457448.1" | genecode_v17	chr2	68023186	68023910	-	ENSG00000237013.1	ENST00000457448.1	AC010987.6	AC010987.6-001	NA	NA	NA	inter
CUST_37729_PI429285431	4.999796	P	5.7348075	P	0.600813235546335	0	lncRNA	38824-3_{6001..6237}	n346231|NULL|lincRNA|Homosapiens|HumanlincRNA|ScriptureReconstructionLincRNAsByLuo[unpublished]|linc_luo_1781|NULL|-1.4184500|-0.2005877	NA	NA	NA	NA	NA	NA	NA	NA	NA	NA	NA	NONCODERv3	gencode_v17,lncipedia2.1,NONCODERv3,ensembl.GRCh37.72,	>n346231|NULL|lincRNA|Homosapiens|HumanlincRNA|ScriptureReconstructionLincRNAsByLuo[unpublished]|linc_luo_1781|NULL|-1.4184500|-0.2005877	chr10	5642946	5643182	-	NA	NA	NA	NA	NA	hg19_refFlat_PKP2:range=chr12:32945358-330496655'pad=0,hg19_refFlat_PKP2:range=chr12:32945358-330496655'pad=0 3'pad=0 strand=- repeatMasking=none,-83.50	NA	inter
CUST_37471_PI429285431	0.92432207	A	0.90579486	A	1.01292489704818	0	lncRNA	38571-1_{1..1189}	n345927|NULL|lincRNA|Homosapiens|HumanlincRNA|ScriptureReconstructionLincRNAsByLuo[unpublished]|linc_luo_1476|NULL|-1.6642800|-0.3292174	NA	NA	NA	NA	NA	NA	NA	NA	NA	NA	NA	NONCODERv3	NONCODERv3,	>n345927|NULL|lincRNA|Homosapiens|HumanlincRNA|ScriptureReconstructionLincRNAsByLuo[unpublished]|linc_luo_1476|NULL|-1.6642800|-0.3292174	chr1	105000978	105002166	-	NA	NA	NA	NA	NA	hg19_refFlat_PKP2:range=chr12:32945358-330496655'pad=0,hg19_refFlat_PKP2:range=chr12:32945358-330496655'pad=0 3'pad=0 strand=- repeatMasking=none,-76.50;hg19_refFlat_C8orf44:range=chr8:67589944-675921895'pad=0,hg19_refFlat_C8orf44:range=chr8:67589944-675921895'pad=0 3'pad=0 strand=+ repeatMasking=none,-71.70	NA	inter
CUST_18782_PI429285431	6.4830556	P	6.542067	P	0.959921675825103	0	lncRNA	20478-1_{1..761}	lnc-ZFP14-1:1	NA	NA	NA	NA	NA	NA	NA	NA	NA	NA	NA	lncipedia2.1	lncipedia2.1,UCSC,	>lnc-ZFP14-1:1	chr19	36822349	36823109	-	lnc-ZFP14-1	lnc-ZFP14-1:1	ENSG00000232677	AC092296.1	ZFP14	hg19_refFlat_CAGE1:range=chr6:7329398-73874065'pad=0,hg19_refFlat_CAGE1:range=chr6:7329398-73874065'pad=0 3'pad=0 strand=- repeatMasking=none,-85.60;hg19_refFlat_PKP2:range=chr12:32945358-330496655'pad=0,hg19_refFlat_PKP2:range=chr12:32945358-330496655'pad=0 3'pad=0 strand=- repeatMasking=none,-81.00;hg19_refFlat_NLRP12:range=chr19:54297303-543089395'pad=0,hg19_refFlat_NLRP12:range=chr19:54297303…	NA	inter
CUST_26333_PI429285431	0.90842175	A	0.9043576	A	1.00282102573937	0	lncRNA	27840-1_{1..1412}	lnc-UCP2-1:1	NA	NA	NA	NA	NA	NA	NA	NA	NA	NA	NA	lncipedia2.1	lncipedia2.1,	>lnc-UCP2-1:1	chr11	73681006	73682417	-	lnc-UCP2-1	lnc-UCP2-1:1	ENSG00000255847.1	RP11-167N4.2	DNAJB13	hg19_refFlat_DNAJB13:range=chr11:73662115-736811595'pad=0,hg19_refFlat_DNAJB13:range=chr11:73662115-736811595'pad=0 3'pad=0 strand=+ repeatMasking=none,-101.70chr11:73671006-73681332	NA	inner
CUST_30405_PI429285431	14.894167	P	14.881454	P	1.008850919898	0	lncRNA	32185-1_{1..284}	n335534|BC070230|mRNAlikelncRNA|Homosapiens|NULL|H-invitationalv7.5|HIT000264188_04|http://h-invitational.jp/hinv/spsoup/transcript_view?hit_id=HIT000264188_04|1.0376000|-0.1251318	NA	NA	NA	NA	NA	NA	NA	NA	NA	NA	NA	NONCODERv3	NONCODERv3,	>n335534|BC070230|mRNAlikelncRNA|Homosapiens|NULL|H-invitationalv7.5|HIT000264188_04|http://h-invitational.jp/hinv/spsoup/transcript_view?hit_id=HIT000264188_04|1.0376000|-0.1251318	chr6	33239853	33240136	+	NA	NA	NA	NA	RPS18	NA	chr6:33239852-33244281	inner
CUST_32712_PI429285431	2.6447735	A	2.0967674	A	1.46206363028119	0	lncRNA	34355-1_{1..1025}	n339343|CR621874|mRNAlikelncRNA|Homosapiens|HumanlncRNA|JounralRNA|1775|NULL|-0.1003410|-0.3230338	NA	NA	NA	NA	NA	NA	NA	NA	NA	NA	NA	NONCODERv3	NONCODERv3,	>n339343|CR621874|mRNAlikelncRNA|Homosapiens|HumanlncRNA|JounralRNA|1775|NULL|-0.1003410|-0.3230338	chr3	45791118	45792142	-	NA	NA	NA	NA	SACM1L	hg19_refFlat_CREM:range=chr10:35456654-354682575'pad=0,hg19_refFlat_CREM:range=chr10:35456654-354682575'pad=0 3'pad=0 strand=+ repeatMasking=none,-73.90;hg19_refFlat_TCEANC:range=chrX:13677806-136816835'pad=0,hg19_refFlat_TCEANC:range=chrX:13677806-136816835'pad=0 3'pad=0 strand=+ repeatMasking=none,-81.20;hg19_refFlat_FAM122C:range=chrX:133941629-1339434035'pad=0,hg19_refFlat_FAM122C:range=chrX:…	NA	inter
CUST_47780_PI429285431	0.93913555	A	0.91568476	A	1.01638767775593	0	lncRNA	51706-2_{3001..6000}	gi|385137094|ref|NR_047632.1| Homo sapiens ubiquitously transcribed tetratricopeptide repeat gene, Y-linked (UTY), transcript variant 62, non-coding RNA	NA	NA	NA	NA	NA	NA	NA	NA	NA	NA	NA	ncbi	ncbi,	>gi|385137094|ref|NR_047632.1| Homo sapiens ubiquitously transcribed tetratricopeptide repeat gene, Y-linked (UTY), transcript variant 62, non-coding RNA	ChrY	15363259	15366258	-	7404	NR_047632.1	NA	NA	NA	NA	NA	inter
CUST_51265_PI429285431	7.450499	P	6.7462754	P	1.62926762303014	0	lncRNA	54872-1_{1..710}	hg19_lincRNAsTranscripts_TCONS_l2_00008489 range=chr15:28986271-28991383 5'pad=0 3'pad=0 strand=+ repeatMasking=none	NA	NA	NA	NA	NA	NA	NA	NA	NA	NA	NA	UCSC	UCSC,	>hg19_lincRNAsTranscripts_TCONS_l2_00008489 range=chr15:28986271-28991383 5'pad=0 3'pad=0 strand=+ repeatMasking=none	chr15	28986271	28986980	+	NA	NA	NA	NA	LOC653720	NA	chr15:28976271-28983530	inter
CUST_3443_PI429285431	10.997375	P	10.7307825	P	1.2029631920604	0	lncRNA	3414-1_{1..2208}	transcript_id "ENST00000585776.1" | genecode_v17	NA	NA	NA	NA	NA	NA	NA	NA	NA	NA	NA	gencode_v17	gencode_v17,ensembl.GRCh37.72,ncbi,	>transcript_id "ENST00000585776.1" | genecode_v17	chr9	84545141	84547348	-	ENSG00000267559.1	ENST00000585776.1	RP11-383M4.6	RP11-383M4.6-001	FAM75D1	hg19_refFlat_SPATA31D1:range=chr9:84603734-846101165'pad=0,hg19_refFlat_SPATA31D1:range=chr9:84603734-846101165'pad=0 3'pad=0 strand=+ repeatMasking=none,-94.50;hg19_refFlat_SPATA31D4:range=chr9:84543429-845478305'pad=0,hg19_refFlat_SPATA31D4:range=chr9:84543429-845478305'pad=0 3'pad=0 strand=+ repeatMasking=none,-94.50;hg19_refFlat_ZNF493:range=chr19:21580040-215903305'pad=0,hg19_refFlat_ZNF493:…	NA	inner
CUST_40005_PI429285431	2.747371	A	1.0705506	A	3.19722527650984	0	lncRNA	40869-1_{1..3000}	n407155|NR_026569|lncRNA|Homosapiens||RefGeneNoncode|NR_026569||4.0043800|-0.3618965	NA	NA	NA	NA	NA	NA	NA	NA	NA	NA	NA	NONCODERv3	NONCODERv3,	>n407155|NR_026569|lncRNA|Homosapiens||RefGeneNoncode|NR_026569||4.0043800|-0.3618965	chr18	5289017	5292016	-	NA	NA	NA	NA	ZFP161	NA	chr18:5289018-5296039	inner
CUST_31409_PI429285431	0.97479415	A	0.92453235	A	1.03545280620212	0	lncRNA	33182-1_{1..3000}	n337874|BC042953|mRNAlikelncRNA|Homosapiens|HumanlncRNA|JounralRNA|257|NULL|-1.0616000|-0.3427013	NA	NA	NA	NA	NA	NA	NA	NA	NA	NA	NA	NONCODERv3	NONCODERv3,	>n337874|BC042953|mRNAlikelncRNA|Homosapiens|HumanlncRNA|JounralRNA|257|NULL|-1.0616000|-0.3427013	chrX	139872023	139875022	+	NA	NA	NA	NA	CDR1	NA	chrX:139865425-139866723	inter
CUST_18532_PI429285431	1.1381122	A	0.94061166	A	1.14670996532262	0	lncRNA	20246-1_{1..846}	lnc-AKR1C2-4:1	NA	NA	NA	NA	NA	NA	NA	NA	NA	NA	NA	lncipedia2.1	lncipedia2.1,NONCODERv3,	>lnc-AKR1C2-4:1	chr10	4720241	4721086	-	lnc-AKR1C2-4	lnc-AKR1C2-4:1	ENSG00000231298	RP11-117P22.1	NA	hg19_refFlat_AMBRA1:range=chr11:46419000-465699305'pad=0,hg19_refFlat_AMBRA1:range=chr11:46419000-465699305'pad=0 3'pad=0 strand=- repeatMasking=none,-40.50;hg19_refFlat_DISC1:range=chr1:231762614-2319907715'pad=0,hg19_refFlat_DISC1:range=chr1:231762614-2319907715'pad=0 3'pad=0 strand=+ repeatMasking=none,-75.00	NA	inter
CUST_13949_PI429285431	0.9102852	A	0.9010671	A	1.00640995642592	0	lncRNA	15596-1_{1..528}	lnc-SGCG-3:2	NA	NA	NA	NA	NA	NA	NA	NA	NA	NA	NA	lncipedia2.1	lncipedia2.1,NONCODERv3,UCSC,	>lnc-SGCG-3:2	chr13	23682639	23683166	+	lnc-SGCG-3	lnc-SGCG-3:2	XLOC_010306	linc-SGCG-3	NA	NA	NA	inter
[truncated: 62,597 more rows]
